# Supplementary material for: Efficient processing of complex XSD using Hive and Spark
Source: PeerJ Comput Sci. 2021 Aug 17;7:e652. doi: 10.7717/peerj-cs.652 (PMC8384044; doi:10.7717/peerj-cs.652)
Supplement: Supplemental Information 1 — The file contains the raw data from a real 3G mobile network vendor. The XML schema is based on the 3GPP TS 32.401 standard. [file peerj-cs-07-652-s001.xml]

<?xml version="1.0"?>
<?xml-stylesheet type="text/xsl" href="MeasDataCollection.xsl"?>
<!DOCTYPE mdc SYSTEM "MeasDataCollection.dtd">
<mdc xmlns:HTML="http://www.w3.org/TR/REC-xml">
<mfh>
<ffv>32.401 V6.2</ffv>
<sn>SubNetwork=ONRM_ROOT_MO_R,SubNetwork=Beltsville,MeContext=L7BAC003A</sn>
<st></st>
<vn></vn>
<cbt>20131003063000Z</cbt>
</mfh>
<md>
<neid>
<neun>L7BAC003A</neun>
<nedn>SubNetwork=ONRM_ROOT_MO_R,SubNetwork=Beltsville,MeContext=L7BAC003A</nedn>
<nesw>CXP102051/18_R29AK</nesw>
</neid>
<mi>
<mts>20131003064500Z</mts>
<gp>900</gp>
<mt>pmNoOfHdrErrors</mt>
<mt>pmNoOfIpAddrErrors</mt>
<mt>pmNoOfIpForwDatagrams</mt>
<mt>pmNoOfIpInDiscards</mt>
<mt>pmNoOfIpInReceives</mt>
<mt>pmNoOfIpOutDiscards</mt>
<mt>pmNoOfIpReasmOKs</mt>
<mt>pmNoOfIpReasmReqds</mt>
<mv>
<moid>ManagedElement=1,IpOam=1,Ip=1</moid>
<r>0</r>
<r>0</r>
<r>0</r>
<r>0</r>
<r>1356800</r>
<r>0</r>
<r>0</r>
<r>0</r>
</mv>
</mi>
</md>
<md>
<neid>
<neun>L7BAC003A</neun>
<nedn>SubNetwork=ONRM_ROOT_MO_R,SubNetwork=Beltsville,MeContext=L7BAC003A</nedn>
<nesw>CXP102051/18_R29AK</nesw>
</neid>
<mi>
<mts>20131003064500Z</mts>
<gp>900</gp>
<mt>pmIpFragOKs</mt>
<mt>pmIpReasmOKs</mt>
</mi>
</md>
<md>
<neid>
<neun>L7BAC003A</neun>
<nedn>SubNetwork=ONRM_ROOT_MO_R,SubNetwork=Beltsville,MeContext=L7BAC003A</nedn>
<nesw>CXP102051/18_R29AK</nesw>
</neid>
<mi>
<mts>20131003064500Z</mts>
<gp>900</gp>
<mt>pmSctpAborted</mt>
<mt>pmSctpActiveEstab</mt>
<mt>pmSctpCurrEstab</mt>
<mt>pmSctpInErrors</mt>
<mt>pmSctpInNoPorts</mt>
<mt>pmSctpPassiveEstab</mt>
<mt>pmSctpShutdowns</mt>
<mt>pmSctpStatAssocOutOfBlue</mt>
<mt>pmSctpStatChecksumErrorCounter</mt>
<mt>pmSctpStatCommResume</mt>
<mt>pmSctpStatCommStop</mt>
<mt>pmSctpStatFragmentedUserMsg</mt>
<mt>pmSctpStatOutOfOrderRecChunks</mt>
<mt>pmSctpStatOutOfOrderSendChunks</mt>
<mt>pmSctpStatReassembledUserMsg</mt>
<mt>pmSctpStatRecChunks</mt>
<mt>pmSctpStatRecChunksDropped</mt>
<mt>pmSctpStatReceivedControlChunks</mt>
<mt>pmSctpStatReceivedPackages</mt>
<mt>pmSctpStatRetransChunks</mt>
<mt>pmSctpStatSentChunks</mt>
<mt>pmSctpStatSentChunksDropped</mt>
<mt>pmSctpStatSentControlChunks</mt>
<mt>pmSctpStatSentPackages</mt>
<mv>
<moid>ManagedElement=1,TransportNetwork=1,Sctp=1</moid>
<r>324</r>
<r>505</r>
<r>65</r>
<r>510</r>
<r>0</r>
<r>407</r>
<r>259</r>
<r>510</r>
<r>0</r>
<r>0</r>
<r>0</r>
<r>0</r>
<r>0</r>
<r>0</r>
<r>0</r>
<r>49143935</r>
<r>23445</r>
<r>62406833</r>
<r>111569427</r>
<r>69869</r>
<r>42622755</r>
<r>0</r>
<r>65432747</r>
<r>108125371</r>
</mv>
</mi>
</md>
<md>
<neid>
<neun>L7BAC003A</neun>
<nedn>SubNetwork=ONRM_ROOT_MO_R,SubNetwork=Beltsville,MeContext=L7BAC003A</nedn>
<nesw>CXP102051/18_R29AK</nesw>
</neid>
<mi>
<mts>20131003064500Z</mts>
<gp>900</gp>
<mt>pmIpFragOKs</mt>
<mt>pmIpReasmOKs</mt>
</mi>
</md>
<md>
<neid>
<neun>L7BAC003A</neun>
<nedn>SubNetwork=ONRM_ROOT_MO_R,SubNetwork=Beltsville,MeContext=L7BAC003A</nedn>
<nesw>CXP102051/18_R29AK</nesw>
</neid>
<mi>
<mts>20131003064500Z</mts>
<gp>900</gp>
<mt>pmNoOfDot3StatsFCSErrors</mt>
<mt>pmNoOfDot3StatsLateCollisions</mt>
<mv>
<moid>ManagedElement=1,Equipment=1,Subrack=1,Slot=1,PlugInUnit=1,GeneralProcessorUnit=1,MediumAccessUnit=1</moid>
<r>0</r>
<r>0</r>
</mv>
</mi>
</md>
<md>
<neid>
<neun>L7BAC003A</neun>
<nedn>SubNetwork=ONRM_ROOT_MO_R,SubNetwork=Beltsville,MeContext=L7BAC003A</nedn>
<nesw>CXP102051/18_R29AK</nesw>
</neid>
<mi>
<mts>20131003064500Z</mts>
<gp>900</gp>
<mt>pmIfOutBroadcastPkts</mt>
<mt>pmIfOutDiscards</mt>
<mt>pmIfOutErrors</mt>
<mt>pmIfOutMulticastPkts</mt>
<mt>pmIfOutOctetsHi</mt>
<mt>pmIfOutOctetsLo</mt>
<mt>pmIfOutUcastPkts</mt>
</mi>
</md>
<md>
<neid>
<neun>L7BAC003A</neun>
<nedn>SubNetwork=ONRM_ROOT_MO_R,SubNetwork=Beltsville,MeContext=L7BAC003A</nedn>
<nesw>CXP102051/18_R29AK</nesw>
</neid>
<mi>
<mts>20131003064500Z</mts>
<gp>900</gp>
<mt>pmDot1qTpVlanPortInDiscardsLink1</mt>
<mt>pmDot1qTpVlanPortInDiscardsLink2</mt>
<mt>pmIfInOctetsLink1Hi</mt>
<mt>pmIfInOctetsLink1Lo</mt>
<mt>pmIfInOctetsLink2Hi</mt>
<mt>pmIfInOctetsLink2Lo</mt>
<mt>pmIfOutBroadcastPktsLink1</mt>
<mt>pmIfOutBroadcastPktsLink2</mt>
<mt>pmIfOutDiscardsLink1</mt>
<mt>pmIfOutDiscardsLink2</mt>
<mt>pmIfOutErrorsLink1</mt>
<mt>pmIfOutErrorsLink2</mt>
<mt>pmIfOutMulticastPktsLink1</mt>
<mt>pmIfOutMulticastPktsLink2</mt>
<mt>pmIfOutOctetsLink1Hi</mt>
<mt>pmIfOutOctetsLink1Lo</mt>
<mt>pmIfOutOctetsLink2Hi</mt>
<mt>pmIfOutOctetsLink2Lo</mt>
<mt>pmIfOutUcastPktsLink1</mt>
<mt>pmIfOutUcastPktsLink2</mt>
<mv>
<moid>ManagedElement=1,Equipment=1,Subrack=1,Slot=1,PlugInUnit=1,ExchangeTerminalIp=1,GigaBitEthernet=1</moid>
<r>0</r>
<r>0</r>
<r>0</r>
<r>110977999</r>
<r>0</r>
<r>0</r>
<r>0</r>
<r>0</r>
<r>0</r>
<r>0</r>
<r>0</r>
<r>0</r>
<r>0</r>
<r>0</r>
<r>0</r>
<r>6799883</r>
<r>0</r>
<r>0</r>
<r>47</r>
<r>0</r>
</mv>
</mi>
</md>
<md>
<neid>
<neun>L7BAC003A</neun>
<nedn>SubNetwork=ONRM_ROOT_MO_R,SubNetwork=Beltsville,MeContext=L7BAC003A</nedn>
<nesw>CXP102051/18_R29AK</nesw>
</neid>
<mi>
<mts>20131003064500Z</mts>
<gp>900</gp>
<mt>pmDot1qTpVlanPortInFrames</mt>
<mt>pmDot1qTpVlanPortOutFrames</mt>
<mt>pmIfStatsIpAddrErrors</mt>
<mt>pmIfStatsIpInDiscards</mt>
<mt>pmIfStatsIpInHdrErrors</mt>
<mt>pmIfStatsIpInReceives</mt>
<mt>pmIfStatsIpOutDiscards</mt>
<mt>pmIfStatsIpOutRequests</mt>
<mt>pmIfStatsIpUnknownProtos</mt>
<mt>pmInDiscPolicy</mt>
<mt>pmInEsp</mt>
<mt>pmInPassedPolicy</mt>
<mt>pmIpIfStatsHCInOctets</mt>
<mt>pmIpIfStatsHCOutOctets</mt>
<mt>pmIpIfStatsHCOutTransmits</mt>
<mt>pmNoOfFailedPingsDefaultRouter0</mt>
<mt>pmNoOfFailedPingsDefaultRouter1</mt>
<mt>pmNoOfFailedPingsDefaultRouter2</mt>
<mv>
<moid>ManagedElement=1,Equipment=1,Subrack=1,Slot=1,PlugInUnit=1,ExchangeTerminalIp=1,GigaBitEthernet=1,IpInterface=2</moid>
<r>90</r>
<r>47</r>
<r>0</r>
<r>0</r>
<r>0</r>
<r>90</r>
<r></r>
<r>47</r>
<r>0</r>
<r>0</r>
<r>0</r>
<r>90</r>
<r>108961018</r>
<r>5697416</r>
<r>47394</r>
<r>0</r>
<r>0</r>
<r>0</r>
</mv>
<mv>
<moid>ManagedElement=1,Equipment=1,Subrack=1,Slot=1,PlugInUnit=1,ExchangeTerminalIp=1,GigaBitEthernet=1,IpInterface=1</moid>
<r>0</r>
<r>0</r>
<r>0</r>
<r>0</r>
<r>0</r>
<r>0</r>
<r></r>
<r>0</r>
<r>0</r>
<r>0</r>
<r>0</r>
<r>0</r>
<r>16179</r>
<r>56373</r>
<r>102</r>
<r>0</r>
<r>0</r>
<r>0</r>
</mv>
</mi>
</md>
<md>
<neid>
<neun>L7BAC003A</neun>
<nedn>SubNetwork=ONRM_ROOT_MO_R,SubNetwork=Beltsville,MeContext=L7BAC003A</nedn>
<nesw>CXP102051/18_R29AK</nesw>
</neid>
<mi>
<mts>20131003064500Z</mts>
<gp>900</gp>
<mt>pmIpIfStatsHCInReceives</mt>
<mv>
<moid>ManagedElement=1,Equipment=1,Subrack=1,Slot=1,PlugInUnit=1,ExchangeTerminalIp=1,GigaBitEthernet=1,IpInterface=2</moid>
<r>90793</r>
</mv>
<mv>
<moid>ManagedElement=1,Equipment=1,Subrack=1,Slot=1,PlugInUnit=1,ExchangeTerminalIp=1,GigaBitEthernet=1,IpInterface=1</moid>
<r>108</r>
</mv>
</mi>
</md>
<md>
<neid>
<neun>L7BAC003A</neun>
<nedn>SubNetwork=ONRM_ROOT_MO_R,SubNetwork=Beltsville,MeContext=L7BAC003A</nedn>
<nesw>CXP102051/18_R29AK</nesw>
</neid>
<mi>
<mts>20131003064500Z</mts>
<gp>900</gp>
<mt>pmIcmpOutParamProbs</mt>
<mt>pmIpFragOks</mt>
<mt>pmIpPortUnreachable</mt>
<mt>pmIpReasmOks</mt>
<mt>pmMeanAtmConnSetupIntensity</mt>
<mt>pmPeakAtmConnSetupIntensity</mt>
<mt>pmStdDevAtmSetupIntensity</mt>
<mv>
<moid>ManagedElement=1,IpSystem=1,IpAccessHostEt=1</moid>
<r>0</r>
<r>33</r>
<r>0</r>
<r>3</r>
<r></r>
<r></r>
<r></r>
</mv>
</mi>
</md>
<md>
<neid>
<neun>L7BAC003A</neun>
<nedn>SubNetwork=ONRM_ROOT_MO_R,SubNetwork=Beltsville,MeContext=L7BAC003A</nedn>
<nesw>CXP102051/18_R29AK</nesw>
</neid>
<mi>
<mts>20131003064500Z</mts>
<gp>900</gp>
<mt>pmProcessorLoad</mt>
<mv>
<moid>ManagedElement=1,Equipment=1,Subrack=1,Slot=1,PlugInUnit=1</moid>
<r>1</r>
</mv>
</mi>
</md>
<md>
<neid>
<neun>L7BAC003A</neun>
<nedn>SubNetwork=ONRM_ROOT_MO_R,SubNetwork=Beltsville,MeContext=L7BAC003A</nedn>
<nesw>CXP102051/18_R29AK</nesw>
</neid>
<mi>
<mts>20131003064500Z</mts>
<gp>900</gp>
<mt>pmNoOfIfInDiscards</mt>
<mt>pmNoOfIfInErrors</mt>
<mt>pmNoOfIfInNUcastPkts</mt>
<mt>pmNoOfIfInUcastPkts</mt>
<mt>pmNoOfIfOutDiscards</mt>
<mt>pmNoOfIfOutNUcastPkts</mt>
<mt>pmNoOfIfOutUcastPkts</mt>
<mv>
<moid>ManagedElement=1,IpOam=1,Ip=1,EthernetLink=1</moid>
<r>0</r>
<r>0</r>
<r>0</r>
<r>0</r>
<r>0</r>
<r>0</r>
<r>0</r>
</mv>
</mi>
</md>
<md>
<neid>
<neun>L7BAC003A</neun>
<nedn>SubNetwork=ONRM_ROOT_MO_R,SubNetwork=Beltsville,MeContext=L7BAC003A</nedn>
<nesw>CXP102051/18_R29AK</nesw>
</neid>
<mi>
<mts>20131003064500Z</mts>
<gp>900</gp>
<mt>pmNoOfIfInDiscards</mt>
<mt>pmNoOfIfInErrors</mt>
<mt>pmNoOfIfInNUcastPkts</mt>
<mt>pmNoOfIfInUcastPkts</mt>
<mt>pmNoOfIfOutDiscards</mt>
<mt>pmNoOfIfOutNUcastPkts</mt>
<mt>pmNoOfIfOutUcastPkts</mt>
<mv>
<moid>ManagedElement=1,IpOam=1,Ip=1,IpHostLink=1</moid>
<r>0</r>
<r>0</r>
<r>0</r>
<r>108</r>
<r>0</r>
<r>0</r>
<r>102</r>
</mv>
</mi>
</md>
<md>
<neid>
<neun>L7BAC003A</neun>
<nedn>SubNetwork=ONRM_ROOT_MO_R,SubNetwork=Beltsville,MeContext=L7BAC003A</nedn>
<nesw>CXP102051/18_R29AK</nesw>
</neid>
<mi>
<mts>20131003064500Z</mts>
<gp>900</gp>
<mt>pmActiveDrbDlSum</mt>
<mt>pmActiveDrbUlSum</mt>
<mt>pmActiveUeDlMax</mt>
<mt>pmActiveUeDlSum</mt>
<mt>pmActiveUeUlMax</mt>
<mt>pmActiveUeUlSum</mt>
<mt>pmAnrNeighbrelAdd</mt>
<mt>pmAnrNeighbrelRem</mt>
<mt>pmBadCovEvalReport</mt>
<mt>pmBestCellEvalReport</mt>
<mt>pmCellDownLockAuto</mt>
<mt>pmCellDownLockMan</mt>
<mt>pmCellDownUnlockMan</mt>
<mt>pmContDl</mt>
<mt>pmContDlCapLic</mt>
<mt>pmContDlHw</mt>
<mt>pmContDlPdcch</mt>
<mt>pmContUl</mt>
<mt>pmContUlCapLic</mt>
<mt>pmContUlHw</mt>
<mt>pmContUlPdcch</mt>
<mt>pmDrxSleepTime</mt>
<mt>pmDrxTotalTime</mt>
<mt>pmErabEstabAttAddedPa</mt>
<mt>pmErabEstabAttInitPa</mt>
<mt>pmErabEstabSuccAddedPa</mt>
<mt>pmErabEstabSuccInitPa</mt>
<mt>pmErabLevSamp</mt>
<mt>pmErabLevSum</mt>
<mt>pmErabRelAbnormalEnb</mt>
<mt>pmErabRelAbnormalEnbActCdt</mt>
<mt>pmErabRelAbnormalEnbActHo</mt>
<mt>pmErabRelAbnormalEnbActHpr</mt>
<mt>pmErabRelAbnormalEnbActTnFail</mt>
<mt>pmErabRelAbnormalEnbActUeLost</mt>
<mt>pmErabRelMme</mt>
<mt>pmErabRelNormalEnb</mt>
<mt>pmErabRelNormalEnbAct</mt>
<mt>pmHoPrepRejInBearerAdmissionRej</mt>
<mt>pmHoPrepRejInHighLoad</mt>
<mt>pmHoPrepRejInLicMultiErab</mt>
<mt>pmHoPrepRejInLicRlcUm</mt>
<mt>pmHoPrepRejInOverload</mt>
<mt>pmMacDelayTimeDl</mt>
<mt>pmMacHarqDlAck16qam</mt>
<mt>pmMacHarqDlAck64qam</mt>
<mt>pmMacHarqDlAckQpsk</mt>
<mt>pmMacHarqDlDtx16qam</mt>
<mt>pmMacHarqDlDtx64qam</mt>
<mt>pmMacHarqDlDtxQpsk</mt>
<mt>pmMacHarqDlNack16qam</mt>
<mt>pmMacHarqDlNack64qam</mt>
<mt>pmMacHarqDlNackQpsk</mt>
<mt>pmMacHarqUlDtx16qam</mt>
<mt>pmMacHarqUlDtxQpsk</mt>
<mt>pmMacHarqUlFail16qam</mt>
<mt>pmMacHarqUlFailQpsk</mt>
<mt>pmMacHarqUlSucc16qam</mt>
<mt>pmMacHarqUlSuccQpsk</mt>
<mt>pmMeasMissingNeighRel</mt>
<mt>pmPagDiscarded</mt>
<mt>pmPagReceived</mt>
<mt>pmPdcpBitrateDlDrbMax</mt>
<mt>pmPdcpBitrateDlDrbMin</mt>
<mt>pmPdcpBitrateUlDrbMax</mt>
<mt>pmPdcpBitrateUlDrbMin</mt>
<mt>pmPdcpLatPktTransDlDrxNoSync</mt>
<mt>pmPdcpLatPktTransDlDrxSync</mt>
<mt>pmPdcpLatPktTransDlNoDrxSync</mt>
<mt>pmPdcpLatTimeDlDrxNoSync</mt>
<mt>pmPdcpLatTimeDlDrxSync</mt>
<mt>pmPdcpLatTimeDlNoDrxSync</mt>
<mt>pmPdcpPktDiscDlHo</mt>
<mt>pmPdcpPktFwdDl</mt>
<mt>pmPdcpPktReceivedDl</mt>
<mt>pmPdcpVolDlDrbTrans</mt>
<mt>pmPdcpVolDlDrbTransPlmn0</mt>
<mt>pmPdcpVolDlDrbTransPlmn1</mt>
<mt>pmPdcpVolDlDrbTransPlmn2</mt>
<mt>pmPdcpVolDlDrbTransPlmn3</mt>
<mt>pmPdcpVolDlDrbTransPlmn4</mt>
<mt>pmPdcpVolDlDrbTransPlmn5</mt>
<mt>pmPdcpVolDlDrbTransPlmn6</mt>
<mt>pmPdcpVolDlSrbTrans</mt>
<mt>pmPdcpVolUlDrbPlmn0</mt>
<mt>pmPdcpVolUlDrbPlmn1</mt>
<mt>pmPdcpVolUlDrbPlmn2</mt>
<mt>pmPdcpVolUlDrbPlmn3</mt>
<mt>pmPdcpVolUlDrbPlmn4</mt>
<mt>pmPdcpVolUlDrbPlmn5</mt>
<mt>pmPdcpVolUlDrbPlmn6</mt>
<mt>pmPrbUsedDlAilgHighPrio</mt>
<mt>pmPrbUsedDlAilgTot</mt>
<mt>pmPrbUsedDlBcch</mt>
<mt>pmPrbUsedDlDtch</mt>
<mt>pmPrbUsedDlPcch</mt>
<mt>pmPrbUsedUlAilgTot</mt>
<mt>pmPrbUsedUlDtch</mt>
<mt>pmPrbUsedUlSrb</mt>
<mt>pmPucchSrCqiResAllocAtt</mt>
<mt>pmPucchSrCqiResCongCqi</mt>
<mt>pmPucchSrCqiResCongSr</mt>
<mt>pmRaAllocCfra</mt>
<mt>pmRaAttCbra</mt>
<mt>pmRaAttCfra</mt>
<mt>pmRaFailCbraMsg2Disc</mt>
<mt>pmRaFailCfraMsg2Disc</mt>
<mt>pmRaSuccCbra</mt>
<mt>pmRaSuccCfra</mt>
<mt>pmRadioTbsPwrRestricted</mt>
<mt>pmRadioTbsPwrUnrestricted</mt>
<mt>pmRadioThpResDl</mt>
<mt>pmRadioThpResUl</mt>
<mt>pmRadioThpVolDl</mt>
<mt>pmRadioThpVolUl</mt>
<mt>pmRlcArqDlAck</mt>
<mt>pmRlcArqDlNack</mt>
<mt>pmRlcArqUlAck</mt>
<mt>pmRlcArqUlNack</mt>
<mt>pmRlcDelayPktTransDl</mt>
<mt>pmRlcDelayTimeDl</mt>
<mt>pmRrcConnEstabAttEm</mt>
<mt>pmRrcConnEstabAttHpa</mt>
<mt>pmRrcConnEstabAttMod</mt>
<mt>pmRrcConnEstabAttMos</mt>
<mt>pmRrcConnEstabAttMta</mt>
<mt>pmRrcConnEstabSuccEm</mt>
<mt>pmRrcConnEstabSuccHpa</mt>
<mt>pmRrcConnLevSamp</mt>
<mt>pmRrcConnLevSum</mt>
<mt>pmRrcConnMax</mt>
<mt>pmRrcConnReconfAttNoMob</mt>
<mt>pmRrcConnReconfSuccNoMob</mt>
<mt>pmSchedActivityCellDl</mt>
<mt>pmSchedActivityCellUl</mt>
<mt>pmSchedActivityUeDl</mt>
<mt>pmSchedActivityUeUl</mt>
<mt>pmSchedRestrictUeCatDl</mt>
<mt>pmSchedRestrictUeCatUl</mt>
<mt>pmUeCtxtEstabAtt</mt>
<mt>pmUeCtxtEstabSucc</mt>
<mt>pmUeCtxtRelAbnormalEnb</mt>
<mt>pmUeCtxtRelAbnormalEnbActCdt</mt>
<mt>pmUeCtxtRelAbnormalEnbActHo</mt>
<mt>pmUeCtxtRelAbnormalEnbActTnFail</mt>
<mt>pmUeCtxtRelAbnormalEnbActUeLost</mt>
<mt>pmUeCtxtRelMme</mt>
<mt>pmUeCtxtRelNormalEnb</mt>
<mt>pmUeCtxtRelNormalEnbAct</mt>
<mt>pmUeCtxtRelSCCdma</mt>
<mt>pmUeCtxtRelSCEUtra</mt>
<mt>pmUeCtxtRelSCGsm</mt>
<mt>pmUeCtxtRelSCWcdma</mt>
<mt>pmZtemporary1</mt>
<mt>pmZtemporary10</mt>
<mt>pmZtemporary11</mt>
<mt>pmZtemporary12</mt>
<mt>pmZtemporary13</mt>
<mt>pmZtemporary14</mt>
<mt>pmZtemporary15</mt>
<mt>pmZtemporary2</mt>
<mt>pmZtemporary3</mt>
<mt>pmZtemporary4</mt>
<mt>pmZtemporary5</mt>
<mt>pmZtemporary6</mt>
<mt>pmZtemporary7</mt>
<mt>pmZtemporary8</mt>
<mt>pmZtemporary9</mt>
<mt>pmErabEstabAttAddedQci</mt>
<mt>pmErabEstabAttInitQci</mt>
<mt>pmErabEstabSuccAddedQci</mt>
<mt>pmErabEstabSuccInitQci</mt>
<mt>pmPdcpLatPktTransDlQci</mt>
<mt>pmPdcpLatTimeDlQci</mt>
<mt>pmPdcpVolDlDrbTransQci</mt>
<mt>pmPdcpVolUlDrbQci</mt>
<mt>pmPrbUtilDl</mt>
<mt>pmPrbUtilUl</mt>
<mt>pmRaSuccTa</mt>
<mt>pmRadioRecInterferencePwr</mt>
<mt>pmRadioRecInterferencePwrPucch</mt>
<mt>pmRadioTxRankDistr</mt>
<mt>pmRadioUeOutLoopAdjDistr</mt>
<mt>pmRadioUeRepCqiDistr</mt>
<mt>pmRadioUeRepCqiDistr2</mt>
<mt>pmRadioUeRepRankDistr</mt>
<mt>pmRlcDelayPktTransDlQci</mt>
<mt>pmRlcDelayTimeDlQci</mt>
<mt>pmUeCategoryDistr</mt>
<mt>pmUeCtxtTa</mt>
<mv>
<moid>ManagedElement=1,ENodeBFunction=1,EUtranCellFDD=L7BAC003A11</moid>
<r>3350</r>
<r>906385</r>
<r>1</r>
<r>3350</r>
<r>1018</r>
<r>906341</r>
<r>0</r>
<r>0</r>
<r>0</r>
<r>7</r>
<r>0</r>
<r>0</r>
<r>0</r>
<r>0</r>
<r>0</r>
<r>0</r>
<r>0</r>
<r>0</r>
<r>0</r>
<r>0</r>
<r>0</r>
<r>959130</r>
<r>1084395</r>
<r>0</r>
<r>71</r>
<r>0</r>
<r>71</r>
<r>180</r>
<r>224</r>
<r>0</r>
<r>0</r>
<r>0</r>
<r>0</r>
<r>0</r>
<r>0</r>
<r>0</r>
<r>79</r>
<r>0</r>
<r>0</r>
<r>0</r>
<r>0</r>
<r>0</r>
<r>0</r>
<r>8288</r>
<r>751</r>
<r>252</r>
<r>4153</r>
<r>0</r>
<r>0</r>
<r>10</r>
<r>170</r>
<r>146</r>
<r>123</r>
<r>276</r>
<r>40</r>
<r>260</r>
<r>49</r>
<r>4436</r>
<r>1028</r>
<r>0</r>
<r>0</r>
<r>1044</r>
<r>457</r>
<r>0</r>
<r>427</r>
<r>0</r>
<r></r>
<r>1107</r>
<r>0</r>
<r></r>
<r>12833</r>
<r>0</r>
<r>0</r>
<r>3</r>
<r>2425</r>
<r>8338</r>
<r>8318</r>
<r>20</r>
<r>0</r>
<r>0</r>
<r>0</r>
<r>0</r>
<r>0</r>
<r>50</r>
<r>3455</r>
<r>36</r>
<r>0</r>
<r>0</r>
<r>0</r>
<r>0</r>
<r>0</r>
<r>0</r>
<r>0</r>
<r>491468</r>
<r>44260</r>
<r>7270</r>
<r>0</r>
<r>10270</r>
<r>9007</r>
<r>84</r>
<r>0</r>
<r>0</r>
<r>0</r>
<r>92</r>
<r>0</r>
<r>0</r>
<r>0</r>
<r>84</r>
<r>0</r>
<r>1490</r>
<r>4071</r>
<r>9046</r>
<r>2869611</r>
<r>8840</r>
<r>7067</r>
<r>3925</r>
<r>0</r>
<r>2659</r>
<r>0</r>
<r>2419</r>
<r>29515</r>
<r>0</r>
<r>0</r>
<r>51</r>
<r>3</r>
<r>17</r>
<r>0</r>
<r>0</r>
<r>180</r>
<r>220</r>
<r>4</r>
<r>87</r>
<r>87</r>
<r>3344</r>
<r>6270</r>
<r>4205</r>
<r>6108</r>
<r>0</r>
<r>0</r>
<r>71</r>
<r>71</r>
<r>0</r>
<r>0</r>
<r>0</r>
<r>0</r>
<r>0</r>
<r>0</r>
<r>78</r>
<r>0</r>
<r>0</r>
<r>0</r>
<r>0</r>
<r>0</r>
<r>0</r>
<r>0</r>
<r>0</r>
<r>0</r>
<r>0</r>
<r>0</r>
<r>0</r>
<r>0</r>
<r>0</r>
<r>254</r>
<r>0</r>
<r>0</r>
<r>0</r>
<r>0</r>
<r>0</r>
<r>0</r>
<r>2,6,69,9,3</r>
<r>0</r>
<r>2,6,69,9,3</r>
<r>2,6,1091,9,16</r>
<r>2,6,12686,9,147</r>
<r>2,6,8318,9,20</r>
<r>2,6,3455,9,36</r>
<r>15,0,0,0,0,0,0,0,0,0</r>
<r>15,0,0,0,0,0,0,0,0,0</r>
<r>0,0,0,0,0,0,0,0,0,0,0,0</r>
<r>0,708681,137575,21336,9727,6086,4544,3166,2469,1993,3710,458,218,37,0,0</r>
<r>0,714361,151302,19770,7431,3409,1435,613,556,381,636,104,2,0,0,0</r>
<r>0,1845,2360,0,0,0,0,0</r>
<r>0,903,1012,2284,0,0,0,0</r>
<r>2,0,4,4,11,51,236,456,471,367,391,525,241,255,57,65</r>
<r>2,0,0,0,2,30,151,253,364,176,238,326,34,17,2,2</r>
<r>1539,1597</r>
<r>2,6,2376,9,43</r>
<r>2,6,29168,9,347</r>
<r>0,3,81,0,0</r>
<r>0,0,0,0,0,0,0,0,0,0,0,0</r>
</mv>
<mv>
<moid>ManagedElement=1,ENodeBFunction=1,EUtranCellFDD=L7BAC003A21</moid>
<r>17397</r>
<r>16894</r>
<r>2</r>
<r>17397</r>
<r>2</r>
<r>16894</r>
<r>0</r>
<r>0</r>
<r>0</r>
<r>28</r>
<r>0</r>
<r>0</r>
<r>0</r>
<r>0</r>
<r>0</r>
<r>0</r>
<r>0</r>
<r>0</r>
<r>0</r>
<r>0</r>
<r>0</r>
<r>5187</r>
<r>2536899</r>
<r>0</r>
<r>195</r>
<r>0</r>
<r>195</r>
<r>180</r>
<r>502</r>
<r>0</r>
<r>0</r>
<r>0</r>
<r>0</r>
<r>0</r>
<r>0</r>
<r>0</r>
<r>184</r>
<r>0</r>
<r>0</r>
<r>0</r>
<r>0</r>
<r>0</r>
<r>0</r>
<r>32524</r>
<r>12185</r>
<r>2396</r>
<r>8791</r>
<r>0</r>
<r>1</r>
<r>64</r>
<r>1402</r>
<r>768</r>
<r>180</r>
<r>1149</r>
<r>139</r>
<r>780</r>
<r>110</r>
<r>10444</r>
<r>3117</r>
<r>0</r>
<r>0</r>
<r>1044</r>
<r>9456</r>
<r>0</r>
<r>916</r>
<r>0</r>
<r></r>
<r>2276</r>
<r>1</r>
<r></r>
<r>36925</r>
<r>55</r>
<r>0</r>
<r>50</r>
<r>10549</r>
<r>95624</r>
<r>95624</r>
<r>0</r>
<r>0</r>
<r>0</r>
<r>0</r>
<r>0</r>
<r>0</r>
<r>126</r>
<r>6696</r>
<r>0</r>
<r>0</r>
<r>0</r>
<r>0</r>
<r>0</r>
<r>0</r>
<r>0</r>
<r>0</r>
<r>491913</r>
<r>274509</r>
<r>7271</r>
<r>0</r>
<r>24115</r>
<r>20531</r>
<r>212</r>
<r>0</r>
<r>0</r>
<r>0</r>
<r>221</r>
<r>0</r>
<r>0</r>
<r>0</r>
<r>212</r>
<r>0</r>
<r>4699</r>
<r>9236</r>
<r>61483</r>
<r>6559512</r>
<r>97153</r>
<r>14416</r>
<r>20725</r>
<r>1</r>
<r>7220</r>
<r>14</r>
<r>10502</r>
<r>663320</r>
<r>0</r>
<r>0</r>
<r>134</r>
<r>3</r>
<r>58</r>
<r>0</r>
<r>0</r>
<r>180</r>
<r>507</r>
<r>8</r>
<r>215</r>
<r>215</r>
<r>14261</r>
<r>14703</r>
<r>16518</r>
<r>15781</r>
<r>0</r>
<r>0</r>
<r>195</r>
<r>195</r>
<r>0</r>
<r>0</r>
<r>0</r>
<r>0</r>
<r>0</r>
<r>0</r>
<r>184</r>
<r>0</r>
<r>0</r>
<r>0</r>
<r>0</r>
<r>0</r>
<r>0</r>
<r>0</r>
<r>0</r>
<r>0</r>
<r>0</r>
<r>0</r>
<r>0</r>
<r>0</r>
<r>0</r>
<r>1066</r>
<r>0</r>
<r>0</r>
<r>0</r>
<r>0</r>
<r>0</r>
<r>0</r>
<r>1,6,195</r>
<r>0</r>
<r>1,6,195</r>
<r>1,6,2277</r>
<r>1,6,36980</r>
<r>1,6,95624</r>
<r>1,6,6696</r>
<r>13,2,0,0,0,0,0,0,0,0</r>
<r>15,0,0,0,0,0,0,0,0,0</r>
<r>0,0,0,0,0,0,0,0,0,0,0,0</r>
<r>0,262741,552376,32968,16959,10121,6500,5136,3308,2027,4955,1759,749,327,74,0</r>
<r>0,306678,532324,34416,11945,6743,2948,1542,1134,730,1155,302,81,2,0,0</r>
<r>0,4160,12358,0,0,0,0,0</r>
<r>1948,4414,3971,6173,0,0,0,0</r>
<r>1,0,0,7,18,34,119,704,618,1411,1231,1231,1203,765,260,115</r>
<r>0,0,0,4,5,9,100,642,463,1229,874,799,803,421,130,43</r>
<r>2195,5522</r>
<r>1,6,10502</r>
<r>1,6,663320</r>
<r>0,0,212,0,0</r>
<r>0,0,0,0,0,0,0,0,0,0,0,0</r>
</mv>
<mv>
<moid>ManagedElement=1,ENodeBFunction=1,EUtranCellFDD=L7BAC003A31</moid>
<r>73839</r>
<r>42233</r>
<r>1</r>
<r>73839</r>
<r>2</r>
<r>42177</r>
<r>0</r>
<r>0</r>
<r>2</r>
<r>7</r>
<r>0</r>
<r>0</r>
<r>0</r>
<r>0</r>
<r>0</r>
<r>0</r>
<r>0</r>
<r>0</r>
<r>0</r>
<r>0</r>
<r>0</r>
<r>3331380</r>
<r>3852129</r>
<r>0</r>
<r>214</r>
<r>0</r>
<r>214</r>
<r>180</r>
<r>778</r>
<r>0</r>
<r>0</r>
<r>0</r>
<r>0</r>
<r>0</r>
<r>0</r>
<r>2</r>
<r>216</r>
<r>0</r>
<r>0</r>
<r>0</r>
<r>0</r>
<r>0</r>
<r>0</r>
<r>147926</r>
<r>20186</r>
<r>59233</r>
<r>14425</r>
<r>0</r>
<r>0</r>
<r>34</r>
<r>1949</r>
<r>6184</r>
<r>138</r>
<r>1231</r>
<r>99</r>
<r>1504</r>
<r>226</r>
<r>24590</r>
<r>3849</r>
<r>0</r>
<r>0</r>
<r>1044</r>
<r>16307</r>
<r>0</r>
<r>423</r>
<r>0</r>
<r></r>
<r>4658</r>
<r>3</r>
<r></r>
<r>63351</r>
<r>148</r>
<r>0</r>
<r>0</r>
<r>68084</r>
<r>737289</r>
<r>290776</r>
<r>446513</r>
<r>0</r>
<r>0</r>
<r>0</r>
<r>0</r>
<r>0</r>
<r>118</r>
<r>11701</r>
<r>5814</r>
<r>0</r>
<r>0</r>
<r>0</r>
<r>0</r>
<r>0</r>
<r>0</r>
<r>0</r>
<r>492884</r>
<r>1585071</r>
<r>7270</r>
<r>0</r>
<r>48563</r>
<r>30578</r>
<r>225</r>
<r>0</r>
<r>0</r>
<r>0</r>
<r>229</r>
<r>0</r>
<r>0</r>
<r>0</r>
<r>225</r>
<r>0</r>
<r>4675</r>
<r>24166</r>
<r>300453</r>
<r>12009374</r>
<r>744784</r>
<r>32591</r>
<r>88887</r>
<r>2</r>
<r>16618</r>
<r>46</r>
<r>68064</r>
<r>3119894</r>
<r>0</r>
<r>0</r>
<r>167</r>
<r>6</r>
<r>42</r>
<r>0</r>
<r>0</r>
<r>180</r>
<r>778</r>
<r>9</r>
<r>227</r>
<r>227</r>
<r>71375</r>
<r>32431</r>
<r>74380</r>
<r>31529</r>
<r>0</r>
<r>0</r>
<r>214</r>
<r>214</r>
<r>0</r>
<r>0</r>
<r>0</r>
<r>0</r>
<r>0</r>
<r>4</r>
<r>215</r>
<r>0</r>
<r>0</r>
<r>0</r>
<r>0</r>
<r>2</r>
<r>0</r>
<r>0</r>
<r>0</r>
<r>0</r>
<r>0</r>
<r>0</r>
<r>0</r>
<r>0</r>
<r>0</r>
<r>1707</r>
<r>0</r>
<r>0</r>
<r>0</r>
<r>0</r>
<r>0</r>
<r>0</r>
<r>2,6,166,9,49</r>
<r>0</r>
<r>2,6,166,9,49</r>
<r>2,6,3360,9,1301</r>
<r>2,6,50354,9,13145</r>
<r>2,6,290776,9,446513</r>
<r>2,6,11701,9,5814</r>
<r>8,5,1,1,0,0,0,0,0,0</r>
<r>15,0,0,0,0,0,0,0,0,0</r>
<r>0,0,0,0,0,0,0,0,0,0,0,0</r>
<r>0,786683,88912,9801,4451,2582,1813,1950,1070,906,1373,360,77,20,2,0</r>
<r>0,793744,92692,7402,2411,1316,1295,675,175,111,160,19,0,0,0,0</r>
<r>0,39772,34608,0,0,0,0,0</r>
<r>0,4299,48427,21636,0,0,0,0</r>
<r>6,1,2,2,15,115,264,1134,1398,1593,2321,2730,4560,1045,840,1484</r>
<r>5,0,1,2,11,88,190,831,1162,1418,1813,1724,1315,433,676,1080</r>
<r>6761,10749</r>
<r>2,6,27378,9,40686</r>
<r>2,6,1731357,9,1388537</r>
<r>0,49,173,0,0</r>
<r>0,0,0,0,0,0,0,0,0,0,0,0</r>
</mv>
</mi>
</md>
<md>
<neid>
<neun>L7BAC003A</neun>
<nedn>SubNetwork=ONRM_ROOT_MO_R,SubNetwork=Beltsville,MeContext=L7BAC003A</nedn>
<nesw>CXP102051/18_R29AK</nesw>
</neid>
<mi>
<mts>20131003064500Z</mts>
<gp>900</gp>
<mt>pmUeMeasRsrpDeltaIntraFreq1</mt>
<mt>pmUeMeasRsrpServIntraFreq1</mt>
<mt>pmUeMeasRsrqDeltaIntraFreq1</mt>
<mt>pmUeMeasRsrqServIntraFreq1</mt>
</mi>
</md>
<md>
<neid>
<neun>L7BAC003A</neun>
<nedn>SubNetwork=ONRM_ROOT_MO_R,SubNetwork=Beltsville,MeContext=L7BAC003A</nedn>
<nesw>CXP102051/18_R29AK</nesw>
</neid>
<mi>
<mts>20131003064500Z</mts>
<gp>900</gp>
<mt>pmRrcSecFailIntegrity</mt>
<mt>pmRrcSecFailUnexpectedMsg</mt>
<mv>
<moid>ManagedElement=1,ENodeBFunction=1,SecurityHandling=1</moid>
<r>0</r>
<r>0</r>
</mv>
</mi>
</md>
<md>
<neid>
<neun>L7BAC003A</neun>
<nedn>SubNetwork=ONRM_ROOT_MO_R,SubNetwork=Beltsville,MeContext=L7BAC003A</nedn>
<nesw>CXP102051/18_R29AK</nesw>
</neid>
<mi>
<mts>20131003064500Z</mts>
<gp>900</gp>
<mt>pmActiveDrbUlSum</mt>
<mt>pmActiveUeDlMax</mt>
<mt>pmActiveUeDlSum</mt>
</mi>
</md>
<md>
<neid>
<neun>L7BAC003A</neun>
<nedn>SubNetwork=ONRM_ROOT_MO_R,SubNetwork=Beltsville,MeContext=L7BAC003A</nedn>
<nesw>CXP102051/18_R29AK</nesw>
</neid>
<mi>
<mts>20131003064500Z</mts>
<gp>900</gp>
<mt>pmProcessorLoadDistr</mt>
<mv>
<moid>ManagedElement=1,Equipment=1,Subrack=1,Slot=1,PlugInUnit=1,GeneralProcessorUnit=1,ProcessorLoad=1</moid>
<r>86,0,0,0,0,0,0,0,0,0,0</r>
</mv>
</mi>
</md>
<md>
<neid>
<neun>L7BAC003A</neun>
<nedn>SubNetwork=ONRM_ROOT_MO_R,SubNetwork=Beltsville,MeContext=L7BAC003A</nedn>
<nesw>CXP102051/18_R29AK</nesw>
</neid>
<mi>
<mts>20131003064500Z</mts>
<gp>900</gp>
<mt>pmErabRelAbnormalEnbActPe</mt>
<mt>pmErabRelMmeActEutra</mt>
<mt>pmErabRelMmeActUnspecified</mt>
<mt>pmErabRelMmeActUserInactivity</mt>
<mt>pmPdcchCceActivity</mt>
<mt>pmPdcchMaxCceAvail</mt>
<mt>pmPdcpPktPdbUlOkVoip</mt>
<mt>pmPrbUsedDlFirstTrans</mt>
<mt>pmPrbUsedDlReTrans</mt>
<mt>pmPrbUsedDlSrbFirstTrans</mt>
<mt>pmRateShapeTimeUl</mt>
<mt>pmRohcEstabFailCid</mt>
<mt>pmTtiBundlingUeMax</mt>
<mt>pmTtiBundlingUeSamp</mt>
<mt>pmTtiBundlingUeSum</mt>
<mt>pmUeCtxtRelAbnormalEnbActPe</mt>
<mt>pmUeCtxtRelAbnormalEnbPe</mt>
<mt>pmErabRelMmeActQci</mt>
<mt>pmHoExeOutAttQci</mt>
<mt>pmHoExeOutSuccQci</mt>
<mt>pmPdcchCceUsedDlQci</mt>
<mt>pmPdcchCceUsedUlQci</mt>
<mt>pmPdcchCceUtil</mt>
<mt>pmPdcpVolDlHdrQci</mt>
<mt>pmPdcpVolUlCmpHdrQci</mt>
<mt>pmPdcpVolUlHdrQci</mt>
<mt>pmPrbUsedDlDtchFirstTransQci</mt>
<mt>pmPrbUsedUlDtchQci</mt>
<mv>
<moid>ManagedElement=1,ENodeBFunction=1,EUtranCellFDD=L7BAC003A11</moid>
<r>0</r>
<r>0</r>
<r>0</r>
<r>0</r>
<r>70317</r>
<r>18000000</r>
<r>0</r>
<r>60079</r>
<r>9924</r>
<r>3952</r>
<r>0</r>
<r>0</r>
<r>0</r>
<r>0</r>
<r>0</r>
<r>0</r>
<r>0</r>
<r>0</r>
<r>2,6,6,9,1</r>
<r>2,6,6,9,1</r>
<r>2,6,18880,9,86</r>
<r>2,6,22665,9,304</r>
<r>830887,1276,0,1651,0,0,0,64944,122,168,0,153,0,0,0,799,0,0,0,0</r>
<r>0</r>
<r>0</r>
<r>0</r>
<r>0,0,0,0,0,0,56845,0,0,354,0,0,0,0,0,0,0,0,0,0,0,0,0,0,0,0,0,0,0,0,0,0,0,0,0,0,0,0,0,0,0,0,0,0,0,0,0,0,0,0,0,0,0,0,0,0,0,0,0,0,0,0,0,0,0,0,0,0,0,0,0,0,0,0,0,0,0,0,0,0,0,0,0,0,0,0,0,0,0,0,0,0,0,0,0,0,0,0,0,0,0,0,0,0,0,0,0,0,0,0,0,0,0,0,0,0,0,0,0,0,0,0,0,0,0,0,0,0,0,0,0,0,0,0,0,0,0,0,0,0,0,0,0,0,0,0,0,0,0,0,0,0,0,0,0,0,0,0,0,0,0,0,0,0,0,0,0,0,0,0,0,0,0,0,0,0,0,0,0,0,0,0,0,0,0,0,0,0,0,0,0,0,0,0,0,0,0,0,0,0,0,0,0,0,0,0,0,0,0,0,0,0,0,0,0,0,0,0,0,0,0,0,0,0,0,0,0,0,0,0,0,0,0,0,0,0,0,0,0,0,0,0,0,0,0,0,0,0,0,0,0,0,0,0,0,0</r>
<r>2,6,10169,9,97</r>
</mv>
<mv>
<moid>ManagedElement=1,ENodeBFunction=1,EUtranCellFDD=L7BAC003A21</moid>
<r>0</r>
<r>0</r>
<r>0</r>
<r>0</r>
<r>88743</r>
<r>18000000</r>
<r>0</r>
<r>428391</r>
<r>56977</r>
<r>9430</r>
<r>0</r>
<r>0</r>
<r>0</r>
<r>0</r>
<r>0</r>
<r>0</r>
<r>0</r>
<r>0</r>
<r>1,6,28</r>
<r>1,6,28</r>
<r>1,6,80408</r>
<r>1,6,51730</r>
<r>814484,4968,10,5411,12,18,0,71369,266,520,0,705,1,1,0,2206,0,9,0,20</r>
<r>0</r>
<r>0</r>
<r>0</r>
<r>0,0,0,0,0,0,421506,0,0,0,0,0,0,0,0,0,0,0,0,0,0,0,0,0,0,0,0,0,0,0,0,0,0,0,0,0,0,0,0,0,0,0,0,0,0,0,0,0,0,0,0,0,0,0,0,0,0,0,0,0,0,0,0,0,0,0,0,0,0,0,0,0,0,0,0,0,0,0,0,0,0,0,0,0,0,0,0,0,0,0,0,0,0,0,0,0,0,0,0,0,0,0,0,0,0,0,0,0,0,0,0,0,0,0,0,0,0,0,0,0,0,0,0,0,0,0,0,0,0,0,0,0,0,0,0,0,0,0,0,0,0,0,0,0,0,0,0,0,0,0,0,0,0,0,0,0,0,0,0,0,0,0,0,0,0,0,0,0,0,0,0,0,0,0,0,0,0,0,0,0,0,0,0,0,0,0,0,0,0,0,0,0,0,0,0,0,0,0,0,0,0,0,0,0,0,0,0,0,0,0,0,0,0,0,0,0,0,0,0,0,0,0,0,0,0,0,0,0,0,0,0,0,0,0,0,0,0,0,0,0,0,0,0,0,0,0,0,0,0,0,0,0,0,0,0,0</r>
<r>3,6,23996,7,6,9,108</r>
</mv>
<mv>
<moid>ManagedElement=1,ENodeBFunction=1,EUtranCellFDD=L7BAC003A31</moid>
<r>0</r>
<r>0</r>
<r>0</r>
<r>0</r>
<r>147137</r>
<r>18000000</r>
<r>0</r>
<r>2021086</r>
<r>209457</r>
<r>8989</r>
<r>0</r>
<r>0</r>
<r>0</r>
<r>0</r>
<r>0</r>
<r>0</r>
<r>0</r>
<r>0</r>
<r>1,6,7</r>
<r>1,6,7</r>
<r>2,6,147878,9,73276</r>
<r>2,6,83407,9,13771</r>
<r>762026,37828,600,16911,258,289,12,72847,777,3492,37,1437,14,14,0,3383,9,56,0,10</r>
<r>0</r>
<r>0</r>
<r>0</r>
<r>0,0,0,0,0,0,949633,0,0,1065205,0,0,0,0,0,0,0,0,0,0,0,0,0,0,0,0,0,0,0,0,0,0,0,0,0,0,0,0,0,0,0,0,0,0,0,0,0,0,0,0,0,0,0,0,0,0,0,0,0,0,0,0,0,0,0,0,0,0,0,0,0,0,0,0,0,0,0,0,0,0,0,0,0,0,0,0,0,0,0,0,0,0,0,0,0,0,0,0,0,0,0,0,0,0,0,0,0,0,0,0,0,0,0,0,0,0,0,0,0,0,0,0,0,0,0,0,0,0,0,0,0,0,0,0,0,0,0,0,0,0,0,0,0,0,0,0,0,0,0,0,0,0,0,0,0,0,0,0,0,0,0,0,0,0,0,0,0,0,0,0,0,0,0,0,0,0,0,0,0,0,0,0,0,0,0,0,0,0,0,0,0,0,0,0,0,0,0,0,0,0,0,0,0,0,0,0,0,0,0,0,0,0,0,0,0,0,0,0,0,0,0,0,0,0,0,0,0,0,0,0,0,0,0,0,0,0,0,0,0,0,0,0,0,0,0,0,0,0,0,0,0,0,0,0,0,0</r>
<r>3,6,34955,7,3,9,13592</r>
</mv>
</mi>
</md>
<md>
<neid>
<neun>L7BAC003A</neun>
<nedn>SubNetwork=ONRM_ROOT_MO_R,SubNetwork=Beltsville,MeContext=L7BAC003A</nedn>
<nesw>CXP102051/18_R29AK</nesw>
</neid>
<mi>
<mts>20131003064500Z</mts>
<gp>900</gp>
<mt>pmUeCtxtFetchAtt</mt>
<mt>pmUeCtxtFetchSucc</mt>
<mv>
<moid>ManagedElement=1,ENodeBFunction=1,EUtraNetwork=1,ExternalENodeBFunction=310260-44320,TermPointToENB=310260-44320</moid>
<r>0</r>
<r>0</r>
</mv>
<mv>
<moid>ManagedElement=1,ENodeBFunction=1,EUtraNetwork=1,ExternalENodeBFunction=310260-40021,TermPointToENB=310260-40021</moid>
<r>0</r>
<r>0</r>
</mv>
<mv>
<moid>ManagedElement=1,ENodeBFunction=1,EUtraNetwork=1,ExternalENodeBFunction=310260-45041,TermPointToENB=310260-45041</moid>
<r>0</r>
<r>0</r>
</mv>
<mv>
<moid>ManagedElement=1,ENodeBFunction=1,EUtraNetwork=1,ExternalENodeBFunction=310260-40147,TermPointToENB=310260-40147</moid>
<r>0</r>
<r>0</r>
</mv>
<mv>
<moid>ManagedElement=1,ENodeBFunction=1,EUtraNetwork=1,ExternalENodeBFunction=310260-40079,TermPointToENB=310260-40079</moid>
<r>0</r>
<r>0</r>
</mv>
<mv>
<moid>ManagedElement=1,ENodeBFunction=1,EUtraNetwork=1,ExternalENodeBFunction=310260-40141,TermPointToENB=310260-40141</moid>
<r>0</r>
<r>0</r>
</mv>
<mv>
<moid>ManagedElement=1,ENodeBFunction=1,EUtraNetwork=1,ExternalENodeBFunction=310260-40073,TermPointToENB=310260-40073</moid>
<r>0</r>
<r>0</r>
</mv>
<mv>
<moid>ManagedElement=1,ENodeBFunction=1,EUtraNetwork=1,ExternalENodeBFunction=310260-45135,TermPointToENB=310260-45135</moid>
<r>0</r>
<r>0</r>
</mv>
<mv>
<moid>ManagedElement=1,ENodeBFunction=1,EUtraNetwork=1,ExternalENodeBFunction=310260-44498,TermPointToENB=310260-44498</moid>
<r>0</r>
<r>0</r>
</mv>
<mv>
<moid>ManagedElement=1,ENodeBFunction=1,EUtraNetwork=1,ExternalENodeBFunction=310260-40041,TermPointToENB=310260-40041</moid>
<r>0</r>
<r>0</r>
</mv>
<mv>
<moid>ManagedElement=1,ENodeBFunction=1,EUtraNetwork=1,ExternalENodeBFunction=310260-40018,TermPointToENB=310260-40018</moid>
<r>0</r>
<r>0</r>
</mv>
<mv>
<moid>ManagedElement=1,ENodeBFunction=1,EUtraNetwork=1,ExternalENodeBFunction=310260-45061,TermPointToENB=310260-45061</moid>
<r>0</r>
<r>0</r>
</mv>
<mv>
<moid>ManagedElement=1,ENodeBFunction=1,EUtraNetwork=1,ExternalENodeBFunction=310260-40015,TermPointToENB=310260-40015</moid>
<r>0</r>
<r>0</r>
</mv>
<mv>
<moid>ManagedElement=1,ENodeBFunction=1,EUtraNetwork=1,ExternalENodeBFunction=310260-40238,TermPointToENB=310260-40238</moid>
<r>0</r>
<r>0</r>
</mv>
<mv>
<moid>ManagedElement=1,ENodeBFunction=1,EUtraNetwork=1,ExternalENodeBFunction=310260-40038,TermPointToENB=310260-40038</moid>
<r>0</r>
<r>0</r>
</mv>
<mv>
<moid>ManagedElement=1,ENodeBFunction=1,EUtraNetwork=1,ExternalENodeBFunction=310260-40009,TermPointToENB=310260-40009</moid>
<r>0</r>
<r>0</r>
</mv>
<mv>
<moid>ManagedElement=1,ENodeBFunction=1,EUtraNetwork=1,ExternalENodeBFunction=310260-40100,TermPointToENB=310260-40100</moid>
<r>0</r>
<r>0</r>
</mv>
<mv>
<moid>ManagedElement=1,ENodeBFunction=1,EUtraNetwork=1,ExternalENodeBFunction=310260-46300,TermPointToENB=310260-46300</moid>
<r>0</r>
<r>0</r>
</mv>
<mv>
<moid>ManagedElement=1,ENodeBFunction=1,EUtraNetwork=1,ExternalENodeBFunction=310260-44522,TermPointToENB=310260-44522</moid>
<r>0</r>
<r>0</r>
</mv>
<mv>
<moid>ManagedElement=1,ENodeBFunction=1,EUtraNetwork=1,ExternalENodeBFunction=310260-45140,TermPointToENB=310260-45140</moid>
<r>0</r>
<r>0</r>
</mv>
<mv>
<moid>ManagedElement=1,ENodeBFunction=1,EUtraNetwork=1,ExternalENodeBFunction=310260-40023,TermPointToENB=310260-40023</moid>
<r>0</r>
<r>0</r>
</mv>
<mv>
<moid>ManagedElement=1,ENodeBFunction=1,EUtraNetwork=1,ExternalENodeBFunction=310260-40020,TermPointToENB=310260-40020</moid>
<r>0</r>
<r>0</r>
</mv>
<mv>
<moid>ManagedElement=1,ENodeBFunction=1,EUtraNetwork=1,ExternalENodeBFunction=310260-44519,TermPointToENB=310260-44519</moid>
<r>0</r>
<r>0</r>
</mv>
<mv>
<moid>ManagedElement=1,ENodeBFunction=1,EUtraNetwork=1,ExternalENodeBFunction=310260-44516,TermPointToENB=310260-44516</moid>
<r>0</r>
<r>0</r>
</mv>
<mv>
<moid>ManagedElement=1,ENodeBFunction=1,EUtraNetwork=1,ExternalENodeBFunction=310260-40017,TermPointToENB=310260-40017</moid>
<r>0</r>
<r>0</r>
</mv>
<mv>
<moid>ManagedElement=1,ENodeBFunction=1,EUtraNetwork=1,ExternalENodeBFunction=310260-44216,TermPointToENB=310260-44216</moid>
<r>0</r>
<r>0</r>
</mv>
<mv>
<moid>ManagedElement=1,ENodeBFunction=1,EUtraNetwork=1,ExternalENodeBFunction=310260-40014,TermPointToENB=310260-40014</moid>
<r>0</r>
<r>0</r>
</mv>
<mv>
<moid>ManagedElement=1,ENodeBFunction=1,EUtraNetwork=1,ExternalENodeBFunction=310260-40011,TermPointToENB=310260-40011</moid>
<r>0</r>
<r>0</r>
</mv>
<mv>
<moid>ManagedElement=1,ENodeBFunction=1,EUtraNetwork=1,ExternalENodeBFunction=310260-45005,TermPointToENB=310260-45005</moid>
<r>0</r>
<r>0</r>
</mv>
<mv>
<moid>ManagedElement=1,ENodeBFunction=1,EUtraNetwork=1,ExternalENodeBFunction=310260-40037,TermPointToENB=310260-40037</moid>
<r>0</r>
<r>0</r>
</mv>
<mv>
<moid>ManagedElement=1,ENodeBFunction=1,EUtraNetwork=1,ExternalENodeBFunction=310260-40008,TermPointToENB=310260-40008</moid>
<r>0</r>
<r>0</r>
</mv>
<mv>
<moid>ManagedElement=1,ENodeBFunction=1,EUtraNetwork=1,ExternalENodeBFunction=310260-44204,TermPointToENB=310260-44204</moid>
<r>0</r>
<r>0</r>
</mv>
<mv>
<moid>ManagedElement=1,ENodeBFunction=1,EUtraNetwork=1,ExternalENodeBFunction=310260-44521,TermPointToENB=310260-44521</moid>
<r>0</r>
<r>0</r>
</mv>
<mv>
<moid>ManagedElement=1,ENodeBFunction=1,EUtraNetwork=1,ExternalENodeBFunction=310260-40154,TermPointToENB=310260-40154</moid>
<r>0</r>
<r>0</r>
</mv>
<mv>
<moid>ManagedElement=1,ENodeBFunction=1,EUtraNetwork=1,ExternalENodeBFunction=310260-40151,TermPointToENB=310260-40151</moid>
<r>0</r>
<r>0</r>
</mv>
<mv>
<moid>ManagedElement=1,ENodeBFunction=1,EUtraNetwork=1,ExternalENodeBFunction=310260-40083,TermPointToENB=310260-40083</moid>
<r>0</r>
<r>0</r>
</mv>
<mv>
<moid>ManagedElement=1,ENodeBFunction=1,EUtraNetwork=1,ExternalENodeBFunction=310260-42081,TermPointToENB=310260-42081</moid>
<r>0</r>
<r>0</r>
</mv>
<mv>
<moid>ManagedElement=1,ENodeBFunction=1,EUtraNetwork=1,ExternalENodeBFunction=310260-40022,TermPointToENB=310260-40022</moid>
<r>0</r>
<r>0</r>
</mv>
<mv>
<moid>ManagedElement=1,ENodeBFunction=1,EUtraNetwork=1,ExternalENodeBFunction=310260-46868,TermPointToENB=310260-46868</moid>
<r>0</r>
<r>0</r>
</mv>
<mv>
<moid>ManagedElement=1,ENodeBFunction=1,EUtraNetwork=1,ExternalENodeBFunction=310260-40148,TermPointToENB=310260-40148</moid>
<r>0</r>
<r>0</r>
</mv>
<mv>
<moid>ManagedElement=1,ENodeBFunction=1,EUtraNetwork=1,ExternalENodeBFunction=310260-40142,TermPointToENB=310260-40142</moid>
<r>0</r>
<r>0</r>
</mv>
<mv>
<moid>ManagedElement=1,ENodeBFunction=1,EUtraNetwork=1,ExternalENodeBFunction=310260-47069,TermPointToENB=310260-47069</moid>
<r>0</r>
<r>0</r>
</mv>
<mv>
<moid>ManagedElement=1,ENodeBFunction=1,EUtraNetwork=1,ExternalENodeBFunction=310260-44499,TermPointToENB=310260-44499</moid>
<r>0</r>
<r>0</r>
</mv>
<mv>
<moid>ManagedElement=1,ENodeBFunction=1,EUtraNetwork=1,ExternalENodeBFunction=310260-40019,TermPointToENB=310260-40019</moid>
<r>0</r>
<r>0</r>
</mv>
<mv>
<moid>ManagedElement=1,ENodeBFunction=1,EUtraNetwork=1,ExternalENodeBFunction=310260-47063,TermPointToENB=310260-47063</moid>
<r>0</r>
<r>0</r>
</mv>
<mv>
<moid>ManagedElement=1,ENodeBFunction=1,EUtraNetwork=1,ExternalENodeBFunction=310260-40039,TermPointToENB=310260-40039</moid>
<r>0</r>
<r>0</r>
</mv>
<mv>
<moid>ManagedElement=1,ENodeBFunction=1,EUtraNetwork=1,ExternalENodeBFunction=310260-40036,TermPointToENB=310260-40036</moid>
<r>0</r>
<r>0</r>
</mv>
<mv>
<moid>ManagedElement=1,ENodeBFunction=1,EUtraNetwork=1,ExternalENodeBFunction=310260-42037,TermPointToENB=310260-42037</moid>
<r>0</r>
<r>0</r>
</mv>
<mv>
<moid>ManagedElement=1,ENodeBFunction=1,EUtraNetwork=1,ExternalENodeBFunction=310260-40250,TermPointToENB=310260-40250</moid>
<r>0</r>
<r>0</r>
</mv>
<mv>
<moid>ManagedElement=1,ENodeBFunction=1,EUtraNetwork=1,ExternalENodeBFunction=310260-40156,TermPointToENB=310260-40156</moid>
<r>0</r>
<r>0</r>
</mv>
<mv>
<moid>ManagedElement=1,ENodeBFunction=1,EUtraNetwork=1,ExternalENodeBFunction=310260-40153,TermPointToENB=310260-40153</moid>
<r>0</r>
<r>0</r>
</mv>
<mv>
<moid>ManagedElement=1,ENodeBFunction=1,EUtraNetwork=1,ExternalENodeBFunction=310260-40088,TermPointToENB=310260-40088</moid>
<r>0</r>
<r>0</r>
</mv>
<mv>
<moid>ManagedElement=1,ENodeBFunction=1,EUtraNetwork=1,ExternalENodeBFunction=310260-40085,TermPointToENB=310260-40085</moid>
<r>0</r>
<r>0</r>
</mv>
<mv>
<moid>ManagedElement=1,ENodeBFunction=1,EUtraNetwork=1,ExternalENodeBFunction=310260-40150,TermPointToENB=310260-40150</moid>
<r>0</r>
<r>0</r>
</mv>
<mv>
<moid>ManagedElement=1,ENodeBFunction=1,EUtraNetwork=1,ExternalENodeBFunction=310260-40124,TermPointToENB=310260-40124</moid>
<r>0</r>
<r>0</r>
</mv>
<mv>
<moid>ManagedElement=1,ENodeBFunction=1,EUtraNetwork=1,ExternalENodeBFunction=310260-45073,TermPointToENB=310260-45073</moid>
<r>0</r>
<r>0</r>
</mv>
<mv>
<moid>ManagedElement=1,ENodeBFunction=1,EUtraNetwork=1,ExternalENodeBFunction=310260-40082,TermPointToENB=310260-40082</moid>
<r>0</r>
<r>0</r>
</mv>
<mv>
<moid>ManagedElement=1,ENodeBFunction=1,EUtraNetwork=1,ExternalENodeBFunction=310260-40027,TermPointToENB=310260-40027</moid>
<r>0</r>
<r>0</r>
</mv>
<mv>
<moid>ManagedElement=1,ENodeBFunction=1,EUtraNetwork=1,ExternalENodeBFunction=310260-45070,TermPointToENB=310260-45070</moid>
<r>0</r>
<r>0</r>
</mv>
<mv>
<moid>ManagedElement=1,ENodeBFunction=1,EUtraNetwork=1,ExternalENodeBFunction=310260-42080,TermPointToENB=310260-42080</moid>
<r>0</r>
<r>0</r>
</mv>
</mi>
</md>
<md>
<neid>
<neun>L7BAC003A</neun>
<nedn>SubNetwork=ONRM_ROOT_MO_R,SubNetwork=Beltsville,MeContext=L7BAC003A</nedn>
<nesw>CXP102051/18_R29AK</nesw>
</neid>
<mi>
<mts>20131003064500Z</mts>
<gp>900</gp>
<mt>pmErabModFailLic</mt>
<mt>pmServiceTimeUe</mt>
<mt>pmVoipQualityUeUlLowSampl</mt>
<mt>pmVoipQualityUeUlNok</mt>
<mt>pmVoipQualityUeUlOk</mt>
<mt>pmErabModAttQci</mt>
<mt>pmErabModSuccQci</mt>
<mt>pmErabQciMax</mt>
<mt>pmSinrPucchDistr</mt>
<mt>pmSinrPuschDistr</mt>
<mv>
<moid>ManagedElement=1,ENodeBFunction=1,EUtranCellFDD=L7BAC003A11</moid>
<r>0</r>
<r>102</r>
<r>0</r>
<r>0</r>
<r>0</r>
<r>1,6,3</r>
<r>1,6,3</r>
<r>0</r>
<r>0,0,5,11,4,10,60,6272</r>
<r>306,20,17,220,211,223,162,4943</r>
</mv>
<mv>
<moid>ManagedElement=1,ENodeBFunction=1,EUtranCellFDD=L7BAC003A21</moid>
<r>0</r>
<r>226</r>
<r>0</r>
<r>0</r>
<r>0</r>
<r>1,6,3</r>
<r>1,6,3</r>
<r>0</r>
<r>0,0,7,39,7,40,214,19477</r>
<r>1254,100,205,711,492,488,605,11929</r>
</mv>
<mv>
<moid>ManagedElement=1,ENodeBFunction=1,EUtranCellFDD=L7BAC003A31</moid>
<r>0</r>
<r>499</r>
<r>0</r>
<r>0</r>
<r>0</r>
<r>1,6,4</r>
<r>1,6,4</r>
<r>0</r>
<r>0,0,8,58,12,17,134,71698</r>
<r>1283,219,811,848,497,309,584,27012</r>
</mv>
</mi>
</md>
<md>
<neid>
<neun>L7BAC003A</neun>
<nedn>SubNetwork=ONRM_ROOT_MO_R,SubNetwork=Beltsville,MeContext=L7BAC003A</nedn>
<nesw>CXP102051/18_R29AK</nesw>
</neid>
<mi>
<mts>20131003064500Z</mts>
<gp>900</gp>
<mt>pmPdcpPktDiscDlEthBurst</mt>
<mt>pmPdcpPktDiscDlEthFormat</mt>
<mt>pmPdcpPktDiscDlEthX2Fwd</mt>
<mt>pmPdcpPktDiscDlNoUeCtxt</mt>
<mv>
<moid>ManagedElement=1,Equipment=1,Subrack=1,Slot=1,PlugInUnit=1,DeviceGroup=dul,BbProcessingResource=1</moid>
<r>0</r>
<r>0</r>
<r>0</r>
<r>0</r>
</mv>
</mi>
</md>
<md>
<neid>
<neun>L7BAC003A</neun>
<nedn>SubNetwork=ONRM_ROOT_MO_R,SubNetwork=Beltsville,MeContext=L7BAC003A</nedn>
<nesw>CXP102051/18_R29AK</nesw>
</neid>
<mi>
<mts>20131003064500Z</mts>
<gp>900</gp>
<mt>pmRachNumContentionReport</mt>
<mt>pmRadioRecInterferencePwrPrb1</mt>
<mt>pmRadioRecInterferencePwrPrb10</mt>
<mt>pmRadioRecInterferencePwrPrb100</mt>
<mt>pmRadioRecInterferencePwrPrb11</mt>
<mt>pmRadioRecInterferencePwrPrb12</mt>
<mt>pmRadioRecInterferencePwrPrb13</mt>
<mt>pmRadioRecInterferencePwrPrb14</mt>
<mt>pmRadioRecInterferencePwrPrb15</mt>
<mt>pmRadioRecInterferencePwrPrb16</mt>
<mt>pmRadioRecInterferencePwrPrb17</mt>
<mt>pmRadioRecInterferencePwrPrb18</mt>
<mt>pmRadioRecInterferencePwrPrb19</mt>
<mt>pmRadioRecInterferencePwrPrb2</mt>
<mt>pmRadioRecInterferencePwrPrb20</mt>
<mt>pmRadioRecInterferencePwrPrb21</mt>
<mt>pmRadioRecInterferencePwrPrb22</mt>
<mt>pmRadioRecInterferencePwrPrb23</mt>
<mt>pmRadioRecInterferencePwrPrb24</mt>
<mt>pmRadioRecInterferencePwrPrb25</mt>
<mt>pmRadioRecInterferencePwrPrb26</mt>
<mt>pmRadioRecInterferencePwrPrb27</mt>
<mt>pmRadioRecInterferencePwrPrb28</mt>
<mt>pmRadioRecInterferencePwrPrb29</mt>
<mt>pmRadioRecInterferencePwrPrb3</mt>
<mt>pmRadioRecInterferencePwrPrb30</mt>
<mt>pmRadioRecInterferencePwrPrb31</mt>
<mt>pmRadioRecInterferencePwrPrb32</mt>
<mt>pmRadioRecInterferencePwrPrb33</mt>
<mt>pmRadioRecInterferencePwrPrb34</mt>
<mt>pmRadioRecInterferencePwrPrb35</mt>
<mt>pmRadioRecInterferencePwrPrb36</mt>
<mt>pmRadioRecInterferencePwrPrb37</mt>
<mt>pmRadioRecInterferencePwrPrb38</mt>
<mt>pmRadioRecInterferencePwrPrb39</mt>
<mt>pmRadioRecInterferencePwrPrb4</mt>
<mt>pmRadioRecInterferencePwrPrb40</mt>
<mt>pmRadioRecInterferencePwrPrb41</mt>
<mt>pmRadioRecInterferencePwrPrb42</mt>
<mt>pmRadioRecInterferencePwrPrb43</mt>
<mt>pmRadioRecInterferencePwrPrb44</mt>
<mt>pmRadioRecInterferencePwrPrb45</mt>
<mt>pmRadioRecInterferencePwrPrb46</mt>
<mt>pmRadioRecInterferencePwrPrb47</mt>
<mt>pmRadioRecInterferencePwrPrb48</mt>
<mt>pmRadioRecInterferencePwrPrb49</mt>
<mt>pmRadioRecInterferencePwrPrb5</mt>
<mt>pmRadioRecInterferencePwrPrb50</mt>
<mt>pmRadioRecInterferencePwrPrb51</mt>
<mt>pmRadioRecInterferencePwrPrb52</mt>
<mt>pmRadioRecInterferencePwrPrb53</mt>
<mt>pmRadioRecInterferencePwrPrb54</mt>
<mt>pmRadioRecInterferencePwrPrb55</mt>
<mt>pmRadioRecInterferencePwrPrb56</mt>
<mt>pmRadioRecInterferencePwrPrb57</mt>
<mt>pmRadioRecInterferencePwrPrb58</mt>
<mt>pmRadioRecInterferencePwrPrb59</mt>
<mt>pmRadioRecInterferencePwrPrb6</mt>
<mt>pmRadioRecInterferencePwrPrb60</mt>
<mt>pmRadioRecInterferencePwrPrb61</mt>
<mt>pmRadioRecInterferencePwrPrb62</mt>
<mt>pmRadioRecInterferencePwrPrb63</mt>
<mt>pmRadioRecInterferencePwrPrb64</mt>
<mt>pmRadioRecInterferencePwrPrb65</mt>
<mt>pmRadioRecInterferencePwrPrb66</mt>
<mt>pmRadioRecInterferencePwrPrb67</mt>
<mt>pmRadioRecInterferencePwrPrb68</mt>
<mt>pmRadioRecInterferencePwrPrb69</mt>
<mt>pmRadioRecInterferencePwrPrb7</mt>
<mt>pmRadioRecInterferencePwrPrb70</mt>
<mt>pmRadioRecInterferencePwrPrb71</mt>
<mt>pmRadioRecInterferencePwrPrb72</mt>
<mt>pmRadioRecInterferencePwrPrb73</mt>
<mt>pmRadioRecInterferencePwrPrb74</mt>
<mt>pmRadioRecInterferencePwrPrb75</mt>
<mt>pmRadioRecInterferencePwrPrb76</mt>
<mt>pmRadioRecInterferencePwrPrb77</mt>
<mt>pmRadioRecInterferencePwrPrb78</mt>
<mt>pmRadioRecInterferencePwrPrb79</mt>
<mt>pmRadioRecInterferencePwrPrb8</mt>
<mt>pmRadioRecInterferencePwrPrb80</mt>
<mt>pmRadioRecInterferencePwrPrb81</mt>
<mt>pmRadioRecInterferencePwrPrb82</mt>
<mt>pmRadioRecInterferencePwrPrb83</mt>
<mt>pmRadioRecInterferencePwrPrb84</mt>
<mt>pmRadioRecInterferencePwrPrb85</mt>
<mt>pmRadioRecInterferencePwrPrb86</mt>
<mt>pmRadioRecInterferencePwrPrb87</mt>
<mt>pmRadioRecInterferencePwrPrb88</mt>
<mt>pmRadioRecInterferencePwrPrb89</mt>
<mt>pmRadioRecInterferencePwrPrb9</mt>
<mt>pmRadioRecInterferencePwrPrb90</mt>
<mt>pmRadioRecInterferencePwrPrb91</mt>
<mt>pmRadioRecInterferencePwrPrb92</mt>
<mt>pmRadioRecInterferencePwrPrb93</mt>
<mt>pmRadioRecInterferencePwrPrb94</mt>
<mt>pmRadioRecInterferencePwrPrb95</mt>
<mt>pmRadioRecInterferencePwrPrb96</mt>
<mt>pmRadioRecInterferencePwrPrb97</mt>
<mt>pmRadioRecInterferencePwrPrb98</mt>
<mt>pmRadioRecInterferencePwrPrb99</mt>
<mt>pmRrcConnEstabAttReatt</mt>
<mt>pmRrcConnEstabSuccMod</mt>
<mt>pmRrcConnEstabSuccMta</mt>
<mt>pmRrcConnReestAtt</mt>
<mt>pmRrcConnReestSucc</mt>
<mt>pmErabRelAbnormalEnbActQci</mt>
<mt>pmErabRelNormalEnbActQci</mt>
<mt>pmPdcpPktDiscDlHoQci</mt>
<mt>pmPdcpPktDiscDlPelrQci</mt>
<mt>pmPdcpPktDiscDlPelrUuQci</mt>
<mt>pmPdcpPktLostUlQci</mt>
<mt>pmPdcpPktReceivedDlQci</mt>
<mt>pmPdcpPktReceivedUlQci</mt>
<mt>pmPdcpPktTransDlQci</mt>
<mt>pmRachPreambleDist</mt>
<mt>pmServiceTimeDrbQci</mt>
<mv>
<moid>ManagedElement=1,ENodeBFunction=1,EUtranCellFDD=L7BAC003A11</moid>
<r>0</r>
<r>0</r>
<r>255410000</r>
<r>0</r>
<r>244233200</r>
<r>252041160</r>
<r>263765280</r>
<r>253940600</r>
<r>249184760</r>
<r>246989880</r>
<r>253163040</r>
<r>261473200</r>
<r>262950000</r>
<r>0</r>
<r>261016360</r>
<r>276382240</r>
<r>470700000</r>
<r>499319320</r>
<r>0</r>
<r>0</r>
<r>0</r>
<r>0</r>
<r>0</r>
<r>0</r>
<r>418248400</r>
<r>0</r>
<r>0</r>
<r>0</r>
<r>0</r>
<r>0</r>
<r>0</r>
<r>0</r>
<r>0</r>
<r>0</r>
<r>0</r>
<r>419257400</r>
<r>0</r>
<r>0</r>
<r>0</r>
<r>0</r>
<r>0</r>
<r>0</r>
<r>0</r>
<r>0</r>
<r>0</r>
<r>0</r>
<r>278230120</r>
<r>0</r>
<r>0</r>
<r>0</r>
<r>0</r>
<r>0</r>
<r>0</r>
<r>0</r>
<r>0</r>
<r>0</r>
<r>0</r>
<r>245122600</r>
<r>0</r>
<r>0</r>
<r>0</r>
<r>0</r>
<r>0</r>
<r>0</r>
<r>0</r>
<r>0</r>
<r>0</r>
<r>0</r>
<r>242530440</r>
<r>0</r>
<r>0</r>
<r>0</r>
<r>0</r>
<r>0</r>
<r>0</r>
<r>0</r>
<r>0</r>
<r>0</r>
<r>0</r>
<r>250967160</r>
<r>0</r>
<r>0</r>
<r>0</r>
<r>0</r>
<r>0</r>
<r>0</r>
<r>0</r>
<r>0</r>
<r>0</r>
<r>0</r>
<r>262307760</r>
<r>0</r>
<r>0</r>
<r>0</r>
<r>0</r>
<r>0</r>
<r>0</r>
<r>0</r>
<r>0</r>
<r>0</r>
<r>0</r>
<r>0</r>
<r>51</r>
<r>17</r>
<r>0</r>
<r>0</r>
<r>0</r>
<r>0</r>
<r>0</r>
<r>0</r>
<r>0</r>
<r>0</r>
<r>2,6,2382,9,43</r>
<r>2,6,2752,9,42</r>
<r>2,6,2376,9,43</r>
<r>0,0,0,0,0,0,0,0,0,0</r>
<r>2,6,101,9,0</r>
</mv>
<mv>
<moid>ManagedElement=1,ENodeBFunction=1,EUtranCellFDD=L7BAC003A21</moid>
<r>0</r>
<r>0</r>
<r>328402640</r>
<r>0</r>
<r>284199520</r>
<r>273369200</r>
<r>285665280</r>
<r>287881000</r>
<r>277108200</r>
<r>276110280</r>
<r>284249840</r>
<r>295891520</r>
<r>298092640</r>
<r>0</r>
<r>294791560</r>
<r>319205360</r>
<r>567464200</r>
<r>594656880</r>
<r>0</r>
<r>0</r>
<r>0</r>
<r>0</r>
<r>0</r>
<r>0</r>
<r>511357920</r>
<r>0</r>
<r>0</r>
<r>0</r>
<r>0</r>
<r>0</r>
<r>0</r>
<r>0</r>
<r>0</r>
<r>0</r>
<r>0</r>
<r>524228640</r>
<r>0</r>
<r>0</r>
<r>0</r>
<r>0</r>
<r>0</r>
<r>0</r>
<r>0</r>
<r>0</r>
<r>0</r>
<r>0</r>
<r>317501840</r>
<r>0</r>
<r>0</r>
<r>0</r>
<r>0</r>
<r>0</r>
<r>0</r>
<r>0</r>
<r>0</r>
<r>0</r>
<r>0</r>
<r>274739720</r>
<r>0</r>
<r>0</r>
<r>0</r>
<r>0</r>
<r>0</r>
<r>0</r>
<r>0</r>
<r>0</r>
<r>0</r>
<r>0</r>
<r>270364800</r>
<r>0</r>
<r>0</r>
<r>0</r>
<r>0</r>
<r>0</r>
<r>0</r>
<r>0</r>
<r>0</r>
<r>0</r>
<r>0</r>
<r>277563800</r>
<r>0</r>
<r>0</r>
<r>0</r>
<r>0</r>
<r>0</r>
<r>0</r>
<r>0</r>
<r>0</r>
<r>0</r>
<r>0</r>
<r>340069640</r>
<r>0</r>
<r>0</r>
<r>0</r>
<r>0</r>
<r>0</r>
<r>0</r>
<r>0</r>
<r>0</r>
<r>0</r>
<r>0</r>
<r>0</r>
<r>134</r>
<r>58</r>
<r>0</r>
<r>0</r>
<r>0</r>
<r>0</r>
<r>0</r>
<r>0</r>
<r>0</r>
<r>0</r>
<r>1,6,10549</r>
<r>1,6,8074</r>
<r>1,6,10497</r>
<r>0,0,0,0,0,0,0,0,0,0</r>
<r>1,6,226</r>
</mv>
<mv>
<moid>ManagedElement=1,ENodeBFunction=1,EUtranCellFDD=L7BAC003A31</moid>
<r>0</r>
<r>0</r>
<r>237035160</r>
<r>0</r>
<r>236124760</r>
<r>240545120</r>
<r>247161480</r>
<r>241757840</r>
<r>237746480</r>
<r>241544040</r>
<r>249283000</r>
<r>254750560</r>
<r>252131040</r>
<r>0</r>
<r>251787960</r>
<r>263229560</r>
<r>361385160</r>
<r>348235240</r>
<r>0</r>
<r>0</r>
<r>0</r>
<r>0</r>
<r>0</r>
<r>0</r>
<r>291368920</r>
<r>0</r>
<r>0</r>
<r>0</r>
<r>0</r>
<r>0</r>
<r>0</r>
<r>0</r>
<r>0</r>
<r>0</r>
<r>0</r>
<r>287307560</r>
<r>0</r>
<r>0</r>
<r>0</r>
<r>0</r>
<r>0</r>
<r>0</r>
<r>0</r>
<r>0</r>
<r>0</r>
<r>0</r>
<r>243893320</r>
<r>0</r>
<r>0</r>
<r>0</r>
<r>0</r>
<r>0</r>
<r>0</r>
<r>0</r>
<r>0</r>
<r>0</r>
<r>0</r>
<r>231698040</r>
<r>0</r>
<r>0</r>
<r>0</r>
<r>0</r>
<r>0</r>
<r>0</r>
<r>0</r>
<r>0</r>
<r>0</r>
<r>0</r>
<r>238665760</r>
<r>0</r>
<r>0</r>
<r>0</r>
<r>0</r>
<r>0</r>
<r>0</r>
<r>0</r>
<r>0</r>
<r>0</r>
<r>0</r>
<r>249161480</r>
<r>0</r>
<r>0</r>
<r>0</r>
<r>0</r>
<r>0</r>
<r>0</r>
<r>0</r>
<r>0</r>
<r>0</r>
<r>0</r>
<r>248920840</r>
<r>0</r>
<r>0</r>
<r>0</r>
<r>0</r>
<r>0</r>
<r>0</r>
<r>0</r>
<r>0</r>
<r>0</r>
<r>0</r>
<r>0</r>
<r>167</r>
<r>42</r>
<r>0</r>
<r>0</r>
<r>0</r>
<r>0</r>
<r>0</r>
<r>0</r>
<r>0</r>
<r>0</r>
<r>2,6,27397,9,40687</r>
<r>2,6,17917,9,8864</r>
<r>2,6,27378,9,40686</r>
<r>0,0,0,0,0,0,0,0,0,0</r>
<r>2,6,376,9,122</r>
</mv>
</mi>
</md>
<md>
<neid>
<neun>L7BAC003A</neun>
<nedn>SubNetwork=ONRM_ROOT_MO_R,SubNetwork=Beltsville,MeContext=L7BAC003A</nedn>
<nesw>CXP102051/18_R29AK</nesw>
</neid>
<mi>
<mts>20131003064500Z</mts>
<gp>900</gp>
<mt>pmPagS1Discarded</mt>
<mt>pmPagS1Received</mt>
<mv>
<moid>ManagedElement=1,ENodeBFunction=1</moid>
<r>0</r>
<r>1043</r>
</mv>
</mi>
</md>
<md>
<neid>
<neun>L7BAC003A</neun>
<nedn>SubNetwork=ONRM_ROOT_MO_R,SubNetwork=Beltsville,MeContext=L7BAC003A</nedn>
<nesw>CXP102051/18_R29AK</nesw>
</neid>
<mi>
<mts>20131003064500Z</mts>
<gp>900</gp>
<mt>pmPdcpPktDiscDlEth</mt>
<mv>
<moid>ManagedElement=1,ENodeBFunction=1</moid>
<r>0</r>
</mv>
</mi>
</md>
<md>
<neid>
<neun>L7BAC003A</neun>
<nedn>SubNetwork=ONRM_ROOT_MO_R,SubNetwork=Beltsville,MeContext=L7BAC003A</nedn>
<nesw>CXP102051/18_R29AK</nesw>
</neid>
<mi>
<mts>20131003064500Z</mts>
<gp>900</gp>
<mt>pmUeCtxtRelCsfbWcdma</mt>
<mt>pmUeCtxtRelCsfbWcdmaEm</mt>
<mt>pmUeCtxtRelCsfbGsmEm</mt>
<mt>pmUeCtxtRelCsfbGsm</mt>
<mt>pmErabEstabFailGbrDlEnb</mt>
<mt>pmErabEstabFailGbrUlEnb</mt>
<mt>pmSessionTimeDrb</mt>
<mt>pmS1SigConnEstabAtt</mt>
<mt>pmS1SigConnEstabSucc</mt>
<mt>pmSessionTimeUe</mt>
<mt>pmUeCtxtRelAbnormalEnbAct</mt>
<mt>pmUeCtxtRelMmeAct</mt>
<mt>pmUeThpTimeDl</mt>
<mt>pmUeThpTimeUl</mt>
<mt>pmPrbUsedDl</mt>
<mt>pmPrbUsedUl</mt>
<mt>pmRrcConnEstabAtt</mt>
<mt>pmRrcConnEstabFailLic</mt>
<mt>pmRrcConnEstabSucc</mt>
<mt>pmCellDowntimeAuto</mt>
<mt>pmCellDowntimeMan</mt>
<mt>pmErabEstabAttAdded</mt>
<mt>pmErabEstabAttInit</mt>
<mt>pmErabEstabFailAddedLic</mt>
<mt>pmErabEstabFailInitLic</mt>
<mt>pmErabEstabSuccAdded</mt>
<mt>pmErabEstabSuccInit</mt>
<mt>pmErabRelAbnormalEnbAct</mt>
<mt>pmErabRelMmeAct</mt>
<mt>pmHoPrepRejInLicConnUsers</mt>
<mt>pmHoPrepRejInLicMob</mt>
<mt>pmPdcpLatPktTransDl</mt>
<mt>pmPdcpLatTimeDl</mt>
<mt>pmPdcpPktDiscDlPelr</mt>
<mt>pmPdcpPktDiscDlPelrUu</mt>
<mt>pmPdcpPktLostUl</mt>
<mt>pmPdcpPktReceivedUl</mt>
<mt>pmPdcpPktTransDl</mt>
<mt>pmPdcpVolDlDrb</mt>
<mt>pmPdcpVolDlDrbLastTTI</mt>
<mt>pmPdcpVolDlSrb</mt>
<mt>pmPdcpVolUlDrb</mt>
<mt>pmPdcpVolUlDrbLastTTI</mt>
<mt>pmPdcpVolUlSrb</mt>
<mt>pmErabRelNormalEnbAct</mt>
<mt>pmErabEstabAttGbr</mt>
<mt>pmErabEstabSuccGbr</mt>
<mt>pmErabEstabFailGbrDlCell</mt>
<mt>pmErabEstabFailGbrUlCell</mt>
<mt>pmPdcpVolDlDrbTransUm</mt>
<mt>pmUeCtxtRelCsfbLimitedDualRadioUeCdma</mt>
<mt>pmUeThpVolUl</mt>
<mt>pmRrcConnEstabAttReatt</mt>
<mt>pmUeCtxtRelCsfbTdScdma</mt>
<mt>pmUeCtxtRelCsfbTdScdmaEm</mt>
<mt>pmS1SigConnEstabSuccEm</mt>
<mt>pmS1SigConnEstabSuccHpa</mt>
<mt>pmS1SigConnEstabSuccMod</mt>
<mt>pmS1SigConnEstabSuccMta</mt>
<mt>pmS1SigConnEstabSuccMos</mt>
<mt>pmS1SigConnEstabAttEm</mt>
<mt>pmS1SigConnEstabAttHpa</mt>
<mt>pmS1SigConnEstabAttMod</mt>
<mt>pmS1SigConnEstabAttMta</mt>
<mt>pmS1SigConnEstabAttMos</mt>
<mt>pmErabRelAbnormalMmeAct</mt>
<mt>pmUeCtxtRelAbnormalMmeAct</mt>
<mt>pmUeThpDlDistr</mt>
<mt>pmUeThpUlDistr</mt>
<mt>pmLcgThpVolUlLcg</mt>
<mt>pmLcgThpTimeUlLcg</mt>
<mt>pmPdcpVolDlDrbLastTTIQci</mt>
<mt>pmDrbThpTimeDlQci</mt>
<mt>pmErabEstabAttInitArp</mt>
<mt>pmErabEstabSuccInitArp</mt>
<mt>pmErabEstabAttAddedArp</mt>
<mt>pmErabEstabSuccAddedArp</mt>
<mt>pmErabRelNormalEnbArp</mt>
<mv>
<moid>ManagedElement=1,ENodeBFunction=1,EUtranCellFDD=L7BAC003A11</moid>
<r>2</r>
<r>0</r>
<r>0</r>
<r>0</r>
<r>0</r>
<r>0</r>
<r>68</r>
<r>71</r>
<r>71</r>
<r>68</r>
<r>0</r>
<r>0</r>
<r>805</r>
<r>181</r>
<r>0</r>
<r>0</r>
<r>71</r>
<r>0</r>
<r>71</r>
<r>0</r>
<r>0</r>
<r>0</r>
<r>72</r>
<r>0</r>
<r>0</r>
<r>0</r>
<r>72</r>
<r>0</r>
<r>0</r>
<r>0</r>
<r>0</r>
<r>1107</r>
<r>12833</r>
<r>0</r>
<r>0</r>
<r>0</r>
<r>2794</r>
<r>2419</r>
<r>8321</r>
<r>2472</r>
<r>47</r>
<r>3491</r>
<r>0</r>
<r>78</r>
<r>0</r>
<r>0</r>
<r>0</r>
<r>0</r>
<r>0</r>
<r>0</r>
<r>0</r>
<r>254</r>
<r>0</r>
<r>0</r>
<r>0</r>
<r>0</r>
<r>0</r>
<r>51</r>
<r>17</r>
<r>3</r>
<r>0</r>
<r>0</r>
<r>51</r>
<r>17</r>
<r>3</r>
<r>0</r>
<r>0</r>
<r>2,6,5,10,0,0,0,0</r>
<r>1,0,0,1,0,0,0,0</r>
<r>0,0,0,254</r>
<r>0,0,0,181</r>
<r>2,6,1348,9,20</r>
<r>1,6,803</r>
<r>0,0,69,3,0,0,0,0,0,0,0,0,0,0,0,0</r>
<r>0,0,69,3,0,0,0,0,0,0,0,0,0,0,0,0</r>
<r>0,0,0,0,0,0,0,0,0,0,0,0,0,0,0,0</r>
<r>0,0,0,0,0,0,0,0,0,0,0,0,0,0,0,0</r>
<r>2,2,76,3,3</r>
</mv>
<mv>
<moid>ManagedElement=1,ENodeBFunction=1,EUtranCellFDD=L7BAC003A21</moid>
<r>2</r>
<r>0</r>
<r>0</r>
<r>0</r>
<r>0</r>
<r>0</r>
<r>147</r>
<r>195</r>
<r>195</r>
<r>147</r>
<r>0</r>
<r>0</r>
<r>11974</r>
<r>849</r>
<r>0</r>
<r>0</r>
<r>195</r>
<r>0</r>
<r>195</r>
<r>0</r>
<r>0</r>
<r>0</r>
<r>195</r>
<r>0</r>
<r>0</r>
<r>0</r>
<r>195</r>
<r>0</r>
<r>0</r>
<r>0</r>
<r>0</r>
<r>2277</r>
<r>36980</r>
<r>0</r>
<r>0</r>
<r>0</r>
<r>8074</r>
<r>10497</r>
<r>95122</r>
<r>8283</r>
<r>113</r>
<r>6696</r>
<r>0</r>
<r>200</r>
<r>0</r>
<r>0</r>
<r>0</r>
<r>0</r>
<r>0</r>
<r>0</r>
<r>0</r>
<r>1066</r>
<r>0</r>
<r>0</r>
<r>0</r>
<r>0</r>
<r>0</r>
<r>134</r>
<r>58</r>
<r>3</r>
<r>0</r>
<r>0</r>
<r>134</r>
<r>58</r>
<r>3</r>
<r>0</r>
<r>0</r>
<r>1,6,24,29,6,0,0,0</r>
<r>6,1,0,1,0,0,0,0</r>
<r>0,0,0,1066</r>
<r>0,0,0,849</r>
<r>1,6,4232</r>
<r>1,6,11972</r>
<r>0,0,195,0,0,0,0,0,0,0,0,0,0,0,0,0</r>
<r>0,0,195,0,0,0,0,0,0,0,0,0,0,0,0,0</r>
<r>0,0,0,0,0,0,0,0,0,0,0,0,0,0,0,0</r>
<r>0,0,0,0,0,0,0,0,0,0,0,0,0,0,0,0</r>
<r>1,2,184</r>
</mv>
<mv>
<moid>ManagedElement=1,ENodeBFunction=1,EUtranCellFDD=L7BAC003A31</moid>
<r>0</r>
<r>0</r>
<r>0</r>
<r>0</r>
<r>0</r>
<r>0</r>
<r>312</r>
<r>215</r>
<r>215</r>
<r>312</r>
<r>0</r>
<r>0</r>
<r>60709</r>
<r>1384</r>
<r>0</r>
<r>0</r>
<r>215</r>
<r>0</r>
<r>215</r>
<r>0</r>
<r>0</r>
<r>0</r>
<r>215</r>
<r>0</r>
<r>0</r>
<r>0</r>
<r>215</r>
<r>0</r>
<r>0</r>
<r>0</r>
<r>0</r>
<r>4661</r>
<r>63499</r>
<r>0</r>
<r>0</r>
<r>0</r>
<r>26781</r>
<r>68064</r>
<r>737059</r>
<r>31093</r>
<r>115</r>
<r>17515</r>
<r>0</r>
<r>170</r>
<r>0</r>
<r>0</r>
<r>0</r>
<r>0</r>
<r>0</r>
<r>0</r>
<r>0</r>
<r>1707</r>
<r>0</r>
<r>0</r>
<r>0</r>
<r>0</r>
<r>0</r>
<r>167</r>
<r>42</r>
<r>6</r>
<r>0</r>
<r>0</r>
<r>167</r>
<r>42</r>
<r>6</r>
<r>0</r>
<r>0</r>
<r>2,5,19,31,11,0,0,0</r>
<r>4,0,0,4,0,0,0,0</r>
<r>0,0,0,1707</r>
<r>0,0,0,1384</r>
<r>2,6,8026,9,3324</r>
<r>2,6,29086,9,31723</r>
<r>0,0,166,49,0,0,0,0,0,0,0,0,0,0,0,0</r>
<r>0,0,166,49,0,0,0,0,0,0,0,0,0,0,0,0</r>
<r>0,0,0,0,0,0,0,0,0,0,0,0,0,0,0,0</r>
<r>0,0,0,0,0,0,0,0,0,0,0,0,0,0,0,0</r>
<r>2,2,166,3,50</r>
</mv>
</mi>
</md>
<md>
<neid>
<neun>L7BAC003A</neun>
<nedn>SubNetwork=ONRM_ROOT_MO_R,SubNetwork=Beltsville,MeContext=L7BAC003A</nedn>
<nesw>CXP102051/18_R29AK</nesw>
</neid>
<mi>
<mts>20131003064500Z</mts>
<gp>900</gp>
<mt>pmHoPrepSuccLteIntraF</mt>
<mt>pmHoPrepAttLteIntraF</mt>
<mt>pmHoExeSuccLteIntraF</mt>
<mt>pmHoExeAttLteIntraF</mt>
<mt>pmHoExeAttLteInterF</mt>
<mt>pmHoExeSuccLteInterF</mt>
<mt>pmHoPrepAttLteInterF</mt>
<mt>pmHoPrepSuccLteInterF</mt>
<mv>
<moid>ManagedElement=1,ENodeBFunction=1,EUtranCellFDD=L7BAC003A31,EUtranFreqRelation=2275,EUtranCellRelation=310260-40039-3</moid>
<r>0</r>
<r>0</r>
<r>0</r>
<r>0</r>
<r>0</r>
<r>0</r>
<r>0</r>
<r>0</r>
</mv>
<mv>
<moid>ManagedElement=1,ENodeBFunction=1,EUtranCellFDD=L7BAC003A31,EUtranFreqRelation=2275,EUtranCellRelation=310260-40141-3</moid>
<r>0</r>
<r>0</r>
<r>0</r>
<r>0</r>
<r>0</r>
<r>0</r>
<r>0</r>
<r>0</r>
</mv>
<mv>
<moid>ManagedElement=1,ENodeBFunction=1,EUtranCellFDD=L7BAC003A31,EUtranFreqRelation=2275,EUtranCellRelation=310260-40141-2</moid>
<r>0</r>
<r>0</r>
<r>0</r>
<r>0</r>
<r>0</r>
<r>0</r>
<r>0</r>
<r>0</r>
</mv>
<mv>
<moid>ManagedElement=1,ENodeBFunction=1,EUtranCellFDD=L7BAC003A21,EUtranFreqRelation=2275,EUtranCellRelation=310260-40153-3</moid>
<r>0</r>
<r>0</r>
<r>0</r>
<r>0</r>
<r>0</r>
<r>0</r>
<r>0</r>
<r>0</r>
</mv>
<mv>
<moid>ManagedElement=1,ENodeBFunction=1,EUtranCellFDD=L7BAC003A31,EUtranFreqRelation=2275,EUtranCellRelation=310260-40141-1</moid>
<r>0</r>
<r>0</r>
<r>0</r>
<r>0</r>
<r>0</r>
<r>0</r>
<r>0</r>
<r>0</r>
</mv>
<mv>
<moid>ManagedElement=1,ENodeBFunction=1,EUtranCellFDD=L7BAC003A31,EUtranFreqRelation=2275,EUtranCellRelation=310260-40037-2</moid>
<r>0</r>
<r>0</r>
<r>0</r>
<r>0</r>
<r>0</r>
<r>0</r>
<r>0</r>
<r>0</r>
</mv>
<mv>
<moid>ManagedElement=1,ENodeBFunction=1,EUtranCellFDD=L7BAC003A21,EUtranFreqRelation=2275,EUtranCellRelation=310260-42402-3</moid>
<r>3</r>
<r>3</r>
<r>3</r>
<r>3</r>
<r>0</r>
<r>0</r>
<r>0</r>
<r>0</r>
</mv>
<mv>
<moid>ManagedElement=1,ENodeBFunction=1,EUtranCellFDD=L7BAC003A21,EUtranFreqRelation=2275,EUtranCellRelation=310260-42402-1</moid>
<r>3</r>
<r>3</r>
<r>3</r>
<r>3</r>
<r>0</r>
<r>0</r>
<r>0</r>
<r>0</r>
</mv>
<mv>
<moid>ManagedElement=1,ENodeBFunction=1,EUtranCellFDD=L7BAC003A11,EUtranFreqRelation=2275,EUtranCellRelation=310260-40142-1</moid>
<r>0</r>
<r>0</r>
<r>0</r>
<r>0</r>
<r>0</r>
<r>0</r>
<r>0</r>
<r>0</r>
</mv>
<mv>
<moid>ManagedElement=1,ENodeBFunction=1,EUtranCellFDD=L7BAC003A21,EUtranFreqRelation=2275,EUtranCellRelation=310260-40151-3</moid>
<r>3</r>
<r>3</r>
<r>3</r>
<r>3</r>
<r>0</r>
<r>0</r>
<r>0</r>
<r>0</r>
</mv>
<mv>
<moid>ManagedElement=1,ENodeBFunction=1,EUtranCellFDD=L7BAC003A21,EUtranFreqRelation=2275,EUtranCellRelation=310260-40151-2</moid>
<r>0</r>
<r>0</r>
<r>0</r>
<r>0</r>
<r>0</r>
<r>0</r>
<r>0</r>
<r>0</r>
</mv>
<mv>
<moid>ManagedElement=1,ENodeBFunction=1,EUtranCellFDD=L7BAC003A31,EUtranFreqRelation=2275,EUtranCellRelation=310260-40124-3</moid>
<r>0</r>
<r>0</r>
<r>0</r>
<r>0</r>
<r>0</r>
<r>0</r>
<r>0</r>
<r>0</r>
</mv>
<mv>
<moid>ManagedElement=1,ENodeBFunction=1,EUtranCellFDD=L7BAC003A11,EUtranFreqRelation=2275,EUtranCellRelation=310260-40036-3</moid>
<r>0</r>
<r>0</r>
<r>0</r>
<r>0</r>
<r>0</r>
<r>0</r>
<r>0</r>
<r>0</r>
</mv>
<mv>
<moid>ManagedElement=1,ENodeBFunction=1,EUtranCellFDD=L7BAC003A11,EUtranFreqRelation=2275,EUtranCellRelation=310260-40036-2</moid>
<r>0</r>
<r>0</r>
<r>0</r>
<r>0</r>
<r>0</r>
<r>0</r>
<r>0</r>
<r>0</r>
</mv>
<mv>
<moid>ManagedElement=1,ENodeBFunction=1,EUtranCellFDD=L7BAC003A11,EUtranFreqRelation=2275,EUtranCellRelation=310260-40036-1</moid>
<r>0</r>
<r>0</r>
<r>0</r>
<r>0</r>
<r>0</r>
<r>0</r>
<r>0</r>
<r>0</r>
</mv>
<mv>
<moid>ManagedElement=1,ENodeBFunction=1,EUtranCellFDD=L7BAC003A11,EUtranFreqRelation=2275,EUtranCellRelation=310260-42037-3</moid>
<r>0</r>
<r>0</r>
<r>0</r>
<r>0</r>
<r>0</r>
<r>0</r>
<r>0</r>
<r>0</r>
</mv>
<mv>
<moid>ManagedElement=1,ENodeBFunction=1,EUtranCellFDD=L7BAC003A31,EUtranFreqRelation=2275,EUtranCellRelation=310260-40018-3</moid>
<r>0</r>
<r>0</r>
<r>0</r>
<r>0</r>
<r>0</r>
<r>0</r>
<r>0</r>
<r>0</r>
</mv>
<mv>
<moid>ManagedElement=1,ENodeBFunction=1,EUtranCellFDD=L7BAC003A31,EUtranFreqRelation=2275,EUtranCellRelation=310260-40018-2</moid>
<r>0</r>
<r>0</r>
<r>0</r>
<r>0</r>
<r>0</r>
<r>0</r>
<r>0</r>
<r>0</r>
</mv>
<mv>
<moid>ManagedElement=1,ENodeBFunction=1,EUtranCellFDD=L7BAC003A31,EUtranFreqRelation=2275,EUtranCellRelation=310260-40018-1</moid>
<r>0</r>
<r>0</r>
<r>0</r>
<r>0</r>
<r>0</r>
<r>0</r>
<r>0</r>
<r>0</r>
</mv>
<mv>
<moid>ManagedElement=1,ENodeBFunction=1,EUtranCellFDD=L7BAC003A11,EUtranFreqRelation=2275,EUtranCellRelation=310260-40019-3</moid>
<r>2</r>
<r>2</r>
<r>2</r>
<r>2</r>
<r>0</r>
<r>0</r>
<r>0</r>
<r>0</r>
</mv>
<mv>
<moid>ManagedElement=1,ENodeBFunction=1,EUtranCellFDD=L7BAC003A21,EUtranFreqRelation=2275,EUtranCellRelation=310260-40041-3</moid>
<r>0</r>
<r>0</r>
<r>0</r>
<r>0</r>
<r>0</r>
<r>0</r>
<r>0</r>
<r>0</r>
</mv>
<mv>
<moid>ManagedElement=1,ENodeBFunction=1,EUtranCellFDD=L7BAC003A11,EUtranFreqRelation=2275,EUtranCellRelation=310260-40019-2</moid>
<r>2</r>
<r>2</r>
<r>2</r>
<r>2</r>
<r>0</r>
<r>0</r>
<r>0</r>
<r>0</r>
</mv>
<mv>
<moid>ManagedElement=1,ENodeBFunction=1,EUtranCellFDD=L7BAC003A31,EUtranFreqRelation=2275,EUtranCellRelation=310260-40014-2</moid>
<r>0</r>
<r>0</r>
<r>0</r>
<r>0</r>
<r>0</r>
<r>0</r>
<r>0</r>
<r>0</r>
</mv>
<mv>
<moid>ManagedElement=1,ENodeBFunction=1,EUtranCellFDD=L7BAC003A11,EUtranFreqRelation=2275,EUtranCellRelation=310260-40088-3</moid>
<r>0</r>
<r>0</r>
<r>0</r>
<r>0</r>
<r>0</r>
<r>0</r>
<r>0</r>
<r>0</r>
</mv>
<mv>
<moid>ManagedElement=1,ENodeBFunction=1,EUtranCellFDD=L7BAC003A31,EUtranFreqRelation=2275,EUtranCellRelation=310260-40085-2</moid>
<r>0</r>
<r>0</r>
<r>0</r>
<r>0</r>
<r>0</r>
<r>0</r>
<r>0</r>
<r>0</r>
</mv>
<mv>
<moid>ManagedElement=1,ENodeBFunction=1,EUtranCellFDD=L7BAC003A11,EUtranFreqRelation=2275,EUtranCellRelation=310260-40088-1</moid>
<r>0</r>
<r>0</r>
<r>0</r>
<r>0</r>
<r>0</r>
<r>0</r>
<r>0</r>
<r>0</r>
</mv>
<mv>
<moid>ManagedElement=1,ENodeBFunction=1,EUtranCellFDD=L7BAC003A11,EUtranFreqRelation=2275,EUtranCellRelation=310260-44516-4</moid>
<r>0</r>
<r>0</r>
<r>0</r>
<r>0</r>
<r>0</r>
<r>0</r>
<r>0</r>
<r>0</r>
</mv>
<mv>
<moid>ManagedElement=1,ENodeBFunction=1,EUtranCellFDD=L7BAC003A11,EUtranFreqRelation=2275,EUtranCellRelation=310260-44516-3</moid>
<r>0</r>
<r>0</r>
<r>0</r>
<r>0</r>
<r>0</r>
<r>0</r>
<r>0</r>
<r>0</r>
</mv>
<mv>
<moid>ManagedElement=1,ENodeBFunction=1,EUtranCellFDD=L7BAC003A21,EUtranFreqRelation=2275,EUtranCellRelation=310260-40009-1</moid>
<r>0</r>
<r>0</r>
<r>0</r>
<r>0</r>
<r>0</r>
<r>0</r>
<r>0</r>
<r>0</r>
</mv>
<mv>
<moid>ManagedElement=1,ENodeBFunction=1,EUtranCellFDD=L7BAC003A11,EUtranFreqRelation=2275,EUtranCellRelation=310260-44516-2</moid>
<r>0</r>
<r>0</r>
<r>0</r>
<r>0</r>
<r>0</r>
<r>0</r>
<r>0</r>
<r>0</r>
</mv>
<mv>
<moid>ManagedElement=1,ENodeBFunction=1,EUtranCellFDD=L7BAC003A11,EUtranFreqRelation=2275,EUtranCellRelation=310260-40011-2</moid>
<r>0</r>
<r>0</r>
<r>0</r>
<r>0</r>
<r>0</r>
<r>0</r>
<r>0</r>
<r>0</r>
</mv>
<mv>
<moid>ManagedElement=1,ENodeBFunction=1,EUtranCellFDD=L7BAC003A21,EUtranFreqRelation=2275,EUtranCellRelation=310260-40020-3</moid>
<r>0</r>
<r>0</r>
<r>0</r>
<r>0</r>
<r>0</r>
<r>0</r>
<r>0</r>
<r>0</r>
</mv>
<mv>
<moid>ManagedElement=1,ENodeBFunction=1,EUtranCellFDD=L7BAC003A21,EUtranFreqRelation=2275,EUtranCellRelation=310260-40020-2</moid>
<r>2</r>
<r>2</r>
<r>2</r>
<r>2</r>
<r>0</r>
<r>0</r>
<r>0</r>
<r>0</r>
</mv>
<mv>
<moid>ManagedElement=1,ENodeBFunction=1,EUtranCellFDD=L7BAC003A21,EUtranFreqRelation=2275,EUtranCellRelation=310260-40020-1</moid>
<r>0</r>
<r>0</r>
<r>0</r>
<r>0</r>
<r>0</r>
<r>0</r>
<r>0</r>
<r>0</r>
</mv>
<mv>
<moid>ManagedElement=1,ENodeBFunction=1,EUtranCellFDD=L7BAC003A21,EUtranFreqRelation=2275,EUtranCellRelation=310260-47069-3</moid>
<r>0</r>
<r>0</r>
<r>0</r>
<r>0</r>
<r>0</r>
<r>0</r>
<r>0</r>
<r>0</r>
</mv>
<mv>
<moid>ManagedElement=1,ENodeBFunction=1,EUtranCellFDD=L7BAC003A21,EUtranFreqRelation=2275,EUtranCellRelation=310260-47069-2</moid>
<r>0</r>
<r>0</r>
<r>0</r>
<r>0</r>
<r>0</r>
<r>0</r>
<r>0</r>
<r>0</r>
</mv>
<mv>
<moid>ManagedElement=1,ENodeBFunction=1,EUtranCellFDD=L7BAC003A21,EUtranFreqRelation=2275,EUtranCellRelation=310260-47069-1</moid>
<r>0</r>
<r>0</r>
<r>0</r>
<r>0</r>
<r>0</r>
<r>0</r>
<r>0</r>
<r>0</r>
</mv>
<mv>
<moid>ManagedElement=1,ENodeBFunction=1,EUtranCellFDD=L7BAC003A31,EUtranFreqRelation=2275,EUtranCellRelation=310260-44519-3</moid>
<r>0</r>
<r>0</r>
<r>0</r>
<r>0</r>
<r>0</r>
<r>0</r>
<r>0</r>
<r>0</r>
</mv>
<mv>
<moid>ManagedElement=1,ENodeBFunction=1,EUtranCellFDD=L7BAC003A21,EUtranFreqRelation=2275,EUtranCellRelation=310260-44521-2</moid>
<r>0</r>
<r>0</r>
<r>0</r>
<r>0</r>
<r>0</r>
<r>0</r>
<r>0</r>
<r>0</r>
</mv>
<mv>
<moid>ManagedElement=1,ENodeBFunction=1,EUtranCellFDD=L7BAC003A31,EUtranFreqRelation=2275,EUtranCellRelation=310260-44499-1</moid>
<r>0</r>
<r>0</r>
<r>0</r>
<r>0</r>
<r>0</r>
<r>0</r>
<r>0</r>
<r>0</r>
</mv>
<mv>
<moid>ManagedElement=1,ENodeBFunction=1,EUtranCellFDD=L7BAC003A11,EUtranFreqRelation=2275,EUtranCellRelation=310260-40154-3</moid>
<r>0</r>
<r>0</r>
<r>0</r>
<r>0</r>
<r>0</r>
<r>0</r>
<r>0</r>
<r>0</r>
</mv>
<mv>
<moid>ManagedElement=1,ENodeBFunction=1,EUtranCellFDD=L7BAC003A31,EUtranFreqRelation=2275,EUtranCellRelation=310260-40151-3</moid>
<r>0</r>
<r>0</r>
<r>0</r>
<r>0</r>
<r>0</r>
<r>0</r>
<r>0</r>
<r>0</r>
</mv>
<mv>
<moid>ManagedElement=1,ENodeBFunction=1,EUtranCellFDD=L7BAC003A31,EUtranFreqRelation=2275,EUtranCellRelation=310260-40151-2</moid>
<r>0</r>
<r>0</r>
<r>0</r>
<r>0</r>
<r>0</r>
<r>0</r>
<r>0</r>
<r>0</r>
</mv>
<mv>
<moid>ManagedElement=1,ENodeBFunction=1,EUtranCellFDD=L7BAC003A21,EUtranFreqRelation=2275,EUtranCellRelation=310260-42037-3</moid>
<r>0</r>
<r>0</r>
<r>0</r>
<r>0</r>
<r>0</r>
<r>0</r>
<r>0</r>
<r>0</r>
</mv>
<mv>
<moid>ManagedElement=1,ENodeBFunction=1,EUtranCellFDD=L7BAC003A21,EUtranFreqRelation=2275,EUtranCellRelation=310260-44216-1</moid>
<r>0</r>
<r>0</r>
<r>0</r>
<r>0</r>
<r>0</r>
<r>0</r>
<r>0</r>
<r>0</r>
</mv>
<mv>
<moid>ManagedElement=1,ENodeBFunction=1,EUtranCellFDD=L7BAC003A31,EUtranFreqRelation=2275,EUtranCellRelation=310260-40041-3</moid>
<r>0</r>
<r>0</r>
<r>0</r>
<r>0</r>
<r>0</r>
<r>0</r>
<r>0</r>
<r>0</r>
</mv>
<mv>
<moid>ManagedElement=1,ENodeBFunction=1,EUtranCellFDD=L7BAC003A21,EUtranFreqRelation=2275,EUtranCellRelation=310260-40142-3</moid>
<r>0</r>
<r>0</r>
<r>0</r>
<r>0</r>
<r>0</r>
<r>0</r>
<r>0</r>
<r>0</r>
</mv>
<mv>
<moid>ManagedElement=1,ENodeBFunction=1,EUtranCellFDD=L7BAC003A31,EUtranFreqRelation=2275,EUtranCellRelation=310260-42402-2</moid>
<r>1</r>
<r>1</r>
<r>1</r>
<r>1</r>
<r>0</r>
<r>0</r>
<r>0</r>
<r>0</r>
</mv>
<mv>
<moid>ManagedElement=1,ENodeBFunction=1,EUtranCellFDD=L7BAC003A31,EUtranFreqRelation=2275,EUtranCellRelation=310260-42402-1</moid>
<r>2</r>
<r>2</r>
<r>2</r>
<r>2</r>
<r>0</r>
<r>0</r>
<r>0</r>
<r>0</r>
</mv>
<mv>
<moid>ManagedElement=1,ENodeBFunction=1,EUtranCellFDD=L7BAC003A21,EUtranFreqRelation=2275,EUtranCellRelation=310260-40142-1</moid>
<r>0</r>
<r>0</r>
<r>0</r>
<r>0</r>
<r>0</r>
<r>0</r>
<r>0</r>
<r>0</r>
</mv>
<mv>
<moid>ManagedElement=1,ENodeBFunction=1,EUtranCellFDD=L7BAC003A21,EUtranFreqRelation=2275,EUtranCellRelation=310260-40038-3</moid>
<r>0</r>
<r>0</r>
<r>0</r>
<r>0</r>
<r>0</r>
<r>0</r>
<r>0</r>
<r>0</r>
</mv>
<mv>
<moid>ManagedElement=1,ENodeBFunction=1,EUtranCellFDD=L7BAC003A21,EUtranFreqRelation=2275,EUtranCellRelation=310260-40038-1</moid>
<r>0</r>
<r>0</r>
<r>0</r>
<r>0</r>
<r>0</r>
<r>0</r>
<r>0</r>
<r>0</r>
</mv>
<mv>
<moid>ManagedElement=1,ENodeBFunction=1,EUtranCellFDD=L7BAC003A21,EUtranFreqRelation=2275,EUtranCellRelation=310260-40036-3</moid>
<r>1</r>
<r>1</r>
<r>1</r>
<r>1</r>
<r>0</r>
<r>0</r>
<r>0</r>
<r>0</r>
</mv>
<mv>
<moid>ManagedElement=1,ENodeBFunction=1,EUtranCellFDD=L7BAC003A21,EUtranFreqRelation=2275,EUtranCellRelation=310260-40036-2</moid>
<r>0</r>
<r>0</r>
<r>0</r>
<r>0</r>
<r>0</r>
<r>0</r>
<r>0</r>
<r>0</r>
</mv>
<mv>
<moid>ManagedElement=1,ENodeBFunction=1,EUtranCellFDD=L7BAC003A21,EUtranFreqRelation=2275,EUtranCellRelation=310260-40036-1</moid>
<r>0</r>
<r>0</r>
<r>0</r>
<r>0</r>
<r>0</r>
<r>0</r>
<r>0</r>
<r>0</r>
</mv>
<mv>
<moid>ManagedElement=1,ENodeBFunction=1,EUtranCellFDD=L7BAC003A31,EUtranFreqRelation=2275,EUtranCellRelation=310260-40022-3</moid>
<r>0</r>
<r>0</r>
<r>0</r>
<r>0</r>
<r>0</r>
<r>0</r>
<r>0</r>
<r>0</r>
</mv>
<mv>
<moid>ManagedElement=1,ENodeBFunction=1,EUtranCellFDD=L7BAC003A31,EUtranFreqRelation=2275,EUtranCellRelation=310260-40022-2</moid>
<r>0</r>
<r>0</r>
<r>0</r>
<r>0</r>
<r>0</r>
<r>0</r>
<r>0</r>
<r>0</r>
</mv>
<mv>
<moid>ManagedElement=1,ENodeBFunction=1,EUtranCellFDD=L7BAC003A31,EUtranFreqRelation=2275,EUtranCellRelation=310260-40022-1</moid>
<r>0</r>
<r>0</r>
<r>0</r>
<r>0</r>
<r>0</r>
<r>0</r>
<r>0</r>
<r>0</r>
</mv>
<mv>
<moid>ManagedElement=1,ENodeBFunction=1,EUtranCellFDD=L7BAC003A31,EUtranFreqRelation=2275,EUtranCellRelation=310260-40020-3</moid>
<r>0</r>
<r>0</r>
<r>0</r>
<r>0</r>
<r>0</r>
<r>0</r>
<r>0</r>
<r>0</r>
</mv>
<mv>
<moid>ManagedElement=1,ENodeBFunction=1,EUtranCellFDD=L7BAC003A31,EUtranFreqRelation=2275,EUtranCellRelation=310260-40020-2</moid>
<r>2</r>
<r>2</r>
<r>2</r>
<r>2</r>
<r>0</r>
<r>0</r>
<r>0</r>
<r>0</r>
</mv>
<mv>
<moid>ManagedElement=1,ENodeBFunction=1,EUtranCellFDD=L7BAC003A11,EUtranFreqRelation=2275,EUtranCellRelation=310260-40023-2</moid>
<r>0</r>
<r>0</r>
<r>0</r>
<r>0</r>
<r>0</r>
<r>0</r>
<r>0</r>
<r>0</r>
</mv>
<mv>
<moid>ManagedElement=1,ENodeBFunction=1,EUtranCellFDD=L7BAC003A31,EUtranFreqRelation=2275,EUtranCellRelation=310260-40020-1</moid>
<r>0</r>
<r>0</r>
<r>0</r>
<r>0</r>
<r>0</r>
<r>0</r>
<r>0</r>
<r>0</r>
</mv>
<mv>
<moid>ManagedElement=1,ENodeBFunction=1,EUtranCellFDD=L7BAC003A21,EUtranFreqRelation=2275,EUtranCellRelation=310260-40019-3</moid>
<r>0</r>
<r>0</r>
<r>0</r>
<r>0</r>
<r>0</r>
<r>0</r>
<r>0</r>
<r>0</r>
</mv>
<mv>
<moid>ManagedElement=1,ENodeBFunction=1,EUtranCellFDD=L7BAC003A21,EUtranFreqRelation=2275,EUtranCellRelation=310260-40019-2</moid>
<r>0</r>
<r>0</r>
<r>0</r>
<r>0</r>
<r>0</r>
<r>0</r>
<r>0</r>
<r>0</r>
</mv>
<mv>
<moid>ManagedElement=1,ENodeBFunction=1,EUtranCellFDD=L7BAC003A11,EUtranFreqRelation=2275,EUtranCellRelation=310260-40021-3</moid>
<r>0</r>
<r>0</r>
<r>0</r>
<r>0</r>
<r>0</r>
<r>0</r>
<r>0</r>
<r>0</r>
</mv>
<mv>
<moid>ManagedElement=1,ENodeBFunction=1,EUtranCellFDD=L7BAC003A11,EUtranFreqRelation=2275,EUtranCellRelation=310260-40021-2</moid>
<r>1</r>
<r>1</r>
<r>1</r>
<r>1</r>
<r>0</r>
<r>0</r>
<r>0</r>
<r>0</r>
</mv>
<mv>
<moid>ManagedElement=1,ENodeBFunction=1,EUtranCellFDD=L7BAC003A11,EUtranFreqRelation=2275,EUtranCellRelation=310260-40021-1</moid>
<r>0</r>
<r>0</r>
<r>0</r>
<r>0</r>
<r>0</r>
<r>0</r>
<r>0</r>
<r>0</r>
</mv>
<mv>
<moid>ManagedElement=1,ENodeBFunction=1,EUtranCellFDD=L7BAC003A21,EUtranFreqRelation=2275,EUtranCellRelation=310260-40088-3</moid>
<r>0</r>
<r>0</r>
<r>0</r>
<r>0</r>
<r>0</r>
<r>0</r>
<r>0</r>
<r>0</r>
</mv>
<mv>
<moid>ManagedElement=1,ENodeBFunction=1,EUtranCellFDD=L7BAC003A21,EUtranFreqRelation=2275,EUtranCellRelation=310260-40088-2</moid>
<r>0</r>
<r>0</r>
<r>0</r>
<r>0</r>
<r>0</r>
<r>0</r>
<r>0</r>
<r>0</r>
</mv>
<mv>
<moid>ManagedElement=1,ENodeBFunction=1,EUtranCellFDD=L7BAC003A21,EUtranFreqRelation=2275,EUtranCellRelation=310260-40088-1</moid>
<r>0</r>
<r>0</r>
<r>0</r>
<r>0</r>
<r>0</r>
<r>0</r>
<r>0</r>
<r>0</r>
</mv>
<mv>
<moid>ManagedElement=1,ENodeBFunction=1,EUtranCellFDD=L7BAC003A11,EUtranFreqRelation=2275,EUtranCellRelation=310260-44522-3</moid>
<r>0</r>
<r>0</r>
<r>0</r>
<r>0</r>
<r>0</r>
<r>0</r>
<r>0</r>
<r>0</r>
</mv>
<mv>
<moid>ManagedElement=1,ENodeBFunction=1,EUtranCellFDD=L7BAC003A21,EUtranFreqRelation=2275,EUtranCellRelation=310260-44516-4</moid>
<r>0</r>
<r>0</r>
<r>0</r>
<r>0</r>
<r>0</r>
<r>0</r>
<r>0</r>
<r>0</r>
</mv>
<mv>
<moid>ManagedElement=1,ENodeBFunction=1,EUtranCellFDD=L7BAC003A11,EUtranFreqRelation=2275,EUtranCellRelation=310260-40073-3</moid>
<r>0</r>
<r>0</r>
<r>0</r>
<r>0</r>
<r>0</r>
<r>0</r>
<r>0</r>
<r>0</r>
</mv>
<mv>
<moid>ManagedElement=1,ENodeBFunction=1,EUtranCellFDD=L7BAC003A31,EUtranFreqRelation=2275,EUtranCellRelation=310260-47069-3</moid>
<r>0</r>
<r>0</r>
<r>0</r>
<r>0</r>
<r>0</r>
<r>0</r>
<r>0</r>
<r>0</r>
</mv>
<mv>
<moid>ManagedElement=1,ENodeBFunction=1,EUtranCellFDD=L7BAC003A31,EUtranFreqRelation=2275,EUtranCellRelation=310260-46868-1</moid>
<r>0</r>
<r>0</r>
<r>0</r>
<r>0</r>
<r>0</r>
<r>0</r>
<r>0</r>
<r>0</r>
</mv>
<mv>
<moid>ManagedElement=1,ENodeBFunction=1,EUtranCellFDD=L7BAC003A31,EUtranFreqRelation=2275,EUtranCellRelation=310260-47069-2</moid>
<r>0</r>
<r>0</r>
<r>0</r>
<r>0</r>
<r>0</r>
<r>0</r>
<r>0</r>
<r>0</r>
</mv>
<mv>
<moid>ManagedElement=1,ENodeBFunction=1,EUtranCellFDD=L7BAC003A31,EUtranFreqRelation=2275,EUtranCellRelation=310260-47069-1</moid>
<r>1</r>
<r>1</r>
<r>1</r>
<r>1</r>
<r>0</r>
<r>0</r>
<r>0</r>
<r>0</r>
</mv>
<mv>
<moid>ManagedElement=1,ENodeBFunction=1,EUtranCellFDD=L7BAC003A21,EUtranFreqRelation=2275,EUtranCellRelation=310260-45070-1</moid>
<r>0</r>
<r>0</r>
<r>0</r>
<r>0</r>
<r>0</r>
<r>0</r>
<r>0</r>
<r>0</r>
</mv>
<mv>
<moid>ManagedElement=1,ENodeBFunction=1,EUtranCellFDD=L7BAC003A31,EUtranFreqRelation=2275,EUtranCellRelation=310260-44521-2</moid>
<r>0</r>
<r>0</r>
<r>0</r>
<r>0</r>
<r>0</r>
<r>0</r>
<r>0</r>
<r>0</r>
</mv>
<mv>
<moid>ManagedElement=1,ENodeBFunction=1,EUtranCellFDD=L7BAC003A11,EUtranFreqRelation=2275,EUtranCellRelation=310260-40147-1</moid>
<r>0</r>
<r>0</r>
<r>0</r>
<r>0</r>
<r>0</r>
<r>0</r>
<r>0</r>
<r>0</r>
</mv>
<mv>
<moid>ManagedElement=1,ENodeBFunction=1,EUtranCellFDD=L7BAC003A11,EUtranFreqRelation=2275,EUtranCellRelation=310260-45135-3</moid>
<r>0</r>
<r>0</r>
<r>0</r>
<r>0</r>
<r>0</r>
<r>0</r>
<r>0</r>
<r>0</r>
</mv>
<mv>
<moid>ManagedElement=1,ENodeBFunction=1,EUtranCellFDD=L7BAC003A31,EUtranFreqRelation=2275,EUtranCellRelation=310260-40142-3</moid>
<r>0</r>
<r>0</r>
<r>0</r>
<r>0</r>
<r>0</r>
<r>0</r>
<r>0</r>
<r>0</r>
</mv>
<mv>
<moid>ManagedElement=1,ENodeBFunction=1,EUtranCellFDD=L7BAC003A31,EUtranFreqRelation=2275,EUtranCellRelation=310260-40038-3</moid>
<r>0</r>
<r>0</r>
<r>0</r>
<r>0</r>
<r>0</r>
<r>0</r>
<r>0</r>
<r>0</r>
</mv>
<mv>
<moid>ManagedElement=1,ENodeBFunction=1,EUtranCellFDD=L7BAC003A31,EUtranFreqRelation=2275,EUtranCellRelation=310260-47063-3</moid>
<r>0</r>
<r>0</r>
<r>0</r>
<r>0</r>
<r>0</r>
<r>0</r>
<r>0</r>
<r>0</r>
</mv>
<mv>
<moid>ManagedElement=1,ENodeBFunction=1,EUtranCellFDD=L7BAC003A31,EUtranFreqRelation=2275,EUtranCellRelation=310260-40038-1</moid>
<r>0</r>
<r>0</r>
<r>0</r>
<r>0</r>
<r>0</r>
<r>0</r>
<r>0</r>
<r>0</r>
</mv>
<mv>
<moid>ManagedElement=1,ENodeBFunction=1,EUtranCellFDD=L7BAC003A31,EUtranFreqRelation=2275,EUtranCellRelation=310260-40036-3</moid>
<r>0</r>
<r>0</r>
<r>0</r>
<r>0</r>
<r>0</r>
<r>0</r>
<r>0</r>
<r>0</r>
</mv>
<mv>
<moid>ManagedElement=1,ENodeBFunction=1,EUtranCellFDD=L7BAC003A31,EUtranFreqRelation=2275,EUtranCellRelation=310260-40036-2</moid>
<r>0</r>
<r>0</r>
<r>0</r>
<r>0</r>
<r>0</r>
<r>0</r>
<r>0</r>
<r>0</r>
</mv>
<mv>
<moid>ManagedElement=1,ENodeBFunction=1,EUtranCellFDD=L7BAC003A31,EUtranFreqRelation=2275,EUtranCellRelation=310260-40036-1</moid>
<r>0</r>
<r>0</r>
<r>0</r>
<r>0</r>
<r>0</r>
<r>0</r>
<r>0</r>
<r>0</r>
</mv>
<mv>
<moid>ManagedElement=1,ENodeBFunction=1,EUtranCellFDD=L7BAC003A21,EUtranFreqRelation=2275,EUtranCellRelation=310260-45140-2</moid>
<r>0</r>
<r>0</r>
<r>0</r>
<r>0</r>
<r>0</r>
<r>0</r>
<r>0</r>
<r>0</r>
</mv>
<mv>
<moid>ManagedElement=1,ENodeBFunction=1,EUtranCellFDD=L7BAC003A31,EUtranFreqRelation=2275,EUtranCellRelation=310260-42037-3</moid>
<r>0</r>
<r>0</r>
<r>0</r>
<r>0</r>
<r>0</r>
<r>0</r>
<r>0</r>
<r>0</r>
</mv>
<mv>
<moid>ManagedElement=1,ENodeBFunction=1,EUtranCellFDD=L7BAC003A11,EUtranFreqRelation=2275,EUtranCellRelation=310260-40141-1</moid>
<r>0</r>
<r>0</r>
<r>0</r>
<r>0</r>
<r>0</r>
<r>0</r>
<r>0</r>
<r>0</r>
</mv>
<mv>
<moid>ManagedElement=1,ENodeBFunction=1,EUtranCellFDD=L7BAC003A31,EUtranFreqRelation=2275,EUtranCellRelation=310260-44320-3</moid>
<r>0</r>
<r>0</r>
<r>0</r>
<r>0</r>
<r>0</r>
<r>0</r>
<r>0</r>
<r>0</r>
</mv>
<mv>
<moid>ManagedElement=1,ENodeBFunction=1,EUtranCellFDD=L7BAC003A31,EUtranFreqRelation=2275,EUtranCellRelation=310260-40019-3</moid>
<r>1</r>
<r>1</r>
<r>1</r>
<r>1</r>
<r>0</r>
<r>0</r>
<r>0</r>
<r>0</r>
</mv>
<mv>
<moid>ManagedElement=1,ENodeBFunction=1,EUtranCellFDD=L7BAC003A31,EUtranFreqRelation=2275,EUtranCellRelation=310260-44216-1</moid>
<r>0</r>
<r>0</r>
<r>0</r>
<r>0</r>
<r>0</r>
<r>0</r>
<r>0</r>
<r>0</r>
</mv>
<mv>
<moid>ManagedElement=1,ENodeBFunction=1,EUtranCellFDD=L7BAC003A31,EUtranFreqRelation=2275,EUtranCellRelation=310260-40019-2</moid>
<r>0</r>
<r>0</r>
<r>0</r>
<r>0</r>
<r>0</r>
<r>0</r>
<r>0</r>
<r>0</r>
</mv>
<mv>
<moid>ManagedElement=1,ENodeBFunction=1,EUtranCellFDD=L7BAC003A31,EUtranFreqRelation=2275,EUtranCellRelation=310260-40019-1</moid>
<r>0</r>
<r>0</r>
<r>0</r>
<r>0</r>
<r>0</r>
<r>0</r>
<r>0</r>
<r>0</r>
</mv>
<mv>
<moid>ManagedElement=1,ENodeBFunction=1,EUtranCellFDD=L7BAC003A31,EUtranFreqRelation=2275,EUtranCellRelation=310260-45041-2</moid>
<r>0</r>
<r>0</r>
<r>0</r>
<r>0</r>
<r>0</r>
<r>0</r>
<r>0</r>
<r>0</r>
</mv>
<mv>
<moid>ManagedElement=1,ENodeBFunction=1,EUtranCellFDD=L7BAC003A31,EUtranFreqRelation=2275,EUtranCellRelation=310260-40017-2</moid>
<r>0</r>
<r>0</r>
<r>0</r>
<r>0</r>
<r>0</r>
<r>0</r>
<r>0</r>
<r>0</r>
</mv>
<mv>
<moid>ManagedElement=1,ENodeBFunction=1,EUtranCellFDD=L7BAC003A31,EUtranFreqRelation=2275,EUtranCellRelation=310260-40088-3</moid>
<r>0</r>
<r>0</r>
<r>0</r>
<r>0</r>
<r>0</r>
<r>0</r>
<r>0</r>
<r>0</r>
</mv>
<mv>
<moid>ManagedElement=1,ENodeBFunction=1,EUtranCellFDD=L7BAC003A31,EUtranFreqRelation=2275,EUtranCellRelation=310260-40088-1</moid>
<r>0</r>
<r>0</r>
<r>0</r>
<r>0</r>
<r>0</r>
<r>0</r>
<r>0</r>
<r>0</r>
</mv>
<mv>
<moid>ManagedElement=1,ENodeBFunction=1,EUtranCellFDD=L7BAC003A11,EUtranFreqRelation=2275,EUtranCellRelation=310260-40018-3</moid>
<r>0</r>
<r>0</r>
<r>0</r>
<r>0</r>
<r>0</r>
<r>0</r>
<r>0</r>
<r>0</r>
</mv>
<mv>
<moid>ManagedElement=1,ENodeBFunction=1,EUtranCellFDD=L7BAC003A31,EUtranFreqRelation=2275,EUtranCellRelation=310260-40015-2</moid>
<r>0</r>
<r>0</r>
<r>0</r>
<r>0</r>
<r>0</r>
<r>0</r>
<r>0</r>
<r>0</r>
</mv>
<mv>
<moid>ManagedElement=1,ENodeBFunction=1,EUtranCellFDD=L7BAC003A11,EUtranFreqRelation=2275,EUtranCellRelation=310260-40018-2</moid>
<r>0</r>
<r>0</r>
<r>0</r>
<r>0</r>
<r>0</r>
<r>0</r>
<r>0</r>
<r>0</r>
</mv>
<mv>
<moid>ManagedElement=1,ENodeBFunction=1,EUtranCellFDD=L7BAC003A31,EUtranFreqRelation=2275,EUtranCellRelation=310260-40015-1</moid>
<r>0</r>
<r>0</r>
<r>0</r>
<r>0</r>
<r>0</r>
<r>0</r>
<r>0</r>
<r>0</r>
</mv>
<mv>
<moid>ManagedElement=1,ENodeBFunction=1,EUtranCellFDD=L7BAC003A11,EUtranFreqRelation=2275,EUtranCellRelation=310260-40018-1</moid>
<r>0</r>
<r>0</r>
<r>0</r>
<r>0</r>
<r>0</r>
<r>0</r>
<r>0</r>
<r>0</r>
</mv>
<mv>
<moid>ManagedElement=1,ENodeBFunction=1,EUtranCellFDD=L7BAC003A31,EUtranFreqRelation=2275,EUtranCellRelation=310260-46300-3</moid>
<r>0</r>
<r>0</r>
<r>0</r>
<r>0</r>
<r>0</r>
<r>0</r>
<r>0</r>
<r>0</r>
</mv>
<mv>
<moid>ManagedElement=1,ENodeBFunction=1,EUtranCellFDD=L7BAC003A31,EUtranFreqRelation=2275,EUtranCellRelation=310260-40011-2</moid>
<r>0</r>
<r>0</r>
<r>0</r>
<r>0</r>
<r>0</r>
<r>0</r>
<r>0</r>
<r>0</r>
</mv>
<mv>
<moid>ManagedElement=1,ENodeBFunction=1,EUtranCellFDD=L7BAC003A11,EUtranFreqRelation=2275,EUtranCellRelation=310260-40014-2</moid>
<r>1</r>
<r>1</r>
<r>1</r>
<r>1</r>
<r>0</r>
<r>0</r>
<r>0</r>
<r>0</r>
</mv>
<mv>
<moid>ManagedElement=1,ENodeBFunction=1,EUtranCellFDD=L7BAC003A21,EUtranFreqRelation=2275,EUtranCellRelation=310260-40023-2</moid>
<r>0</r>
<r>0</r>
<r>0</r>
<r>0</r>
<r>0</r>
<r>0</r>
<r>0</r>
<r>0</r>
</mv>
<mv>
<moid>ManagedElement=1,ENodeBFunction=1,EUtranCellFDD=L7BAC003A11,EUtranFreqRelation=2275,EUtranCellRelation=310260-40085-2</moid>
<r>0</r>
<r>0</r>
<r>0</r>
<r>0</r>
<r>0</r>
<r>0</r>
<r>0</r>
<r>0</r>
</mv>
<mv>
<moid>ManagedElement=1,ENodeBFunction=1,EUtranCellFDD=L7BAC003A21,EUtranFreqRelation=2275,EUtranCellRelation=310260-40021-2</moid>
<r>0</r>
<r>0</r>
<r>0</r>
<r>0</r>
<r>0</r>
<r>0</r>
<r>0</r>
<r>0</r>
</mv>
<mv>
<moid>ManagedElement=1,ENodeBFunction=1,EUtranCellFDD=L7BAC003A21,EUtranFreqRelation=2275,EUtranCellRelation=310260-40021-1</moid>
<r>0</r>
<r>0</r>
<r>0</r>
<r>0</r>
<r>0</r>
<r>0</r>
<r>0</r>
<r>0</r>
</mv>
<mv>
<moid>ManagedElement=1,ENodeBFunction=1,EUtranCellFDD=L7BAC003A21,EUtranFreqRelation=2275,EUtranCellRelation=310260-40008-2</moid>
<r>0</r>
<r>0</r>
<r>0</r>
<r>0</r>
<r>0</r>
<r>0</r>
<r>0</r>
<r>0</r>
</mv>
<mv>
<moid>ManagedElement=1,ENodeBFunction=1,EUtranCellFDD=L7BAC003A21,EUtranFreqRelation=2275,EUtranCellRelation=310260-40238-1</moid>
<r>0</r>
<r>0</r>
<r>0</r>
<r>0</r>
<r>0</r>
<r>0</r>
<r>0</r>
<r>0</r>
</mv>
<mv>
<moid>ManagedElement=1,ENodeBFunction=1,EUtranCellFDD=L7BAC003A21,EUtranFreqRelation=2275,EUtranCellRelation=310260-40008-1</moid>
<r>0</r>
<r>0</r>
<r>0</r>
<r>0</r>
<r>0</r>
<r>0</r>
<r>0</r>
<r>0</r>
</mv>
<mv>
<moid>ManagedElement=1,ENodeBFunction=1,EUtranCellFDD=L7BAC003A31,EUtranFreqRelation=2275,EUtranCellRelation=310260-42081-1</moid>
<r>0</r>
<r>0</r>
<r>0</r>
<r>0</r>
<r>0</r>
<r>0</r>
<r>0</r>
<r>0</r>
</mv>
<mv>
<moid>ManagedElement=1,ENodeBFunction=1,EUtranCellFDD=L7BAC003A31,EUtranFreqRelation=2275,EUtranCellRelation=310260-40156-2</moid>
<r>0</r>
<r>0</r>
<r>0</r>
<r>0</r>
<r>0</r>
<r>0</r>
<r>0</r>
<r>0</r>
</mv>
<mv>
<moid>ManagedElement=1,ENodeBFunction=1,EUtranCellFDD=L7BAC003A31,EUtranFreqRelation=2275,EUtranCellRelation=310260-45005-2</moid>
<r>0</r>
<r>0</r>
<r>0</r>
<r>0</r>
<r>0</r>
<r>0</r>
<r>0</r>
<r>0</r>
</mv>
<mv>
<moid>ManagedElement=1,ENodeBFunction=1,EUtranCellFDD=L7BAC003A21,EUtranFreqRelation=2275,EUtranCellRelation=310260-44522-3</moid>
<r>0</r>
<r>0</r>
<r>0</r>
<r>0</r>
<r>0</r>
<r>0</r>
<r>0</r>
<r>0</r>
</mv>
<mv>
<moid>ManagedElement=1,ENodeBFunction=1,EUtranCellFDD=L7BAC003A31,EUtranFreqRelation=2275,EUtranCellRelation=310260-44516-4</moid>
<r>0</r>
<r>0</r>
<r>0</r>
<r>0</r>
<r>0</r>
<r>0</r>
<r>0</r>
<r>0</r>
</mv>
<mv>
<moid>ManagedElement=1,ENodeBFunction=1,EUtranCellFDD=L7BAC003A31,EUtranFreqRelation=2275,EUtranCellRelation=310260-44516-3</moid>
<r>0</r>
<r>0</r>
<r>0</r>
<r>0</r>
<r>0</r>
<r>0</r>
<r>0</r>
<r>0</r>
</mv>
<mv>
<moid>ManagedElement=1,ENodeBFunction=1,EUtranCellFDD=L7BAC003A31,EUtranFreqRelation=2275,EUtranCellRelation=310260-44516-2</moid>
<r>0</r>
<r>0</r>
<r>0</r>
<r>0</r>
<r>0</r>
<r>0</r>
<r>0</r>
<r>0</r>
</mv>
<mv>
<moid>ManagedElement=1,ENodeBFunction=1,EUtranCellFDD=L7BAC003A21,EUtranFreqRelation=2275,EUtranCellRelation=310260-40073-3</moid>
<r>0</r>
<r>0</r>
<r>0</r>
<r>0</r>
<r>0</r>
<r>0</r>
<r>0</r>
<r>0</r>
</mv>
<mv>
<moid>ManagedElement=1,ENodeBFunction=1,EUtranCellFDD=L7BAC003A21,EUtranFreqRelation=2275,EUtranCellRelation=310260-40073-2</moid>
<r>0</r>
<r>0</r>
<r>0</r>
<r>0</r>
<r>0</r>
<r>0</r>
<r>0</r>
<r>0</r>
</mv>
<mv>
<moid>ManagedElement=1,ENodeBFunction=1,EUtranCellFDD=L7BAC003A11,EUtranFreqRelation=2275,EUtranCellRelation=310260-40153-3</moid>
<r>0</r>
<r>0</r>
<r>0</r>
<r>0</r>
<r>0</r>
<r>0</r>
<r>0</r>
<r>0</r>
</mv>
<mv>
<moid>ManagedElement=1,ENodeBFunction=1,EUtranCellFDD=L7BAC003A31,EUtranFreqRelation=2275,EUtranCellRelation=310260-40150-2</moid>
<r>0</r>
<r>0</r>
<r>0</r>
<r>0</r>
<r>0</r>
<r>0</r>
<r>0</r>
<r>0</r>
</mv>
<mv>
<moid>ManagedElement=1,ENodeBFunction=1,EUtranCellFDD=L7BAC003A21,EUtranFreqRelation=2275,EUtranCellRelation=310260-45061-1</moid>
<r>0</r>
<r>0</r>
<r>0</r>
<r>0</r>
<r>0</r>
<r>0</r>
<r>0</r>
<r>0</r>
</mv>
<mv>
<moid>ManagedElement=1,ENodeBFunction=1,EUtranCellFDD=L7BAC003A31,EUtranFreqRelation=2275,EUtranCellRelation=310260-45070-1</moid>
<r>0</r>
<r>0</r>
<r>0</r>
<r>0</r>
<r>0</r>
<r>0</r>
<r>0</r>
<r>0</r>
</mv>
<mv>
<moid>ManagedElement=1,ENodeBFunction=1,EUtranCellFDD=L7BAC003A11,EUtranFreqRelation=2275,EUtranCellRelation=310260-40151-3</moid>
<r>0</r>
<r>0</r>
<r>0</r>
<r>0</r>
<r>0</r>
<r>0</r>
<r>0</r>
<r>0</r>
</mv>
<mv>
<moid>ManagedElement=1,ENodeBFunction=1,EUtranCellFDD=L7BAC003A21,EUtranFreqRelation=2275,EUtranCellRelation=310260-40147-1</moid>
<r>0</r>
<r>0</r>
<r>0</r>
<r>0</r>
<r>0</r>
<r>0</r>
<r>0</r>
<r>0</r>
</mv>
<mv>
<moid>ManagedElement=1,ENodeBFunction=1,EUtranCellFDD=L7BAC003A21,EUtranFreqRelation=2275,EUtranCellRelation=310260-45135-3</moid>
<r>0</r>
<r>0</r>
<r>0</r>
<r>0</r>
<r>0</r>
<r>0</r>
<r>0</r>
<r>0</r>
</mv>
<mv>
<moid>ManagedElement=1,ENodeBFunction=1,EUtranCellFDD=L7BAC003A31,EUtranFreqRelation=2275,EUtranCellRelation=310260-40027-1</moid>
<r>0</r>
<r>0</r>
<r>0</r>
<r>0</r>
<r>0</r>
<r>0</r>
<r>0</r>
<r>0</r>
</mv>
<mv>
<moid>ManagedElement=1,ENodeBFunction=1,EUtranCellFDD=L7BAC003A21,EUtranFreqRelation=2275,EUtranCellRelation=310260-40141-3</moid>
<r>0</r>
<r>0</r>
<r>0</r>
<r>0</r>
<r>0</r>
<r>0</r>
<r>0</r>
<r>0</r>
</mv>
<mv>
<moid>ManagedElement=1,ENodeBFunction=1,EUtranCellFDD=L7BAC003A11,EUtranFreqRelation=2275,EUtranCellRelation=310260-40041-3</moid>
<r>0</r>
<r>0</r>
<r>0</r>
<r>0</r>
<r>0</r>
<r>0</r>
<r>0</r>
<r>0</r>
</mv>
<mv>
<moid>ManagedElement=1,ENodeBFunction=1,EUtranCellFDD=L7BAC003A21,EUtranFreqRelation=2275,EUtranCellRelation=310260-40141-2</moid>
<r>0</r>
<r>0</r>
<r>0</r>
<r>0</r>
<r>0</r>
<r>0</r>
<r>0</r>
<r>0</r>
</mv>
<mv>
<moid>ManagedElement=1,ENodeBFunction=1,EUtranCellFDD=L7BAC003A21,EUtranFreqRelation=2275,EUtranCellRelation=310260-40141-1</moid>
<r>0</r>
<r>0</r>
<r>0</r>
<r>0</r>
<r>0</r>
<r>0</r>
<r>0</r>
<r>0</r>
</mv>
<mv>
<moid>ManagedElement=1,ENodeBFunction=1,EUtranCellFDD=L7BAC003A11,EUtranFreqRelation=2275,EUtranCellRelation=310260-42402-3</moid>
<r>0</r>
<r>0</r>
<r>0</r>
<r>0</r>
<r>0</r>
<r>0</r>
<r>0</r>
<r>0</r>
</mv>
<mv>
<moid>ManagedElement=1,ENodeBFunction=1,EUtranCellFDD=L7BAC003A11,EUtranFreqRelation=2275,EUtranCellRelation=310260-42402-2</moid>
<r>1</r>
<r>1</r>
<r>1</r>
<r>1</r>
<r>0</r>
<r>0</r>
<r>0</r>
<r>0</r>
</mv>
<mv>
<moid>ManagedElement=1,ENodeBFunction=1,EUtranCellFDD=L7BAC003A31,EUtranFreqRelation=2275,EUtranCellRelation=310260-40023-2</moid>
<r>0</r>
<r>0</r>
<r>0</r>
<r>0</r>
<r>0</r>
<r>0</r>
<r>0</r>
<r>0</r>
</mv>
<mv>
<moid>ManagedElement=1,ENodeBFunction=1,EUtranCellFDD=L7BAC003A21,EUtranFreqRelation=2275,EUtranCellRelation=310260-40124-3</moid>
<r>0</r>
<r>0</r>
<r>0</r>
<r>0</r>
<r>0</r>
<r>0</r>
<r>0</r>
<r>0</r>
</mv>
<mv>
<moid>ManagedElement=1,ENodeBFunction=1,EUtranCellFDD=L7BAC003A31,EUtranFreqRelation=2275,EUtranCellRelation=310260-40021-3</moid>
<r>0</r>
<r>0</r>
<r>0</r>
<r>0</r>
<r>0</r>
<r>0</r>
<r>0</r>
<r>0</r>
</mv>
<mv>
<moid>ManagedElement=1,ENodeBFunction=1,EUtranCellFDD=L7BAC003A31,EUtranFreqRelation=2275,EUtranCellRelation=310260-40008-3</moid>
<r>0</r>
<r>0</r>
<r>0</r>
<r>0</r>
<r>0</r>
<r>0</r>
<r>0</r>
<r>0</r>
</mv>
<mv>
<moid>ManagedElement=1,ENodeBFunction=1,EUtranCellFDD=L7BAC003A31,EUtranFreqRelation=2275,EUtranCellRelation=310260-40021-2</moid>
<r>0</r>
<r>0</r>
<r>0</r>
<r>0</r>
<r>0</r>
<r>0</r>
<r>0</r>
<r>0</r>
</mv>
<mv>
<moid>ManagedElement=1,ENodeBFunction=1,EUtranCellFDD=L7BAC003A31,EUtranFreqRelation=2275,EUtranCellRelation=310260-40021-1</moid>
<r>0</r>
<r>0</r>
<r>0</r>
<r>0</r>
<r>0</r>
<r>0</r>
<r>0</r>
<r>0</r>
</mv>
<mv>
<moid>ManagedElement=1,ENodeBFunction=1,EUtranCellFDD=L7BAC003A31,EUtranFreqRelation=2275,EUtranCellRelation=310260-40008-2</moid>
<r>0</r>
<r>0</r>
<r>0</r>
<r>0</r>
<r>0</r>
<r>0</r>
<r>0</r>
<r>0</r>
</mv>
<mv>
<moid>ManagedElement=1,ENodeBFunction=1,EUtranCellFDD=L7BAC003A31,EUtranFreqRelation=2275,EUtranCellRelation=310260-40008-1</moid>
<r>0</r>
<r>0</r>
<r>0</r>
<r>0</r>
<r>0</r>
<r>0</r>
<r>0</r>
<r>0</r>
</mv>
<mv>
<moid>ManagedElement=1,ENodeBFunction=1,EUtranCellFDD=L7BAC003A31,EUtranFreqRelation=2275,EUtranCellRelation=310260-40079-2</moid>
<r>0</r>
<r>0</r>
<r>0</r>
<r>0</r>
<r>0</r>
<r>0</r>
<r>0</r>
<r>0</r>
</mv>
<mv>
<moid>ManagedElement=1,ENodeBFunction=1,EUtranCellFDD=L7BAC003A11,EUtranFreqRelation=2275,EUtranCellRelation=310260-40022-3</moid>
<r>0</r>
<r>0</r>
<r>0</r>
<r>0</r>
<r>0</r>
<r>0</r>
<r>0</r>
<r>0</r>
</mv>
<mv>
<moid>ManagedElement=1,ENodeBFunction=1,EUtranCellFDD=L7BAC003A11,EUtranFreqRelation=2275,EUtranCellRelation=310260-40022-2</moid>
<r>0</r>
<r>0</r>
<r>0</r>
<r>0</r>
<r>0</r>
<r>0</r>
<r>0</r>
<r>0</r>
</mv>
<mv>
<moid>ManagedElement=1,ENodeBFunction=1,EUtranCellFDD=L7BAC003A21,EUtranFreqRelation=2275,EUtranCellRelation=310260-40018-3</moid>
<r>3</r>
<r>3</r>
<r>3</r>
<r>3</r>
<r>0</r>
<r>0</r>
<r>0</r>
<r>0</r>
</mv>
<mv>
<moid>ManagedElement=1,ENodeBFunction=1,EUtranCellFDD=L7BAC003A21,EUtranFreqRelation=2275,EUtranCellRelation=310260-40018-2</moid>
<r>0</r>
<r>0</r>
<r>0</r>
<r>0</r>
<r>0</r>
<r>0</r>
<r>0</r>
<r>0</r>
</mv>
<mv>
<moid>ManagedElement=1,ENodeBFunction=1,EUtranCellFDD=L7BAC003A21,EUtranFreqRelation=2275,EUtranCellRelation=310260-40018-1</moid>
<r>13</r>
<r>13</r>
<r>13</r>
<r>13</r>
<r>0</r>
<r>0</r>
<r>0</r>
<r>0</r>
</mv>
<mv>
<moid>ManagedElement=1,ENodeBFunction=1,EUtranCellFDD=L7BAC003A11,EUtranFreqRelation=2275,EUtranCellRelation=310260-47069-1</moid>
<r>0</r>
<r>0</r>
<r>0</r>
<r>0</r>
<r>0</r>
<r>0</r>
<r>0</r>
<r>0</r>
</mv>
<mv>
<moid>ManagedElement=1,ENodeBFunction=1,EUtranCellFDD=L7BAC003A21,EUtranFreqRelation=2275,EUtranCellRelation=310260-44519-3</moid>
<r>0</r>
<r>0</r>
<r>0</r>
<r>0</r>
<r>0</r>
<r>0</r>
<r>0</r>
<r>0</r>
</mv>
<mv>
<moid>ManagedElement=1,ENodeBFunction=1,EUtranCellFDD=L7BAC003A31,EUtranFreqRelation=2275,EUtranCellRelation=310260-40073-3</moid>
<r>0</r>
<r>0</r>
<r>0</r>
<r>0</r>
<r>0</r>
<r>0</r>
<r>0</r>
<r>0</r>
</mv>
<mv>
<moid>ManagedElement=1,ENodeBFunction=1,EUtranCellFDD=L7BAC003A21,EUtranFreqRelation=2275,EUtranCellRelation=310260-40014-2</moid>
<r>0</r>
<r>0</r>
<r>0</r>
<r>0</r>
<r>0</r>
<r>0</r>
<r>0</r>
<r>0</r>
</mv>
<mv>
<moid>ManagedElement=1,ENodeBFunction=1,EUtranCellFDD=L7BAC003A11,EUtranFreqRelation=2275,EUtranCellRelation=310260-44521-2</moid>
<r>0</r>
<r>0</r>
<r>0</r>
<r>0</r>
<r>0</r>
<r>0</r>
<r>0</r>
<r>0</r>
</mv>
<mv>
<moid>ManagedElement=1,ENodeBFunction=1,EUtranCellFDD=L7BAC003A21,EUtranFreqRelation=2275,EUtranCellRelation=310260-44499-1</moid>
<r>0</r>
<r>0</r>
<r>0</r>
<r>0</r>
<r>0</r>
<r>0</r>
<r>0</r>
<r>0</r>
</mv>
<mv>
<moid>ManagedElement=1,ENodeBFunction=1,EUtranCellFDD=L7BAC003A31,EUtranFreqRelation=2275,EUtranCellRelation=310260-40238-1</moid>
<r>0</r>
<r>0</r>
<r>0</r>
<r>0</r>
<r>0</r>
<r>0</r>
<r>0</r>
<r>0</r>
</mv>
<mv>
<moid>ManagedElement=1,ENodeBFunction=1,EUtranCellFDD=L7BAC003A31,EUtranFreqRelation=2275,EUtranCellRelation=310260-40147-1</moid>
<r>0</r>
<r>0</r>
<r>0</r>
<r>0</r>
<r>0</r>
<r>0</r>
<r>0</r>
<r>0</r>
</mv>
</mi>
</md>
<md>
<neid>
<neun>L7BAC003A</neun>
<nedn>SubNetwork=ONRM_ROOT_MO_R,SubNetwork=Beltsville,MeContext=L7BAC003A</nedn>
<nesw>CXP102051/18_R29AK</nesw>
</neid>
<mi>
<mts>20131003064500Z</mts>
<gp>900</gp>
<mt>pmUeCtxtRelCsfbWcdma</mt>
<mt>pmUeCtxtRelCsfbWcdmaEm</mt>
<mt>pmUeCtxtRelCsfbGsmEm</mt>
<mt>pmUeCtxtRelCsfbGsm</mt>
<mt>pmErabEstabFailGbrDlEnb</mt>
<mt>pmErabEstabFailGbrUlEnb</mt>
<mt>pmSessionTimeDrb</mt>
<mt>pmS1SigConnEstabAtt</mt>
<mt>pmS1SigConnEstabSucc</mt>
<mt>pmSessionTimeUe</mt>
<mt>pmUeCtxtRelAbnormalEnbAct</mt>
<mt>pmUeCtxtRelMmeAct</mt>
<mt>pmUeThpTimeDl</mt>
<mt>pmUeThpTimeUl</mt>
<mt>pmPrbUsedDl</mt>
<mt>pmPrbUsedUl</mt>
<mt>pmRrcConnEstabAtt</mt>
<mt>pmRrcConnEstabFailLic</mt>
<mt>pmRrcConnEstabSucc</mt>
<mt>pmCellDowntimeAuto</mt>
<mt>pmCellDowntimeMan</mt>
<mt>pmErabEstabAttAdded</mt>
<mt>pmErabEstabAttInit</mt>
<mt>pmErabEstabFailAddedLic</mt>
<mt>pmErabEstabFailInitLic</mt>
<mt>pmErabEstabSuccAdded</mt>
<mt>pmErabEstabSuccInit</mt>
<mt>pmErabRelAbnormalEnbAct</mt>
<mt>pmErabRelMmeAct</mt>
<mt>pmHoPrepRejInLicConnUsers</mt>
<mt>pmHoPrepRejInLicMob</mt>
<mt>pmPdcpLatPktTransDl</mt>
<mt>pmPdcpLatTimeDl</mt>
<mt>pmPdcpPktDiscDlPelr</mt>
<mt>pmPdcpPktDiscDlPelrUu</mt>
<mt>pmPdcpPktLostUl</mt>
<mt>pmPdcpPktReceivedUl</mt>
<mt>pmPdcpPktTransDl</mt>
<mt>pmPdcpVolDlDrb</mt>
<mt>pmPdcpVolDlDrbLastTTI</mt>
<mt>pmPdcpVolDlSrb</mt>
<mt>pmPdcpVolUlDrb</mt>
<mt>pmPdcpVolUlDrbLastTTI</mt>
<mt>pmPdcpVolUlSrb</mt>
<mt>pmErabRelNormalEnbAct</mt>
<mt>pmErabEstabAttGbr</mt>
<mt>pmErabEstabSuccGbr</mt>
<mt>pmErabEstabFailGbrDlCell</mt>
<mt>pmErabEstabFailGbrUlCell</mt>
<mt>pmPdcpVolDlDrbTransUm</mt>
<mt>pmUeCtxtRelCsfbLimitedDualRadioUeCdma</mt>
<mt>pmUeThpVolUl</mt>
<mt>pmRrcConnEstabAttReatt</mt>
<mt>pmUeCtxtRelCsfbTdScdma</mt>
<mt>pmUeCtxtRelCsfbTdScdmaEm</mt>
<mt>pmS1SigConnEstabSuccEm</mt>
<mt>pmS1SigConnEstabSuccHpa</mt>
<mt>pmS1SigConnEstabSuccMod</mt>
<mt>pmS1SigConnEstabSuccMta</mt>
<mt>pmS1SigConnEstabSuccMos</mt>
<mt>pmS1SigConnEstabAttEm</mt>
<mt>pmS1SigConnEstabAttHpa</mt>
<mt>pmS1SigConnEstabAttMod</mt>
<mt>pmS1SigConnEstabAttMta</mt>
<mt>pmS1SigConnEstabAttMos</mt>
<mt>pmErabRelAbnormalMmeAct</mt>
<mt>pmUeCtxtRelAbnormalMmeAct</mt>
<mt>pmUeThpDlDistr</mt>
<mt>pmUeThpUlDistr</mt>
<mt>pmLcgThpVolUlLcg</mt>
<mt>pmLcgThpTimeUlLcg</mt>
<mt>pmPdcpVolDlDrbLastTTIQci</mt>
<mt>pmDrbThpTimeDlQci</mt>
<mt>pmErabEstabAttInitArp</mt>
<mt>pmErabEstabSuccInitArp</mt>
<mt>pmErabEstabAttAddedArp</mt>
<mt>pmErabEstabSuccAddedArp</mt>
<mt>pmErabRelNormalEnbArp</mt>
</mi>
</md>
<md>
<neid>
<neun>L7BAC003A</neun>
<nedn>SubNetwork=ONRM_ROOT_MO_R,SubNetwork=Beltsville,MeContext=L7BAC003A</nedn>
<nesw>CXP102051/18_R29AK</nesw>
</neid>
<mi>
<mts>20131003064500Z</mts>
<gp>900</gp>
<mt>pmLicDlCapLicense</mt>
<mt>pmLicDlCapActual</mt>
<mt>pmLicDlCapDistr</mt>
<mv>
<moid>ManagedElement=1,SystemFunctions=1,Licensing=1,CapacityLicenses=1,DlBasebandCapacity=1</moid>
<r>100</r>
<r>90</r>
<r>0,0,0,0,0,0,0,0,0,0,0,0,0,0,0,0,0,0,0,0</r>
</mv>
</mi>
</md>
<md>
<neid>
<neun>L7BAC003A</neun>
<nedn>SubNetwork=ONRM_ROOT_MO_R,SubNetwork=Beltsville,MeContext=L7BAC003A</nedn>
<nesw>CXP102051/18_R29AK</nesw>
</neid>
<mi>
<mts>20131003064500Z</mts>
<gp>900</gp>
<mt>pmLicUlCapLicense</mt>
<mt>pmLicUlCapActual</mt>
<mt>pmLicUlCapDistr</mt>
<mv>
<moid>ManagedElement=1,SystemFunctions=1,Licensing=1,CapacityLicenses=1,UlBasebandCapacity=1</moid>
<r>30</r>
<r>90</r>
<r>0,0,0,0,0,0,0,0,0,0,0,0,0,0,0,0,0,0,0,0</r>
</mv>
</mi>
</md>
<md>
<neid>
<neun>L7BAC003A</neun>
<nedn>SubNetwork=ONRM_ROOT_MO_R,SubNetwork=Beltsville,MeContext=L7BAC003A</nedn>
<nesw>CXP102051/18_R29AK</nesw>
</neid>
<mi>
<mts>20131003064500Z</mts>
<gp>900</gp>
<mt>pmLicUlPrbCapActual</mt>
<mt>pmLicUlPrbCapLicense</mt>
<mt>pmLicUlPrbCapDistr</mt>
<mv>
<moid>ManagedElement=1,SystemFunctions=1,Licensing=1,CapacityLicenses=1,UlPrbCapacity=1</moid>
<r>90</r>
<r>65535</r>
<r>0,0,0,0,0,0,0,0,0,0,0,0,0,0,0,0,0,0,0,0</r>
</mv>
</mi>
</md>
<md>
<neid>
<neun>L7BAC003A</neun>
<nedn>SubNetwork=ONRM_ROOT_MO_R,SubNetwork=Beltsville,MeContext=L7BAC003A</nedn>
<nesw>CXP102051/18_R29AK</nesw>
</neid>
<mi>
<mts>20131003064500Z</mts>
<gp>900</gp>
<mt>pmLicDlPrbCapActual</mt>
<mt>pmLicDlPrbCapLicense</mt>
<mt>pmLicDlPrbCapDistr</mt>
<mv>
<moid>ManagedElement=1,SystemFunctions=1,Licensing=1,CapacityLicenses=1,DlPrbCapacity=1</moid>
<r>90</r>
<r>65535</r>
<r>0,0,0,0,0,0,0,0,0,0,0,0,0,0,0,0,0,0,0,0</r>
</mv>
</mi>
</md>
<md>
<neid>
<neun>L7BAC003A</neun>
<nedn>SubNetwork=ONRM_ROOT_MO_R,SubNetwork=Beltsville,MeContext=L7BAC003A</nedn>
<nesw>CXP102051/18_R29AK</nesw>
</neid>
<mi>
<mts>20131003064500Z</mts>
<gp>900</gp>
<mt>pmLicConnectedUsersLicense</mt>
<mt>pmLicConnectedUsersHardLimit</mt>
<mt>pmLicConnectedUsersTimeCong</mt>
<mt>pmLicConnectedUsersActual</mt>
<mt>pmLicConnectedUsersLevSum</mt>
<mt>pmLicConnectedUsersLevSamp</mt>
<mt>pmLicConnectedUsersMax</mt>
<mt>pmLicConnectedUsersDistr</mt>
<mv>
<moid>ManagedElement=1,SystemFunctions=1,Licensing=1,CapacityLicenses=1,CapacityConnectedUsers=1</moid>
<r>250</r>
<r>1500</r>
<r>0</r>
<r>5</r>
<r>1526</r>
<r>180</r>
<r>15</r>
<r>873,27,0,0,0,0,0,0,0,0,0,0,0,0,0,0,0,0,0,0,0,0,0,0</r>
</mv>
</mi>
</md>
<md>
<neid>
<neun>L7BAC003A</neun>
<nedn>SubNetwork=ONRM_ROOT_MO_R,SubNetwork=Beltsville,MeContext=L7BAC003A</nedn>
<nesw>CXP102051/18_R29AK</nesw>
</neid>
<mi>
<mts>20131003064500Z</mts>
<gp>900</gp>
<mt>pmHoExeAttWcdma</mt>
<mt>pmHoExeSuccWcdma</mt>
<mt>pmHoPrepAttWcdma</mt>
<mt>pmHoPrepSuccWcdma</mt>
<mt>pmHoExeAttTdScdma</mt>
<mt>pmHoExeSuccTdScdma</mt>
<mt>pmHoPrepAttTdScdma</mt>
<mt>pmHoPrepSuccTdScdma</mt>
</mi>
</md>
<md>
<neid>
<neun>L7BAC003A</neun>
<nedn>SubNetwork=ONRM_ROOT_MO_R,SubNetwork=Beltsville,MeContext=L7BAC003A</nedn>
<nesw>CXP102051/18_R29AK</nesw>
</neid>
<mi>
<mts>20131003064500Z</mts>
<gp>900</gp>
<mt>pmLicDlCapActual</mt>
<mt>pmLicUlCapActual</mt>
<mt>pmLicDlPrbCapActual</mt>
<mt>pmLicUlPrbCapActual</mt>
<mt>pmPdcpPktDiscDlEth</mt>
<mt>pmPdcpPktDiscUlEthPacing</mt>
<mt>pmLicDlCapDistr</mt>
<mt>pmLicUlCapDistr</mt>
<mt>pmLicDlPrbCapDistr</mt>
<mt>pmLicUlPrbCapDistr</mt>
<mv>
<moid>ManagedElement=1,Equipment=1,Subrack=1,Slot=1,PlugInUnit=1,DeviceGroup=dul,BbProcessingResource=1</moid>
<r>0</r>
<r>0</r>
<r>0</r>
<r>0</r>
<r>0</r>
<r>0</r>
<r>75650,2469,2676,688,328,7,0,0,0,0,0,0,0,0,0,0,0,0,0,0</r>
<r>89784,116,33,30,13,17,7,0,0,0,0,0,0,0,0,0,0,0,0,0</r>
<r>81818,0,0,0,0,0,0,0,0,0,0,0,0,0,0,0,0,0,0,0</r>
<r>90000,0,0,0,0,0,0,0,0,0,0,0,0,0,0,0,0,0,0,0</r>
</mv>
</mi>
</md>
<mff><ts>20131003064500Z</ts></mff>
</mdc>
