# Supplementary material for: Efficient processing of complex XSD using Hive and Spark
Source: PeerJ Comput Sci. 2021 Aug 17;7:e652. doi: 10.7717/peerj-cs.652 (PMC8384044; doi:10.7717/peerj-cs.652)
Supplement: Supplemental Information 2 — The file contains the raw data from a real 3G mobile network vendor. The XML schema is based on the 3GPP TS 32.401 standard. [file peerj-cs-07-652-s002.xml]

<?xml version="1.0" encoding="UTF-8"?>
<measCollecFile xmlns="http://latest/nmc-omc/cmNrm.doc#measCollec" xmlns:xsi="http://www.w3.org/2001/XMLSchema-instance" xsi:schemaLocation="http://latest/nmc-omc/cmNrm.doc#measCollec schema\pmResultSchedule.xsd">
    <fileHeader fileFormatVersion="32.435 V7.2" vendorName="Huawei">
        <fileSender elementType="BTS3900"/>
        <measCollec beginTime="2016-11-16T00:00:00+01:00"/>
    </fileHeader>
    <measData>
        <managedElement userLabel="966.MBTS.1"/>
        <measInfo measInfoId="50331655">
            <granPeriod duration="PT3600S" endTime="2016-11-16T01:00:00+01:00"/>
            <repPeriod duration="PT3600S"/>
            <measTypes>50332573 50332574 50342574 50342575 50342635 50342636 </measTypes>
            <measValue measObjLdn="966.MBTS.1/ULGROUP:UL BB Resource Group No.=0">
                <measResults>512 9.2833338 4 34 0 0 </measResults>
            </measValue>
            <measValue measObjLdn="966.MBTS.1/ULGROUP:UL BB Resource Group No.=1">
                <measResults>512 5.6791668 1.5 13.5 0 0 </measResults>
            </measValue>
        </measInfo>
        <measInfo measInfoId="50331656">
            <granPeriod duration="PT3600S" endTime="2016-11-16T01:00:00+01:00"/>
            <repPeriod duration="PT3600S"/>
            <measTypes>50332582 50332583 50332584 50332586 50342584 50342585 50342586 50342587 50342606 50342607 50342608 50342609 50342632 50342633 </measTypes>
            <measValue measObjLdn="966.MBTS.1/BRD:Board Type=BBP, Cabinet No.=0, Subrack No.=0, Slot No.=0">
                <measResults>768 512 23.092 6.354 20 29 2 14 1 3 1 3 0 0 </measResults>
            </measValue>
            <measValue measObjLdn="966.MBTS.1/BRD:Board Type=BBP, Cabinet No.=0, Subrack No.=0, Slot No.=2">
                <measResults>0 0 0 0 0 0 0 0 0 0 0 0 0 0 </measResults>
            </measValue>
            <measValue measObjLdn="966.MBTS.1/BRD:Board Type=BBP, Cabinet No.=0, Subrack No.=0, Slot No.=3">
                <measResults>768 512 25.167 8.608 22 32 3.5 34.5 1 4 2 5 0 0 </measResults>
            </measValue>
            <measValue measObjLdn="966.MBTS.1/BRD:Board Type=BBP, Cabinet No.=0, Subrack No.=0, Slot No.=4">
                <measResults>0 0 0 0 0 0 0 0 0 0 0 0 0 0 </measResults>
            </measValue>
        </measInfo>
        <measInfo measInfoId="1526726682">
            <granPeriod duration="PT3600S" endTime="2016-11-16T01:00:00+01:00"/>
            <repPeriod duration="PT3600S"/>
            <measTypes>1526727075 1526727076 1526727077 1526727078 1526727079 </measTypes>
            <measValue measObjLdn="966.MBTS.1/GTPU:Board Type=MPT, Cabinet No.=0, Subrack No.=0, Slot No.=7">
                <measResults>2018690322 113427883 1532811 1097382 26507 </measResults>
            </measValue>
        </measInfo>
        <measInfo measInfoId="1542455297">
            <granPeriod duration="PT3600S" endTime="2016-11-16T01:00:00+01:00"/>
            <repPeriod duration="PT3600S"/>
            <measTypes>1542455297 1542455298 1542455299 1542455300 1542455301 1542455302 1542455303 1542455304 1542455305 1542455306 1542455307 1542460296 1542460297 </measTypes>
            <measValue measObjLdn="966.MBTS.1/ETHPORT:Cabinet No.=0, Subrack No.=0, Slot No.=7, Port No.=0, Subboard Type=BASE_BOARD">
                <measResults>0 0 0 0 0 0 0 0 0 0 0 0 0 </measResults>
            </measValue>
            <measValue measObjLdn="966.MBTS.1/ETHPORT:Cabinet No.=0, Subrack No.=0, Slot No.=7, Port No.=1, Subboard Type=BASE_BOARD">
                <measResults>611997556 3155244 2823807430 3982500 0 12184000 500704 1360771 96851888 514112 6283710 1000000 1000000 </measResults>
            </measValue>
        </measInfo>
        <measInfo measInfoId="1542455301">
            <granPeriod duration="PT3600S" endTime="2016-11-16T01:00:00+01:00"/>
            <repPeriod duration="PT3600S"/>
            <measTypes>1542455326 1542455327 1542455328 1542455329 1542455330 1542455331 1542455332 1542455333 </measTypes>
            <measValue measObjLdn="966.MBTS.1/IP:Board Type=MPT, Cabinet No.=0, Subrack No.=0, Slot No.=7">
                <measResults>3155231 542580432 0 0 3979134 2736059904 0 0 </measResults>
            </measValue>
        </measInfo>
        <measInfo measInfoId="1542455302">
            <granPeriod duration="PT3600S" endTime="2016-11-16T01:00:00+01:00"/>
            <repPeriod duration="PT3600S"/>
            <measTypes>1542455392 1542455393 1542455396 1542455397 1542455400 1542455401 1542455404 1542455405 1542455872 1542455873 1542455874 1542455875 1542455876 1542455877 1542455878 1542455879 1542455880 1542455881 </measTypes>
            <measValue measObjLdn="966.MBTS.1/IPPATH:Path ID=0">
                <measResults>0 0 0 0 0 0 0 0 34274394 21719605 368056 0 0 329613 76167 204736 48267 311664 </measResults>
            </measValue>
            <measValue measObjLdn="966.MBTS.1/IPPATH:Path ID=1">
                <measResults>0 0 0 0 0 0 0 0 0 0 0 0 0 0 0 0 0 0 </measResults>
            </measValue>
        </measInfo>
        <measInfo measInfoId="1542455303">
            <granPeriod duration="PT3600S" endTime="2016-11-16T01:00:00+01:00"/>
            <repPeriod duration="PT3600S"/>
            <measTypes>1542455365 1542455367 1542455369 1542455371 1542455375 1542455376 1542455377 1542455378 </measTypes>
            <measValue measObjLdn="966.MBTS.1/RSCGRP:Cabinet No.=0, Subrack No.=0, Slot No.=7, Subboard Type=BASE_BOARD, Bearing Type=IP, Bearing Port No.=0, Bearing Port Type=ETH, Resource Group ID=AUTOPORT">
                <measResults>0 0 0 0 0 0 0 0 </measResults>
            </measValue>
            <measValue measObjLdn="966.MBTS.1/RSCGRP:Cabinet No.=0, Subrack No.=0, Slot No.=7, Subboard Type=BASE_BOARD, Bearing Type=IP, Bearing Port No.=1, Bearing Port Type=ETH, Resource Group ID=AUTOPORT">
                <measResults>599352080 3155095 0 0 11829840 510272 1331866 0 </measResults>
            </measValue>
        </measInfo>
        <measInfo measInfoId="1542455312">
            <granPeriod duration="PT3600S" endTime="2016-11-16T01:00:00+01:00"/>
            <repPeriod duration="PT3600S"/>
            <measTypes>1542460308 1542460309 1542460310 1542460311 1542460312 1542460313 1542460314 1542460315 1542460316 1542460317 1542460318 1542460319 1542460320 1542460321 1542460322 1542460323 1542460324 1542460325 1542460326 1542460327 1542460328 1542460329 1542460330 1542460331 1542460332 </measTypes>
            <measValue measObjLdn="966.MBTS.1/RSCGRP:Cabinet No.=0, Subrack No.=0, Slot No.=7, Subboard Type=BASE_BOARD, Bearing Type=IP, Bearing Port No.=0, Bearing Port Type=ETH, Resource Group ID=AUTOPORT">
                <measResults>0 0 0 0 0 0 0 0 0 0 0 0 0 0 0 0 0 0 0 0 0 0 0 0 0 </measResults>
            </measValue>
            <measValue measObjLdn="966.MBTS.1/RSCGRP:Cabinet No.=0, Subrack No.=0, Slot No.=7, Subboard Type=BASE_BOARD, Bearing Type=IP, Bearing Port No.=1, Bearing Port Type=ETH, Resource Group ID=AUTOPORT">
                <measResults>531441 531441 531441 0 0 0 0 0 0 0 0 0 0 201279 0 2 0 0 0 0 0 0 0 0 0 </measResults>
            </measValue>
        </measInfo>
        <measInfo measInfoId="1542455824">
            <granPeriod duration="PT3600S" endTime="2016-11-16T01:00:00+01:00"/>
            <repPeriod duration="PT3600S"/>
            <measTypes>1542460390 1542460391 1542460392 1542460393 1542460394 1542460395 1542460396 1542460397 </measTypes>
            <measValue measObjLdn="966.MBTS.1/RSCGRP:Cabinet No.=0, Subrack No.=0, Slot No.=7, Subboard Type=BASE_BOARD, Bearing Type=IP, Bearing Port No.=0, Bearing Port Type=ETH, Resource Group ID=AUTOPORT">
                <measResults>0 0 0 0 0 0 0 0 </measResults>
            </measValue>
            <measValue measObjLdn="966.MBTS.1/RSCGRP:Cabinet No.=0, Subrack No.=0, Slot No.=7, Subboard Type=BASE_BOARD, Bearing Type=IP, Bearing Port No.=1, Bearing Port Type=ETH, Resource Group ID=AUTOPORT">
                <measResults>0 0 0 0 0 0 0 0 </measResults>
            </measValue>
        </measInfo>
        <measInfo measInfoId="1542455307">
            <granPeriod duration="PT3600S" endTime="2016-11-16T01:00:00+01:00"/>
            <repPeriod duration="PT3600S"/>
            <measTypes>1542455796 1542455797 1542455798 1542455799 1542455800 1542455801 1542455802 1542455803 </measTypes>
            <measValue measObjLdn="966.MBTS.1/IPv6:Board Type=MPT, Cabinet No.=0, Subrack No.=0, Slot No.=7">
                <measResults>0 0 0 0 0 0 0 0 </measResults>
            </measValue>
        </measInfo>
        <measInfo measInfoId="1542455309">
            <granPeriod duration="PT3600S" endTime="2016-11-16T01:00:00+01:00"/>
            <repPeriod duration="PT3600S"/>
            <measTypes>1542455826 1542455827 1542455828 1542455829 1542455833 1542455834 1542455835 1542455836 1542455837 1542455838 1542455839 1542455840 1542455841 1542455842 1542455843 1542455844 1542455845 1542455846 1542455847 1542455848 </measTypes>
            <measValue measObjLdn="966.MBTS.1/OMCH:Standby Status=MASTER, Bearer Type=IPV4">
                <measResults>526 150 0 0 0 0 0 0 0 387 0 0 615 0 0 0 0 539 0 76 </measResults>
            </measValue>
        </measInfo>
        <measInfo measInfoId="1542455814">
            <granPeriod duration="PT3600S" endTime="2016-11-16T01:00:00+01:00"/>
            <repPeriod duration="PT3600S"/>
            <measTypes>1542460338 1542460339 </measTypes>
            <measValue measObjLdn="966.MBTS.1/FIREWALL:Cabinet No.=0, Subrack No.=0, Slot No.=7, Port Type=ETH, Port No.=1, Subboard Type=BASE_BOARD">
                <measResults>3215 0 </measResults>
            </measValue>
        </measInfo>
        <measInfo measInfoId="1542455815">
            <granPeriod duration="PT3600S" endTime="2016-11-16T01:00:00+01:00"/>
            <repPeriod duration="PT3600S"/>
            <measTypes>1542460340 1542460341 1542460342 1542460343 </measTypes>
            <measValue measObjLdn="966.MBTS.1/IKE:Board Type=MPT, Cabinet No.=0, Subrack No.=0, Slot No.=7">
                <measResults>10 10 5 0 </measResults>
            </measValue>
        </measInfo>
        <measInfo measInfoId="1542455816">
            <granPeriod duration="PT3600S" endTime="2016-11-16T01:00:00+01:00"/>
            <repPeriod duration="PT3600S"/>
            <measTypes>1542460344 1542460345 1542460346 1542460347 1542460348 1542460349 1542460350 1542460351 </measTypes>
            <measValue measObjLdn="966.MBTS.1/IPSEC:Policy Group Name=Policy0, IPSec Sequence No.=1">
                <measResults>0 0 0 0 3979125 0 0 3155204 </measResults>
            </measValue>
        </measInfo>
        <measInfo measInfoId="1542455817">
            <granPeriod duration="PT3600S" endTime="2016-11-16T01:00:00+01:00"/>
            <repPeriod duration="PT3600S"/>
            <measTypes>1542460356 1542460357 1542460358 1542460359 1542460360 1542460361 1542460362 1542460363 1542460364 1542460365 1542460366 1542460367 1542460368 1542460369 1542460370 1542460371 1542460372 1542460373 1542460374 1542460375 1542460376 </measTypes>
            <measValue measObjLdn="966.MBTS.1/SCTPLNK:Link No.=0">
                <measResults>481318 194298 24782 18532 0 14176 0 1069 6024 0 431 19233 6178 0 0 0 0 0 0 6178 19233 </measResults>
            </measValue>
            <measValue measObjLdn="966.MBTS.1/SCTPLNK:Link No.=1">
                <measResults>478697 163257 25247 19033 0 15904 0 1063 3552 0 362 19289 6625 0 0 0 0 0 0 6625 19289 </measResults>
            </measValue>
            <measValue measObjLdn="966.MBTS.1/SCTPLNK:Link No.=2">
                <measResults>1203692 8429547 71359 136360 0 19048 0 2674 25504 17144 18732 3398 132999 0 0 0 0 0 0 132999 3398 </measResults>
            </measValue>
            <measValue measObjLdn="966.MBTS.1/SCTPLNK:Link No.=3">
                <measResults>1150537 1242368 43574 52644 0 14560 0 2556 12264 0 2760 20155 37320 0 0 0 0 0 0 37320 20155 </measResults>
            </measValue>
            <measValue measObjLdn="966.MBTS.1/SCTPLNK:Link No.=4">
                <measResults>1018389 1002332 29422 25947 0 9280 0 2262 18488 0 2227 18399 10765 0 0 0 0 0 0 10765 18399 </measResults>
            </measValue>
            <measValue measObjLdn="966.MBTS.1/SCTPLNK:Link No.=5">
                <measResults>1022910 891176 28365 25051 0 10152 0 2273 25472 0 1980 17504 10343 0 0 0 0 0 0 10343 17504 </measResults>
            </measValue>
            <measValue measObjLdn="966.MBTS.1/SCTPLNK:Link No.=6">
                <measResults>1081817 1001904 30330 26697 0 9904 0 2404 19648 0 2226 19023 11054 0 0 0 0 0 0 11054 19023 </measResults>
            </measValue>
            <measValue measObjLdn="966.MBTS.1/SCTPLNK:Link No.=7">
                <measResults>420885 465089 5850 5840 0 29056 0 936 29304 0 1033 1397 1394 0 0 0 0 0 0 1472 1478 </measResults>
            </measValue>
            <measValue measObjLdn="966.MBTS.1/SCTPLNK:Link No.=8">
                <measResults>129720 108120 4223 4223 0 21440 0 288 16728 0 240 418 418 0 0 0 0 0 0 419 429 </measResults>
            </measValue>
            <measValue measObjLdn="966.MBTS.1/SCTPLNK:Link No.=9">
                <measResults>25276 26714 3728 3728 0 20616 0 56 25464 0 59 83 83 0 0 0 0 0 0 89 88 </measResults>
            </measValue>
            <measValue measObjLdn="966.MBTS.1/SCTPLNK:Link No.=10">
                <measResults>198374 115918 4396 4392 0 25592 0 440 14848 0 257 510 510 0 0 0 0 0 0 527 540 </measResults>
            </measValue>
            <measValue measObjLdn="966.MBTS.1/SCTPLNK:Link No.=12">
                <measResults>3713 2433 3603 3603 0 12608 0 8 9440 0 5 10 10 0 0 0 0 0 0 10 11 </measResults>
            </measValue>
            <measValue measObjLdn="966.MBTS.1/SCTPLNK:Link No.=13">
                <measResults>67258 113776 4050 4050 0 21816 0 149 14688 0 252 299 298 0 0 0 0 0 0 308 310 </measResults>
            </measValue>
            <measValue measObjLdn="966.MBTS.1/SCTPLNK:Link No.=14">
                <measResults>5411 4333 3608 3610 0 12592 0 11 12264 0 9 14 15 0 0 0 0 0 0 17 16 </measResults>
            </measValue>
            <measValue measObjLdn="966.MBTS.1/SCTPLNK:Link No.=15">
                <measResults>0 0 3588 3588 0 0 0 0 0 0 0 0 0 0 0 0 0 0 0 0 0 </measResults>
            </measValue>
            <measValue measObjLdn="966.MBTS.1/SCTPLNK:Link No.=16">
                <measResults>41306 36384 3778 3775 0 16424 0 91 15824 0 80 124 124 0 0 0 0 0 0 127 131 </measResults>
            </measValue>
            <measValue measObjLdn="966.MBTS.1/SCTPLNK:Link No.=17">
                <measResults>2415 2103 3599 3599 0 9856 0 5 7496 0 4 8 8 0 0 0 0 0 0 8 8 </measResults>
            </measValue>
            <measValue measObjLdn="966.MBTS.1/SCTPLNK:Link No.=18">
                <measResults>35448 35015 3763 3761 0 18056 0 78 15368 0 77 114 113 0 0 0 0 0 0 117 120 </measResults>
            </measValue>
            <measValue measObjLdn="966.MBTS.1/SCTPLNK:Link No.=20">
                <measResults>0 0 3588 3588 0 0 0 0 0 0 0 0 0 0 0 0 0 0 0 0 0 </measResults>
            </measValue>
            <measValue measObjLdn="966.MBTS.1/SCTPLNK:Link No.=22">
                <measResults>0 0 3587 3588 0 0 0 0 0 0 0 0 0 0 0 0 0 0 0 0 0 </measResults>
            </measValue>
            <measValue measObjLdn="966.MBTS.1/SCTPLNK:Link No.=24">
                <measResults>0 0 3587 3588 0 0 0 0 0 0 0 0 0 0 0 0 0 0 0 0 0 </measResults>
            </measValue>
            <measValue measObjLdn="966.MBTS.1/SCTPLNK:Link No.=25">
                <measResults>1976 1732 3599 3599 0 7328 0 4 6336 0 3 8 8 0 0 0 0 0 0 8 8 </measResults>
            </measValue>
            <measValue measObjLdn="966.MBTS.1/SCTPLNK:Link No.=26">
                <measResults>36841 38445 3738 3733 0 57496 0 81 13816 0 85 93 93 0 0 0 0 0 0 100 105 </measResults>
            </measValue>
            <measValue measObjLdn="966.MBTS.1/SCTPLNK:Link No.=27">
                <measResults>211551 279888 4922 4921 0 97512 0 470 73032 0 621 798 786 0 0 0 0 0 0 824 823 </measResults>
            </measValue>
            <measValue measObjLdn="966.MBTS.1/SCTPLNK:Link No.=28">
                <measResults>31429 33871 3749 3750 0 16232 0 69 13816 0 75 106 107 0 0 0 0 0 0 112 109 </measResults>
            </measValue>
            <measValue measObjLdn="966.MBTS.1/SCTPLNK:Link No.=29">
                <measResults>0 0 3586 3587 0 0 0 0 0 0 0 0 0 0 0 0 0 0 0 0 0 </measResults>
            </measValue>
            <measValue measObjLdn="966.MBTS.1/SCTPLNK:Link No.=30">
                <measResults>0 0 3587 3587 0 0 0 0 0 0 0 0 0 0 0 0 0 0 0 0 0 </measResults>
            </measValue>
            <measValue measObjLdn="966.MBTS.1/SCTPLNK:Link No.=31">
                <measResults>0 0 3587 3587 0 0 0 0 0 0 0 0 0 0 0 0 0 0 0 0 0 </measResults>
            </measValue>
            <measValue measObjLdn="966.MBTS.1/SCTPLNK:Link No.=32">
                <measResults>4120 127 3595 3594 0 14024 0 9 904 0 0 4 4 0 0 0 0 0 0 4 6 </measResults>
            </measValue>
            <measValue measObjLdn="966.MBTS.1/SCTPLNK:Link No.=33">
                <measResults>68117 47594 3873 3874 0 25536 0 151 18784 0 105 189 187 0 0 0 0 0 0 190 197 </measResults>
            </measValue>
            <measValue measObjLdn="966.MBTS.1/SCTPLNK:Link No.=34">
                <measResults>0 0 3586 3587 0 0 0 0 0 0 0 0 0 0 0 0 0 0 0 0 0 </measResults>
            </measValue>
            <measValue measObjLdn="966.MBTS.1/SCTPLNK:Link No.=36">
                <measResults>0 0 3586 3587 0 0 0 0 0 0 0 0 0 0 0 0 0 0 0 0 0 </measResults>
            </measValue>
            <measValue measObjLdn="966.MBTS.1/SCTPLNK:Link No.=40">
                <measResults>0 0 3586 3586 0 0 0 0 0 0 0 0 0 0 0 0 0 0 0 0 0 </measResults>
            </measValue>
            <measValue measObjLdn="966.MBTS.1/SCTPLNK:Link No.=42">
                <measResults>0 0 3586 3586 0 0 0 0 0 0 0 0 0 0 0 0 0 0 0 0 0 </measResults>
            </measValue>
            <measValue measObjLdn="966.MBTS.1/SCTPLNK:Link No.=43">
                <measResults>937 988 3592 3592 0 6584 0 2 7024 0 2 4 4 0 0 0 0 0 0 4 4 </measResults>
            </measValue>
            <measValue measObjLdn="966.MBTS.1/SCTPLNK:Link No.=44">
                <measResults>7128 10490 3637 3634 0 12664 0 15 12480 0 23 31 28 0 0 0 0 0 0 29 32 </measResults>
            </measValue>
            <measValue measObjLdn="966.MBTS.1/SCTPLNK:Link No.=45">
                <measResults>13097 15673 3659 3657 0 12456 0 29 19136 0 34 48 44 0 0 0 0 0 0 45 49 </measResults>
            </measValue>
            <measValue measObjLdn="966.MBTS.1/SCTPLNK:Link No.=46">
                <measResults>0 0 3587 3588 0 0 0 0 0 0 0 0 0 0 0 0 0 0 0 0 0 </measResults>
            </measValue>
            <measValue measObjLdn="966.MBTS.1/SCTPLNK:Link No.=47">
                <measResults>1789 7 3589 3589 0 14312 0 3 56 0 0 1 1 0 0 0 0 0 0 1 2 </measResults>
            </measValue>
            <measValue measObjLdn="966.MBTS.1/SCTPLNK:Link No.=50">
                <measResults>1673 1155 3595 3594 0 12448 0 3 8256 0 2 4 4 0 0 0 0 0 0 4 5 </measResults>
            </measValue>
            <measValue measObjLdn="966.MBTS.1/SCTPLNK:Link No.=51">
                <measResults>0 0 3587 3587 0 0 0 0 0 0 0 0 0 0 0 0 0 0 0 0 0 </measResults>
            </measValue>
            <measValue measObjLdn="966.MBTS.1/SCTPLNK:Link No.=54">
                <measResults>3302 9867 3620 3620 0 11872 0 7 12880 0 21 20 20 0 0 0 0 0 0 22 21 </measResults>
            </measValue>
            <measValue measObjLdn="966.MBTS.1/SCTPLNK:Link No.=55">
                <measResults>1357 7 3589 3589 0 10752 0 2 56 0 0 1 1 0 0 0 0 0 0 1 1 </measResults>
            </measValue>
            <measValue measObjLdn="966.MBTS.1/SCTPLNK:Link No.=57">
                <measResults>2066 14 3589 3589 0 10472 0 4 56 0 0 2 2 0 0 0 0 0 0 2 2 </measResults>
            </measValue>
            <measValue measObjLdn="966.MBTS.1/SCTPLNK:Link No.=58">
                <measResults>0 0 3586 3586 0 0 0 0 0 0 0 0 0 0 0 0 0 0 0 0 0 </measResults>
            </measValue>
            <measValue measObjLdn="966.MBTS.1/SCTPLNK:Link No.=60">
                <measResults>0 0 3587 3587 0 0 0 0 0 0 0 0 0 0 0 0 0 0 0 0 0 </measResults>
            </measValue>
            <measValue measObjLdn="966.MBTS.1/SCTPLNK:Link No.=63">
                <measResults>14610 10096 3653 3653 0 21984 0 32 12328 0 22 40 40 0 0 0 0 0 0 42 42 </measResults>
            </measValue>
            <measValue measObjLdn="966.MBTS.1/SCTPLNK:Link No.=65">
                <measResults>113 646 3591 3591 0 904 0 0 5168 0 1 2 2 0 0 0 0 0 0 2 2 </measResults>
            </measValue>
            <measValue measObjLdn="966.MBTS.1/SCTPLNK:Link No.=67">
                <measResults>0 0 3588 3588 0 0 0 0 0 0 0 0 0 0 0 0 0 0 0 0 0 </measResults>
            </measValue>
            <measValue measObjLdn="966.MBTS.1/SCTPLNK:Link No.=68">
                <measResults>0 0 3588 3588 0 0 0 0 0 0 0 0 0 0 0 0 0 0 0 0 0 </measResults>
            </measValue>
            <measValue measObjLdn="966.MBTS.1/SCTPLNK:Link No.=69">
                <measResults>1945 7 3589 3589 0 15408 0 4 56 0 0 1 1 0 0 0 0 0 0 1 2 </measResults>
            </measValue>
            <measValue measObjLdn="966.MBTS.1/SCTPLNK:Link No.=71">
                <measResults>0 0 3589 3589 0 0 0 0 0 0 0 0 0 0 0 0 0 0 0 0 0 </measResults>
            </measValue>
            <measValue measObjLdn="966.MBTS.1/SCTPLNK:Link No.=73">
                <measResults>0 0 3587 3588 0 0 0 0 0 0 0 0 0 0 0 0 0 0 0 0 0 </measResults>
            </measValue>
            <measValue measObjLdn="966.MBTS.1/SCTPLNK:Link No.=75">
                <measResults>1333 7 3589 3590 0 10664 0 2 56 0 0 1 1 0 0 0 0 0 0 1 1 </measResults>
            </measValue>
            <measValue measObjLdn="966.MBTS.1/SCTPLNK:Link No.=84">
                <measResults>0 0 3586 3586 0 0 0 0 0 0 0 0 0 0 0 0 0 0 0 0 0 </measResults>
            </measValue>
            <measValue measObjLdn="966.MBTS.1/SCTPLNK:Link No.=87">
                <measResults>182 979 3590 3590 0 856 0 0 7448 0 2 4 2 0 0 0 0 0 0 2 4 </measResults>
            </measValue>
            <measValue measObjLdn="966.MBTS.1/SCTPLNK:Link No.=88">
                <measResults>0 0 3588 3588 0 0 0 0 0 0 0 0 0 0 0 0 0 0 0 0 0 </measResults>
            </measValue>
            <measValue measObjLdn="966.MBTS.1/SCTPLNK:Link No.=90">
                <measResults>0 0 3587 3587 0 0 0 0 0 0 0 0 0 0 0 0 0 0 0 0 0 </measResults>
            </measValue>
            <measValue measObjLdn="966.MBTS.1/SCTPLNK:Link No.=92">
                <measResults>0 0 3588 3588 0 0 0 0 0 0 0 0 0 0 0 0 0 0 0 0 0 </measResults>
            </measValue>
            <measValue measObjLdn="966.MBTS.1/SCTPLNK:Link No.=94">
                <measResults>0 0 3587 3587 0 0 0 0 0 0 0 0 0 0 0 0 0 0 0 0 0 </measResults>
            </measValue>
            <measValue measObjLdn="966.MBTS.1/SCTPLNK:Link No.=95">
                <measResults>1597 7 3590 3590 0 12776 0 3 56 0 0 1 1 0 0 0 0 0 0 1 2 </measResults>
            </measValue>
            <measValue measObjLdn="966.MBTS.1/SCTPLNK:Link No.=98">
                <measResults>0 0 3586 3586 0 0 0 0 0 0 0 0 0 0 0 0 0 0 0 0 0 </measResults>
            </measValue>
            <measValue measObjLdn="966.MBTS.1/SCTPLNK:Link No.=99">
                <measResults>0 0 3587 3587 0 0 0 0 0 0 0 0 0 0 0 0 0 0 0 0 0 </measResults>
            </measValue>
            <measValue measObjLdn="966.MBTS.1/SCTPLNK:Link No.=105">
                <measResults>0 0 3589 3589 0 0 0 0 0 0 0 0 0 0 0 0 0 0 0 0 0 </measResults>
            </measValue>
            <measValue measObjLdn="966.MBTS.1/SCTPLNK:Link No.=114">
                <measResults>0 0 3589 3589 0 0 0 0 0 0 0 0 0 0 0 0 0 0 0 0 0 </measResults>
            </measValue>
            <measValue measObjLdn="966.MBTS.1/SCTPLNK:Link No.=125">
                <measResults>0 0 3587 3587 0 0 0 0 0 0 0 0 0 0 0 0 0 0 0 0 0 </measResults>
            </measValue>
            <measValue measObjLdn="966.MBTS.1/SCTPLNK:Link No.=126">
                <measResults>0 0 3587 3587 0 0 0 0 0 0 0 0 0 0 0 0 0 0 0 0 0 </measResults>
            </measValue>
            <measValue measObjLdn="966.MBTS.1/SCTPLNK:Link No.=127">
                <measResults>0 0 3587 3588 0 0 0 0 0 0 0 0 0 0 0 0 0 0 0 0 0 </measResults>
            </measValue>
            <measValue measObjLdn="966.MBTS.1/SCTPLNK:Link No.=128">
                <measResults>0 0 3586 3586 0 0 0 0 0 0 0 0 0 0 0 0 0 0 0 0 0 </measResults>
            </measValue>
            <measValue measObjLdn="966.MBTS.1/SCTPLNK:Link No.=129">
                <measResults>0 0 3588 3588 0 0 0 0 0 0 0 0 0 0 0 0 0 0 0 0 0 </measResults>
            </measValue>
            <measValue measObjLdn="966.MBTS.1/SCTPLNK:Link No.=130">
                <measResults>0 0 3586 3586 0 0 0 0 0 0 0 0 0 0 0 0 0 0 0 0 0 </measResults>
            </measValue>
            <measValue measObjLdn="966.MBTS.1/SCTPLNK:Link No.=131">
                <measResults>0 0 3586 3587 0 0 0 0 0 0 0 0 0 0 0 0 0 0 0 0 0 </measResults>
            </measValue>
            <measValue measObjLdn="966.MBTS.1/SCTPLNK:Link No.=132">
                <measResults>0 0 3586 3587 0 0 0 0 0 0 0 0 0 0 0 0 0 0 0 0 0 </measResults>
            </measValue>
            <measValue measObjLdn="966.MBTS.1/SCTPLNK:Link No.=133">
                <measResults>0 0 3588 3588 0 0 0 0 0 0 0 0 0 0 0 0 0 0 0 0 0 </measResults>
            </measValue>
            <measValue measObjLdn="966.MBTS.1/SCTPLNK:Link No.=134">
                <measResults>1177 7 3588 3588 0 9416 0 2 56 0 0 1 1 0 0 0 0 0 0 1 1 </measResults>
            </measValue>
            <measValue measObjLdn="966.MBTS.1/SCTPLNK:Link No.=135">
                <measResults>0 0 3588 3588 0 0 0 0 0 0 0 0 0 0 0 0 0 0 0 0 0 </measResults>
            </measValue>
            <measValue measObjLdn="966.MBTS.1/SCTPLNK:Link No.=136">
                <measResults>0 0 3587 3587 0 0 0 0 0 0 0 0 0 0 0 0 0 0 0 0 0 </measResults>
            </measValue>
            <measValue measObjLdn="966.MBTS.1/SCTPLNK:Link No.=139">
                <measResults>0 0 3588 3588 0 0 0 0 0 0 0 0 0 0 0 0 0 0 0 0 0 </measResults>
            </measValue>
            <measValue measObjLdn="966.MBTS.1/SCTPLNK:Link No.=141">
                <measResults>0 0 3587 3587 0 0 0 0 0 0 0 0 0 0 0 0 0 0 0 0 0 </measResults>
            </measValue>
            <measValue measObjLdn="966.MBTS.1/SCTPLNK:Link No.=142">
                <measResults>1790 14 3589 3589 0 7208 0 3 56 0 0 2 2 0 0 0 0 0 0 2 2 </measResults>
            </measValue>
            <measValue measObjLdn="966.MBTS.1/SCTPLNK:Link No.=144">
                <measResults>248415 259898 4897 4896 0 92480 0 551 53248 0 577 824 826 0 0 0 0 0 0 854 856 </measResults>
            </measValue>
            <measValue measObjLdn="966.MBTS.1/SCTPLNK:Link No.=145">
                <measResults>0 0 3587 3587 0 0 0 0 0 0 0 0 0 0 0 0 0 0 0 0 0 </measResults>
            </measValue>
            <measValue measObjLdn="966.MBTS.1/SCTPLNK:Link No.=146">
                <measResults>1357 7 2095 2095 0 10856 0 5 56 0 0 1 1 0 0 0 0 0 0 1 1 </measResults>
                <suspect>true</suspect>
            </measValue>
            <measValue measObjLdn="966.MBTS.1/SCTPLNK:Link No.=147">
                <measResults>0 0 3586 3586 0 0 0 0 0 0 0 0 0 0 0 0 0 0 0 0 0 </measResults>
            </measValue>
            <measValue measObjLdn="966.MBTS.1/SCTPLNK:Link No.=148">
                <measResults>1261 7 3588 3588 0 10088 0 2 56 0 0 1 1 0 0 0 0 0 0 1 1 </measResults>
            </measValue>
            <measValue measObjLdn="966.MBTS.1/SCTPLNK:Link No.=150">
                <measResults>0 0 3587 3587 0 0 0 0 0 0 0 0 0 0 0 0 0 0 0 0 0 </measResults>
            </measValue>
            <measValue measObjLdn="966.MBTS.1/SCTPLNK:Link No.=155">
                <measResults>0 0 3588 3588 0 0 0 0 0 0 0 0 0 0 0 0 0 0 0 0 0 </measResults>
            </measValue>
            <measValue measObjLdn="966.MBTS.1/SCTPLNK:Link No.=159">
                <measResults>1033 7 3588 3588 0 8264 0 2 56 0 0 1 1 0 0 0 0 0 0 1 1 </measResults>
            </measValue>
            <measValue measObjLdn="966.MBTS.1/SCTPLNK:Link No.=163">
                <measResults>0 0 3587 3587 0 0 0 0 0 0 0 0 0 0 0 0 0 0 0 0 0 </measResults>
            </measValue>
            <measValue measObjLdn="966.MBTS.1/SCTPLNK:Link No.=165">
                <measResults>0 0 3588 3588 0 0 0 0 0 0 0 0 0 0 0 0 0 0 0 0 0 </measResults>
            </measValue>
            <measValue measObjLdn="966.MBTS.1/SCTPLNK:Link No.=172">
                <measResults>1549 7 3590 3590 0 12392 0 3 56 0 0 1 1 0 0 0 0 0 0 1 2 </measResults>
            </measValue>
            <measValue measObjLdn="966.MBTS.1/SCTPLNK:Link No.=177">
                <measResults>0 0 3588 3588 0 0 0 0 0 0 0 0 0 0 0 0 0 0 0 0 0 </measResults>
            </measValue>
            <measValue measObjLdn="966.MBTS.1/SCTPLNK:Link No.=178">
                <measResults>0 0 3587 3587 0 0 0 0 0 0 0 0 0 0 0 0 0 0 0 0 0 </measResults>
            </measValue>
            <measValue measObjLdn="966.MBTS.1/SCTPLNK:Link No.=183">
                <measResults>1273 7 3589 3589 0 10184 0 2 56 0 0 1 1 0 0 0 0 0 0 1 1 </measResults>
            </measValue>
            <measValue measObjLdn="966.MBTS.1/SCTPLNK:Link No.=191">
                <measResults>1609 7 3589 3588 0 12872 0 3 56 0 0 1 1 0 0 0 0 0 0 1 2 </measResults>
            </measValue>
            <measValue measObjLdn="966.MBTS.1/SCTPLNK:Link No.=194">
                <measResults>0 0 2092 2092 0 0 0 0 0 0 0 0 0 0 0 0 0 0 0 0 0 </measResults>
                <suspect>true</suspect>
            </measValue>
            <measValue measObjLdn="966.MBTS.1/SCTPLNK:Link No.=1000">
                <measResults>4320 4320 2497 2497 0 288 0 9 288 0 9 120 120 0 0 0 0 0 0 120 120 </measResults>
            </measValue>
            <measValue measObjLdn="966.MBTS.1/SCTPLNK:Link No.=1001">
                <measResults>0 0 2393 2394 0 0 0 0 0 0 0 0 0 0 0 0 0 0 0 0 0 </measResults>
            </measValue>
            <measValue measObjLdn="966.MBTS.1/SCTPLNK:Link No.=5000">
                <measResults>0 0 2394 2394 0 0 0 0 0 0 0 0 0 0 0 0 0 0 0 0 0 </measResults>
            </measValue>
            <measValue measObjLdn="966.MBTS.1/SCTPLNK:Link No.=5001">
                <measResults>0 0 2393 2394 0 0 0 0 0 0 0 0 0 0 0 0 0 0 0 0 0 </measResults>
            </measValue>
            <measValue measObjLdn="966.MBTS.1/SCTPLNK:Link No.=70010">
                <measResults>0 0 3586 3586 0 0 0 0 0 0 0 0 0 0 0 0 0 0 0 0 0 </measResults>
            </measValue>
            <measValue measObjLdn="966.MBTS.1/SCTPLNK:Link No.=70011">
                <measResults>0 0 3588 3588 0 0 0 0 0 0 0 0 0 0 0 0 0 0 0 0 0 </measResults>
            </measValue>
            <measValue measObjLdn="966.MBTS.1/SCTPLNK:Link No.=70017">
                <measResults>0 0 3587 3587 0 0 0 0 0 0 0 0 0 0 0 0 0 0 0 0 0 </measResults>
            </measValue>
            <measValue measObjLdn="966.MBTS.1/SCTPLNK:Link No.=70018">
                <measResults>0 0 3586 3586 0 0 0 0 0 0 0 0 0 0 0 0 0 0 0 0 0 </measResults>
            </measValue>
            <measValue measObjLdn="966.MBTS.1/SCTPLNK:Link No.=70023">
                <measResults>0 0 3587 3587 0 0 0 0 0 0 0 0 0 0 0 0 0 0 0 0 0 </measResults>
            </measValue>
            <measValue measObjLdn="966.MBTS.1/SCTPLNK:Link No.=70025">
                <measResults>0 0 3587 3587 0 0 0 0 0 0 0 0 0 0 0 0 0 0 0 0 0 </measResults>
            </measValue>
            <measValue measObjLdn="966.MBTS.1/SCTPLNK:Link No.=70026">
                <measResults>0 0 3588 3588 0 0 0 0 0 0 0 0 0 0 0 0 0 0 0 0 0 </measResults>
            </measValue>
            <measValue measObjLdn="966.MBTS.1/SCTPLNK:Link No.=70029">
                <measResults>0 0 2093 2093 0 0 0 0 0 0 0 0 0 0 0 0 0 0 0 0 0 </measResults>
                <suspect>true</suspect>
            </measValue>
            <measValue measObjLdn="966.MBTS.1/SCTPLNK:Link No.=70031">
                <measResults>481 7 3587 3587 0 3848 0 1 56 0 0 1 1 0 0 0 0 0 0 1 1 </measResults>
            </measValue>
            <measValue measObjLdn="966.MBTS.1/SCTPLNK:Link No.=70032">
                <measResults>0 0 3587 3587 0 0 0 0 0 0 0 0 0 0 0 0 0 0 0 0 0 </measResults>
            </measValue>
            <measValue measObjLdn="966.MBTS.1/SCTPLNK:Link No.=70033">
                <measResults>0 0 3587 3587 0 0 0 0 0 0 0 0 0 0 0 0 0 0 0 0 0 </measResults>
            </measValue>
            <measValue measObjLdn="966.MBTS.1/SCTPLNK:Link No.=70034">
                <measResults>0 0 3587 3587 0 0 0 0 0 0 0 0 0 0 0 0 0 0 0 0 0 </measResults>
            </measValue>
            <measValue measObjLdn="966.MBTS.1/SCTPLNK:Link No.=70035">
                <measResults>1045 7 3589 3589 0 8360 0 2 56 0 0 1 1 0 0 0 0 0 0 1 1 </measResults>
            </measValue>
            <measValue measObjLdn="966.MBTS.1/SCTPLNK:Link No.=70036">
                <measResults>0 0 3587 3587 0 0 0 0 0 0 0 0 0 0 0 0 0 0 0 0 0 </measResults>
            </measValue>
            <measValue measObjLdn="966.MBTS.1/SCTPLNK:Link No.=70037">
                <measResults>0 0 3588 3588 0 0 0 0 0 0 0 0 0 0 0 0 0 0 0 0 0 </measResults>
            </measValue>
            <measValue measObjLdn="966.MBTS.1/SCTPLNK:Link No.=70038">
                <measResults>0 0 3587 3587 0 0 0 0 0 0 0 0 0 0 0 0 0 0 0 0 0 </measResults>
            </measValue>
        </measInfo>
        <measInfo measInfoId="1542455818">
            <granPeriod duration="PT3600S" endTime="2016-11-16T01:00:00+01:00"/>
            <repPeriod duration="PT3600S"/>
            <measTypes>1542455526 1542455527 1542455528 1542455529 1542455530 1542455531 1542455532 1542455533 </measTypes>
            <measValue measObjLdn="966.MBTS.1/USERPLANEHOST:User Plane Host ID=0">
                <measResults>989905 1468471 71107460 317658298 3086472 158016 15769688 706042 </measResults>
            </measValue>
            <measValue measObjLdn="966.MBTS.1/USERPLANEHOST:User Plane Host ID=1">
                <measResults>1096933 1532354 144138052 2055998063 8915672 320275 91827320 4569065 </measResults>
            </measValue>
        </measInfo>
        <measInfo measInfoId="1593835529">
            <granPeriod duration="PT3600S" endTime="2016-11-16T01:00:00+01:00"/>
            <repPeriod duration="PT3600S"/>
            <measTypes>1593835620 1593835628 1593835629 1593835637 1593835638 1593835639 1593835640 </measTypes>
            <measValue measObjLdn="966.MBTS.1/NODE:NODE">
                <measResults>NIL 0.655 0 1.015 0 0.5 0 </measResults>
            </measValue>
        </measInfo>
        <measInfo measInfoId="1593835533">
            <granPeriod duration="PT3600S" endTime="2016-11-16T01:00:00+01:00"/>
            <repPeriod duration="PT3600S"/>
            <measTypes>1593835647 1593835648 1593835649 </measTypes>
            <measValue measObjLdn="966.MBTS.1/NODE:NODE">
                <measResults>31821 31817 31819 </measResults>
            </measValue>
        </measInfo>
        <measInfo measInfoId="1593835534">
            <granPeriod duration="PT3600S" endTime="2016-11-16T01:00:00+01:00"/>
            <repPeriod duration="PT3600S"/>
            <measTypes>1593835650 1593835651 </measTypes>
            <measValue measObjLdn="966.MBTS.1/NODE:NODE">
                <measResults>NIL NIL </measResults>
            </measValue>
        </measInfo>
        <measInfo measInfoId="1593835531">
            <granPeriod duration="PT3600S" endTime="2016-11-16T01:00:00+01:00"/>
            <repPeriod duration="PT3600S"/>
            <measTypes>1593835630 1593835632 1593835633 1593835634 1593835679 1593835680 1593835681 1593835682 </measTypes>
            <measValue measObjLdn="966.MBTS.1/BBUBoard:Board Type=BBP, Cabinet No.=0, Subrack No.=0, Slot No.=0">
                <measResults>0 4 4 0 NIL NIL NIL NIL </measResults>
            </measValue>
            <measValue measObjLdn="966.MBTS.1/BBUBoard:Board Type=BRI, Cabinet No.=0, Subrack No.=0, Slot No.=1">
                <measResults>0 1 1 0 NIL NIL NIL NIL </measResults>
            </measValue>
            <measValue measObjLdn="966.MBTS.1/BBUBoard:Board Type=BBP, Cabinet No.=0, Subrack No.=0, Slot No.=2">
                <measResults>0 3 2 0 NIL NIL NIL NIL </measResults>
            </measValue>
            <measValue measObjLdn="966.MBTS.1/BBUBoard:Board Type=BBP, Cabinet No.=0, Subrack No.=0, Slot No.=3">
                <measResults>0 7 5 0 NIL NIL NIL NIL </measResults>
            </measValue>
            <measValue measObjLdn="966.MBTS.1/BBUBoard:Board Type=BBP, Cabinet No.=0, Subrack No.=0, Slot No.=4">
                <measResults>0 13 10 0 NIL NIL NIL NIL </measResults>
            </measValue>
            <measValue measObjLdn="966.MBTS.1/BBUBoard:Board Type=MPT, Cabinet No.=0, Subrack No.=0, Slot No.=7">
                <measResults>0 13 8 0 NIL NIL NIL NIL </measResults>
            </measValue>
        </measInfo>
        <measInfo measInfoId="1593835535">
            <granPeriod duration="PT3600S" endTime="2016-11-16T01:00:00+01:00"/>
            <repPeriod duration="PT3600S"/>
            <measTypes>1593835652 1593835653 1593835654 1593835655 1593835656 1593835657 1593835658 1593835659 1593835660 1593835661 1593835662 1593835663 1593835664 1593835665 1593835666 1593835667 1593835668 1593835669 1593835670 1593835671 </measTypes>
            <measValue measObjLdn="966.MBTS.1/RADIOEQM:Cabinet No.=0, Subrack No.=60, Slot No.=0,0-60-0">
                <measResults>0 0 0 0 0 0 0 0 45 0 0 0 0 0 0 0 0 0 0 0 </measResults>
            </measValue>
            <measValue measObjLdn="966.MBTS.1/RADIOEQM:Cabinet No.=0, Subrack No.=61, Slot No.=0,0-61-0">
                <measResults>0 0 0 0 0 0 0 0 45 0 0 0 0 0 0 0 0 0 0 0 </measResults>
            </measValue>
            <measValue measObjLdn="966.MBTS.1/RADIOEQM:Cabinet No.=0, Subrack No.=62, Slot No.=0,0-62-0">
                <measResults>0 0 0 0 0 0 0 0 45 0 0 0 0 0 0 0 0 0 0 0 </measResults>
            </measValue>
            <measValue measObjLdn="966.MBTS.1/RADIOEQM:Cabinet No.=0, Subrack No.=80, Slot No.=0,0-80-0">
                <measResults>0 0 0 0 0 0 0 0 45 0 0 0 0 0 0 0 0 0 0 0 </measResults>
            </measValue>
            <measValue measObjLdn="966.MBTS.1/RADIOEQM:Cabinet No.=0, Subrack No.=81, Slot No.=0,0-81-0">
                <measResults>0 0 0 0 0 0 0 0 45 0 0 0 0 0 0 0 0 0 0 0 </measResults>
            </measValue>
            <measValue measObjLdn="966.MBTS.1/RADIOEQM:Cabinet No.=0, Subrack No.=82, Slot No.=0,0-82-0">
                <measResults>0 0 0 0 0 0 0 0 45 0 0 0 0 0 0 0 0 0 0 0 </measResults>
            </measValue>
            <measValue measObjLdn="966.MBTS.1/RADIOEQM:Cabinet No.=0, Subrack No.=100, Slot No.=0,0-100-0">
                <measResults>0 0 0 0 0 0 0 0 0 0 0 0 0 0 0 0 0 0 0 0 </measResults>
            </measValue>
            <measValue measObjLdn="966.MBTS.1/RADIOEQM:Cabinet No.=0, Subrack No.=101, Slot No.=0,0-101-0">
                <measResults>0 0 0 0 0 0 0 0 0 0 0 0 0 0 0 0 0 0 0 0 </measResults>
            </measValue>
            <measValue measObjLdn="966.MBTS.1/RADIOEQM:Cabinet No.=0, Subrack No.=102, Slot No.=0,0-102-0">
                <measResults>0 0 0 0 0 0 0 0 0 0 0 0 0 0 0 0 0 0 0 0 </measResults>
            </measValue>
        </measInfo>
        <measInfo measInfoId="1593835537">
            <granPeriod duration="PT3600S" endTime="2016-11-16T01:00:00+01:00"/>
            <repPeriod duration="PT3600S"/>
            <measTypes>1593835675 1593835676 </measTypes>
            <measValue measObjLdn="966.MBTS.1/RADIOEQM:Cabinet No.=0, Subrack No.=60, Slot No.=0,0-60-0">
                <measResults>NIL NIL </measResults>
            </measValue>
            <measValue measObjLdn="966.MBTS.1/RADIOEQM:Cabinet No.=0, Subrack No.=61, Slot No.=0,0-61-0">
                <measResults>NIL NIL </measResults>
            </measValue>
            <measValue measObjLdn="966.MBTS.1/RADIOEQM:Cabinet No.=0, Subrack No.=62, Slot No.=0,0-62-0">
                <measResults>NIL NIL </measResults>
            </measValue>
            <measValue measObjLdn="966.MBTS.1/RADIOEQM:Cabinet No.=0, Subrack No.=80, Slot No.=0,0-80-0">
                <measResults>NIL NIL </measResults>
            </measValue>
            <measValue measObjLdn="966.MBTS.1/RADIOEQM:Cabinet No.=0, Subrack No.=81, Slot No.=0,0-81-0">
                <measResults>NIL NIL </measResults>
            </measValue>
            <measValue measObjLdn="966.MBTS.1/RADIOEQM:Cabinet No.=0, Subrack No.=82, Slot No.=0,0-82-0">
                <measResults>NIL NIL </measResults>
            </measValue>
            <measValue measObjLdn="966.MBTS.1/RADIOEQM:Cabinet No.=0, Subrack No.=100, Slot No.=0,0-100-0">
                <measResults>NIL NIL </measResults>
            </measValue>
            <measValue measObjLdn="966.MBTS.1/RADIOEQM:Cabinet No.=0, Subrack No.=101, Slot No.=0,0-101-0">
                <measResults>NIL NIL </measResults>
            </measValue>
            <measValue measObjLdn="966.MBTS.1/RADIOEQM:Cabinet No.=0, Subrack No.=102, Slot No.=0,0-102-0">
                <measResults>NIL NIL </measResults>
            </measValue>
        </measInfo>
        <measInfo measInfoId="1526726657">
            <granPeriod duration="PT3600S" endTime="2016-11-16T01:00:00+01:00"/>
            <repPeriod duration="PT3600S"/>
            <measTypes>1526726657 1526726658 1526726659 1526728216 1526728217 1526728218 1526728219 1526728220 1526728221 1526728222 1526728223 1526728224 1526728225 1526728226 1526728357 1526728358 1526728438 1526728439 1526728774 1526728775 1526729656 1526730530 1526730531 1526730532 1526730533 1526730534 1526730535 1526730846 </measTypes>
            <measValue measObjLdn="966.MBTS.1/Cell:eNodeB Function Name=966_L_1, Local Cell ID=9, Cell Name=966_L_1_18F01, eNodeB ID=9660, Cell FDD TDD indication=CELL_FDD">
                <measResults>3136 3136 3135 3136 0 0 1397 201 1538 0 0 1396 201 1538 0 0 17 13 22 111 13 0 0 1397 201 1538 0 6 </measResults>
            </measValue>
            <measValue measObjLdn="966.MBTS.1/Cell:eNodeB Function Name=966_L_1, Local Cell ID=10, Cell Name=966_L_1_18F02, eNodeB ID=9660, Cell FDD TDD indication=CELL_FDD">
                <measResults>477 477 477 477 0 0 280 13 184 0 0 280 13 184 0 0 2 2 23 85 2 0 0 280 13 184 0 3 </measResults>
            </measValue>
            <measValue measObjLdn="966.MBTS.1/Cell:eNodeB Function Name=966_L_1, Local Cell ID=11, Cell Name=966_L_1_18F03, eNodeB ID=9660, Cell FDD TDD indication=CELL_FDD">
                <measResults>3043 3042 3041 3042 0 0 1481 187 1374 0 0 1480 187 1374 0 0 11 5 22 107 5 0 0 1481 187 1375 0 5 </measResults>
            </measValue>
            <measValue measObjLdn="966.MBTS.1/Cell:eNodeB Function Name=966_L_1, Local Cell ID=21, Cell Name=966_L_1_09F01, eNodeB ID=9660, Cell FDD TDD indication=CELL_FDD">
                <measResults>152 152 152 152 0 0 94 13 45 0 0 94 13 45 0 0 5 5 29 47 5 0 0 94 13 45 0 2 </measResults>
            </measValue>
            <measValue measObjLdn="966.MBTS.1/Cell:eNodeB Function Name=966_L_1, Local Cell ID=22, Cell Name=966_L_1_09F02, eNodeB ID=9660, Cell FDD TDD indication=CELL_FDD">
                <measResults>50 50 50 50 0 0 14 25 11 0 0 14 25 11 0 0 4 2 32 60 2 0 0 14 25 11 0 2 </measResults>
            </measValue>
            <measValue measObjLdn="966.MBTS.1/Cell:eNodeB Function Name=966_L_1, Local Cell ID=23, Cell Name=966_L_1_09F03, eNodeB ID=9660, Cell FDD TDD indication=CELL_FDD">
                <measResults>45 45 45 45 0 0 11 24 10 0 0 11 24 10 0 0 7 7 31 79 7 0 0 11 24 10 0 2 </measResults>
            </measValue>
            <measValue measObjLdn="966.MBTS.1/Cell:eNodeB Function Name=966_L_1, Local Cell ID=81, Cell Name=966_L_1_21F01, eNodeB ID=9660, Cell FDD TDD indication=CELL_FDD">
                <measResults>0 0 0 0 0 0 0 0 0 0 0 0 0 0 0 0 0 0 NIL NIL 0 0 0 0 0 0 0 0 </measResults>
            </measValue>
            <measValue measObjLdn="966.MBTS.1/Cell:eNodeB Function Name=966_L_1, Local Cell ID=82, Cell Name=966_L_1_21F02, eNodeB ID=9660, Cell FDD TDD indication=CELL_FDD">
                <measResults>0 0 0 0 0 0 0 0 0 0 0 0 0 0 0 0 0 0 NIL NIL 0 0 0 0 0 0 0 0 </measResults>
            </measValue>
            <measValue measObjLdn="966.MBTS.1/Cell:eNodeB Function Name=966_L_1, Local Cell ID=83, Cell Name=966_L_1_21F03, eNodeB ID=9660, Cell FDD TDD indication=CELL_FDD">
                <measResults>1 1 1 1 0 0 0 1 0 0 0 0 1 0 0 0 0 0 27 27 0 0 0 0 1 0 0 1 </measResults>
            </measValue>
        </measInfo>
        <measInfo measInfoId="1526726659">
            <granPeriod duration="PT3600S" endTime="2016-11-16T01:00:00+01:00"/>
            <repPeriod duration="PT3600S"/>
            <measTypes>1526726668 1526726669 1526726670 1526726671 1526726672 1526726673 1526726674 1526726675 1526726676 1526726677 1526726678 1526726679 1526726680 1526726681 1526726682 1526726683 1526726684 1526726685 1526727544 1526727545 1526728192 1526728193 1526728194 1526728195 1526728196 1526728197 1526728198 1526728199 1526728200 1526728201 1526728202 1526728203 1526728204 1526728205 1526728206 1526728207 1526728208 1526728209 1526728244 1526728245 1526728272 1526728273 1526728274 1526728275 1526728776 1526728777 1526728778 1526728779 1526728780 1526728781 1526728782 1526728783 1526728784 1526728785 1526728786 1526728879 1526728880 1526729267 1526729268 1526729269 1526729270 1526729271 1526729272 1526729273 1526729274 1526729275 1526729657 1526729658 1526736847 1526736848 1526736849 1526736850 1526736851 1526736852 1526741845 1526741846 1526741847 1526741848 1526741849 1526741850 1526741851 1526741852 1526741853 1526741854 1526741855 1526741856 1526741973 1526741974 1526741975 1526741976 1526741977 1526741978 1526741979 1526741980 1526741981 1526741982 1526741983 1526741984 1526741985 1526741986 1526741987 1526741988 1526742001 1526742002 1526742003 1526742004 1526742005 1526742006 1526742007 1526742008 1526742018 1526742019 1526742020 1526742021 1526742022 1526742023 1526742024 1526742025 </measTypes>
            <measValue measObjLdn="966.MBTS.1/Cell:eNodeB Function Name=966_L_1, Local Cell ID=9, Cell Name=966_L_1_18F01, eNodeB ID=9660, Cell FDD TDD indication=CELL_FDD">
                <measResults>0 0 0 0 0 0 0 0 0 0 1723 1722 0 0 938 938 496 496 3156 3157 0 0 0 0 0 0 0 0 0 0 1718 1717 0 0 938 938 495 495 366 366 3135 3135 3151 3150 45 484 0 0 0 0 0 178 2 121 65 44 484 0 0 0 0 0 178 2 121 65 14 14 0 0 0 0 0 0 0 0 1396 201 1538 0 0 0 1396 201 1538 0 0 0 0 0 0 0 0 0 0 0 0 0 0 0 0 0 0 0 0 0 0 0 0 0 0 0 0 0 0 0 0 0 </measResults>
            </measValue>
            <measValue measObjLdn="966.MBTS.1/Cell:eNodeB Function Name=966_L_1, Local Cell ID=10, Cell Name=966_L_1_18F02, eNodeB ID=9660, Cell FDD TDD indication=CELL_FDD">
                <measResults>0 0 0 0 0 0 0 0 0 0 249 249 0 0 177 177 42 42 468 468 0 0 0 0 0 0 0 0 0 0 249 249 0 0 177 177 42 42 141 141 477 477 468 468 45 96 0 0 0 0 0 75 0 44 22 45 96 0 0 0 0 0 75 0 44 22 2 2 0 0 0 0 0 0 0 0 280 13 184 0 0 0 280 13 184 0 0 0 0 0 0 0 0 0 0 0 0 0 0 0 0 0 0 0 0 0 0 0 0 0 0 0 0 0 0 0 0 0 </measResults>
            </measValue>
            <measValue measObjLdn="966.MBTS.1/Cell:eNodeB Function Name=966_L_1, Local Cell ID=11, Cell Name=966_L_1_18F03, eNodeB ID=9660, Cell FDD TDD indication=CELL_FDD">
                <measResults>0 0 0 0 0 0 0 0 0 0 1275 1275 0 0 1311 1311 394 394 2980 2980 0 0 0 0 0 0 0 0 0 0 1268 1268 0 0 1308 1308 392 392 591 591 3041 3041 2968 2968 44 380 0 0 0 0 0 266 0 239 86 44 380 0 0 0 0 0 266 0 239 86 6 6 0 0 0 0 0 0 0 0 1480 187 1374 0 0 0 1480 187 1374 0 0 0 0 0 0 0 0 0 0 0 0 0 0 0 0 0 0 0 0 0 0 0 0 0 0 0 0 0 0 0 0 0 </measResults>
            </measValue>
            <measValue measObjLdn="966.MBTS.1/Cell:eNodeB Function Name=966_L_1, Local Cell ID=21, Cell Name=966_L_1_09F01, eNodeB ID=9660, Cell FDD TDD indication=CELL_FDD">
                <measResults>0 0 0 0 0 0 0 0 0 0 44 44 0 0 35 35 72 72 151 151 0 0 0 0 0 0 0 0 0 0 44 44 0 0 35 35 72 72 120 120 152 152 151 151 32 95 0 0 0 0 0 64 0 31 25 32 95 0 0 0 0 0 64 0 31 25 6 6 0 0 0 0 0 0 0 0 94 13 45 0 0 0 94 13 45 0 0 0 0 0 0 0 0 0 0 0 0 0 0 0 0 0 0 0 0 0 0 0 0 0 0 0 0 0 0 0 0 0 </measResults>
            </measValue>
            <measValue measObjLdn="966.MBTS.1/Cell:eNodeB Function Name=966_L_1, Local Cell ID=22, Cell Name=966_L_1_09F02, eNodeB ID=9660, Cell FDD TDD indication=CELL_FDD">
                <measResults>0 0 0 0 0 0 0 0 0 0 8 8 0 0 16 16 2 2 26 26 0 0 0 0 0 0 0 0 0 0 8 8 0 0 16 16 2 2 42 42 50 50 26 26 72 384 0 0 0 0 0 22 0 17 3 72 384 0 0 0 0 0 22 0 17 3 2 2 0 0 0 0 0 0 0 0 14 25 11 0 0 0 14 25 11 0 0 0 0 0 0 0 0 0 0 0 0 0 0 0 0 0 0 0 0 0 0 0 0 0 0 0 0 0 0 0 0 0 </measResults>
            </measValue>
            <measValue measObjLdn="966.MBTS.1/Cell:eNodeB Function Name=966_L_1, Local Cell ID=23, Cell Name=966_L_1_09F03, eNodeB ID=9660, Cell FDD TDD indication=CELL_FDD">
                <measResults>0 0 0 0 0 0 0 0 0 0 9 9 0 0 11 11 11 11 31 31 0 0 0 0 0 0 0 0 0 0 9 9 0 0 11 11 8 8 177 176 45 45 28 28 44 67 0 0 0 0 0 83 0 58 35 46 67 0 0 0 0 0 83 0 58 36 8 8 0 0 0 0 0 0 0 0 11 24 10 0 0 0 11 24 10 0 0 0 0 0 0 0 0 0 0 0 0 0 0 0 0 0 0 0 0 0 0 0 0 0 0 0 0 0 0 0 0 0 </measResults>
            </measValue>
            <measValue measObjLdn="966.MBTS.1/Cell:eNodeB Function Name=966_L_1, Local Cell ID=81, Cell Name=966_L_1_21F01, eNodeB ID=9660, Cell FDD TDD indication=CELL_FDD">
                <measResults>0 0 0 0 0 0 0 0 0 0 0 0 0 0 0 0 0 0 0 0 0 0 0 0 0 0 0 0 0 0 0 0 0 0 0 0 0 0 3 3 0 0 0 0 NIL NIL 0 0 0 0 0 0 0 0 3 NIL NIL 0 0 0 0 0 0 0 0 3 0 0 0 0 0 0 0 0 0 0 0 0 0 0 0 0 0 0 0 0 0 0 0 0 0 0 0 0 0 0 0 0 0 0 0 0 0 0 0 0 0 0 0 0 0 0 0 0 0 0 0 0 </measResults>
            </measValue>
            <measValue measObjLdn="966.MBTS.1/Cell:eNodeB Function Name=966_L_1, Local Cell ID=82, Cell Name=966_L_1_21F02, eNodeB ID=9660, Cell FDD TDD indication=CELL_FDD">
                <measResults>0 0 0 0 0 0 0 0 0 0 0 0 0 0 0 0 0 0 0 0 0 0 0 0 0 0 0 0 0 0 0 0 0 0 0 0 0 0 0 0 0 0 0 0 NIL NIL 0 0 0 0 0 0 0 0 0 NIL NIL 0 0 0 0 0 0 0 0 0 0 0 0 0 0 0 0 0 0 0 0 0 0 0 0 0 0 0 0 0 0 0 0 0 0 0 0 0 0 0 0 0 0 0 0 0 0 0 0 0 0 0 0 0 0 0 0 0 0 0 0 0 </measResults>
            </measValue>
            <measValue measObjLdn="966.MBTS.1/Cell:eNodeB Function Name=966_L_1, Local Cell ID=83, Cell Name=966_L_1_21F03, eNodeB ID=9660, Cell FDD TDD indication=CELL_FDD">
                <measResults>0 0 0 0 0 0 0 0 0 0 0 0 0 0 1 1 0 0 1 1 0 0 0 0 0 0 0 0 0 0 0 0 0 0 1 1 0 0 5 5 1 1 1 1 22 22 0 0 0 0 0 1 0 4 0 22 22 0 0 0 0 0 1 0 4 0 0 0 0 0 0 0 0 0 0 0 0 1 0 0 0 0 0 1 0 0 0 0 0 0 0 0 0 0 0 0 0 0 0 0 0 0 0 0 0 0 0 0 0 0 0 0 0 0 0 0 0 0 </measResults>
            </measValue>
        </measInfo>
        <measInfo measInfoId="1526726660">
            <granPeriod duration="PT3600S" endTime="2016-11-16T01:00:00+01:00"/>
            <repPeriod duration="PT3600S"/>
            <measTypes>1526726686 1526726687 1526726688 1526726689 1526726690 1526726691 1526726692 1526726693 1526726694 1526726695 1526726696 1526726697 1526726698 1526726699 1526726700 1526726701 1526726702 1526726703 1526727317 1526727318 1526727319 1526727320 1526727321 1526727322 1526727323 1526727324 1526727325 1526727326 1526727327 1526727328 1526727329 1526727330 1526727331 1526727332 1526727333 1526727334 1526727546 1526727547 1526728246 1526728247 1526728282 1526728283 1526728284 1526728291 1526728292 1526728319 1526728436 1526728437 1526728788 1526728789 1526728790 1526728791 1526728792 1526728793 1526728794 1526728795 1526728796 1526728797 1526728798 1526728799 1526728800 1526728801 1526728802 1526728803 1526728804 1526728805 1526728806 1526728807 1526728808 1526728809 1526728810 1526728811 1526728812 1526728813 1526728814 1526728815 1526728816 1526728817 1526728818 1526728819 1526728820 1526728821 1526728822 1526728823 1526728824 1526728825 1526728826 1526728827 1526728828 1526728829 1526728830 1526728831 1526728832 1526728833 1526728834 1526728835 1526728836 1526728837 1526728940 1526729549 1526729550 1526729551 1526729552 1526729911 1526729912 1526729913 1526729914 1526729915 1526729916 1526729917 1526729918 1526729919 1526729920 1526729921 1526729922 1526729923 1526729924 1526729925 1526729926 1526729927 1526729928 1526729929 1526730539 1526730540 1526730541 1526730542 1526730543 1526730544 1526730545 1526730546 1526730547 1526730862 1526730864 1526730865 1526730866 1526730867 1526730868 1526730869 1526730870 1526730871 1526732938 1526732939 1526732940 1526732941 1526732942 1526732943 1526732944 1526732945 1526736853 1526736858 1526736859 1526736860 1526736879 1526736880 1526736881 1526736882 1526736883 1526736884 1526736885 1526736886 1526736887 1526736888 1526737848 1526741743 1526741744 1526741745 1526741746 1526741747 1526741748 1526741749 1526741750 1526741751 1526741752 1526741989 1526741990 1526741991 1526741992 1526741993 1526741994 1526741995 1526741996 1526742026 1526742027 1526742028 1526742029 1526742030 1526742031 1526742032 1526742033 1526742091 </measTypes>
            <measValue measObjLdn="966.MBTS.1/Cell:eNodeB Function Name=966_L_1, Local Cell ID=9, Cell Name=966_L_1_18F01, eNodeB ID=9660, Cell FDD TDD indication=CELL_FDD">
                <measResults>0 0 0 0 0 0 0 0 0 0 0 1708 0 0 0 906 0 483 0 0 0 0 0 195 2 150 78 0 0 0 0 0 0 0 0 0 0 3097 425 0 0 0 0 0 0 0 3 18 0 0 0 0 0 1703 0 904 476 3083 0 0 0 0 0 5 0 2 7 14 0 0 0 0 0 8 0 3 1 12 0 0 0 0 0 0 0 0 0 0 0 0 0 0 0 0 0 0 0 0 0 0 0 0 0 0 0 0 0 0 0 0 0 0 0 0 0 0 0 0 0 0 0 0 0 0 0 0 0 0 0 0 0 0 0 0 0 0 0 0 0 0 0 0 0 0 0 0 0 0 0 0 0 0 0 0 0 0 0 0 0 0 0 0 3077 0 0 0 0 0 0 0 0 0 0 0 0 0 0 0 0 0 0 0 0 0 0 0 0 0 0 0 </measResults>
            </measValue>
            <measValue measObjLdn="966.MBTS.1/Cell:eNodeB Function Name=966_L_1, Local Cell ID=10, Cell Name=966_L_1_18F02, eNodeB ID=9660, Cell FDD TDD indication=CELL_FDD">
                <measResults>0 0 0 0 0 0 0 0 0 0 0 247 0 0 0 172 0 45 0 0 0 0 0 78 0 49 20 0 0 0 0 0 0 0 0 0 0 464 147 0 0 0 0 0 0 0 0 2 0 0 0 0 0 247 0 172 45 464 0 0 0 0 0 0 0 0 0 0 0 0 0 0 0 0 0 0 0 0 0 0 0 0 0 0 0 0 0 0 0 0 0 0 0 0 0 0 0 0 0 0 0 0 0 0 0 0 0 0 0 0 0 0 0 0 0 0 0 0 0 0 0 0 0 0 0 0 0 0 0 0 0 0 0 0 0 0 0 0 0 0 0 0 0 0 0 0 0 0 0 0 0 0 0 0 0 0 0 0 0 0 0 0 461 0 0 0 0 0 0 0 0 0 0 0 0 0 0 0 0 0 0 0 0 0 0 0 0 0 0 0 </measResults>
            </measValue>
            <measValue measObjLdn="966.MBTS.1/Cell:eNodeB Function Name=966_L_1, Local Cell ID=11, Cell Name=966_L_1_18F03, eNodeB ID=9660, Cell FDD TDD indication=CELL_FDD">
                <measResults>0 0 0 0 0 0 0 0 0 0 0 1228 0 0 1 1275 0 358 0 0 0 0 0 314 0 277 122 0 0 0 0 0 0 0 0 0 1 2861 713 0 1 0 0 0 0 1 6 12 0 0 0 0 0 1220 0 1269 357 2846 0 0 0 0 0 8 0 7 1 16 0 0 0 0 0 5 0 5 1 11 0 0 0 0 0 0 0 0 0 0 0 0 0 0 0 0 0 0 0 0 0 0 0 0 0 0 0 0 0 0 0 0 0 0 0 0 0 0 0 0 0 0 0 0 0 0 0 0 0 0 0 1 0 0 0 0 0 0 0 0 0 0 0 0 1 0 0 0 0 0 0 0 0 0 0 0 0 0 0 0 0 0 0 0 2838 0 0 0 0 0 0 0 0 0 0 0 0 0 0 0 0 0 0 0 0 0 0 0 0 0 0 0 </measResults>
            </measValue>
            <measValue measObjLdn="966.MBTS.1/Cell:eNodeB Function Name=966_L_1, Local Cell ID=21, Cell Name=966_L_1_09F01, eNodeB ID=9660, Cell FDD TDD indication=CELL_FDD">
                <measResults>0 0 0 0 0 0 0 0 0 0 0 81 0 0 0 37 0 72 0 0 0 0 0 26 0 29 24 0 0 0 0 0 0 0 0 0 0 190 79 0 0 0 0 0 0 0 0 6 0 0 0 0 0 81 0 37 72 190 0 0 0 0 0 0 0 0 0 0 0 0 0 0 0 1 0 0 1 2 0 0 0 0 0 0 0 0 0 0 0 0 0 0 0 0 0 0 0 0 0 0 0 0 0 0 0 0 0 0 0 0 0 0 0 0 0 0 0 0 0 0 0 0 0 0 0 0 0 0 0 0 0 0 0 0 0 0 0 0 0 0 0 0 0 0 0 0 0 0 0 0 0 0 0 0 0 0 0 0 0 0 0 0 188 0 0 0 0 0 0 0 0 0 0 0 0 0 0 0 0 0 0 0 0 0 0 0 0 0 0 0 </measResults>
            </measValue>
            <measValue measObjLdn="966.MBTS.1/Cell:eNodeB Function Name=966_L_1, Local Cell ID=22, Cell Name=966_L_1_09F02, eNodeB ID=9660, Cell FDD TDD indication=CELL_FDD">
                <measResults>0 0 0 0 0 0 0 0 0 0 0 8 0 0 0 19 0 4 0 0 0 0 0 20 0 14 1 0 0 0 0 0 0 0 0 0 0 31 35 0 0 0 0 0 0 0 0 4 0 0 0 0 0 8 0 19 4 31 0 0 0 0 0 0 0 0 0 0 0 0 0 0 0 0 0 0 0 0 0 0 0 0 0 0 0 0 0 0 0 0 0 0 0 0 0 0 0 0 0 0 0 0 0 0 0 0 0 0 0 0 0 0 0 0 0 0 0 0 0 0 0 0 0 0 0 0 0 0 0 0 0 0 0 0 0 0 0 0 0 0 0 0 0 0 0 0 0 0 0 0 0 0 0 0 0 0 0 0 0 0 0 0 31 0 0 0 0 0 0 0 0 0 0 0 0 0 0 0 0 0 0 0 0 0 0 0 0 0 0 0 </measResults>
            </measValue>
            <measValue measObjLdn="966.MBTS.1/Cell:eNodeB Function Name=966_L_1, Local Cell ID=23, Cell Name=966_L_1_09F03, eNodeB ID=9660, Cell FDD TDD indication=CELL_FDD">
                <measResults>0 0 0 0 0 0 0 0 0 0 0 16 0 0 0 16 0 23 0 0 0 0 0 75 0 54 23 0 0 0 0 0 0 0 0 0 0 55 152 0 0 0 0 0 0 0 0 8 0 0 0 0 0 16 0 16 18 50 0 0 0 0 0 0 0 0 5 5 0 0 0 0 0 0 0 0 0 0 0 0 0 0 0 0 0 0 0 0 0 0 0 0 0 0 0 0 0 0 0 0 0 0 0 0 0 0 0 0 0 0 0 0 0 0 0 0 0 0 0 0 0 0 0 0 0 0 0 0 0 0 0 0 0 0 0 0 0 0 0 0 0 0 0 0 0 0 0 0 0 0 0 0 0 0 0 0 0 0 0 0 0 0 45 0 0 0 0 0 0 0 0 0 0 0 0 0 0 0 0 0 0 0 0 0 0 0 0 0 0 0 </measResults>
            </measValue>
            <measValue measObjLdn="966.MBTS.1/Cell:eNodeB Function Name=966_L_1, Local Cell ID=81, Cell Name=966_L_1_21F01, eNodeB ID=9660, Cell FDD TDD indication=CELL_FDD">
                <measResults>0 0 0 0 0 0 0 0 0 0 0 0 0 0 0 0 0 0 0 0 0 0 0 0 0 0 3 0 0 0 0 0 0 0 0 0 0 0 3 0 0 0 0 0 0 0 0 0 0 0 0 0 0 0 0 0 0 0 0 0 0 0 0 0 0 0 0 0 0 0 0 0 0 0 0 0 0 0 0 0 0 0 0 0 0 0 0 0 0 0 0 0 0 0 0 0 0 0 0 0 0 0 0 0 0 0 0 0 0 0 0 0 0 0 0 0 0 0 0 0 0 0 0 0 0 0 0 0 0 0 0 0 0 0 0 0 0 0 0 0 0 0 0 0 0 0 0 0 0 0 0 0 0 0 0 0 0 0 0 0 0 0 0 0 0 0 0 0 0 0 0 0 0 0 0 0 0 0 0 0 0 0 0 0 0 0 0 0 0 0 </measResults>
            </measValue>
            <measValue measObjLdn="966.MBTS.1/Cell:eNodeB Function Name=966_L_1, Local Cell ID=82, Cell Name=966_L_1_21F02, eNodeB ID=9660, Cell FDD TDD indication=CELL_FDD">
                <measResults>0 0 0 0 0 0 0 0 0 0 0 0 0 0 0 0 0 0 0 0 0 0 0 0 0 0 0 0 0 0 0 0 0 0 0 0 0 0 0 0 0 0 0 0 0 0 0 0 0 0 0 0 0 0 0 0 0 0 0 0 0 0 0 0 0 0 0 0 0 0 0 0 0 0 0 0 0 0 0 0 0 0 0 0 0 0 0 0 0 0 0 0 0 0 0 0 0 0 0 0 0 0 0 0 0 0 0 0 0 0 0 0 0 0 0 0 0 0 0 0 0 0 0 0 0 0 0 0 0 0 0 0 0 0 0 0 0 0 0 0 0 0 0 0 0 0 0 0 0 0 0 0 0 0 0 0 0 0 0 0 0 0 0 0 0 0 0 0 0 0 0 0 0 0 0 0 0 0 0 0 0 0 0 0 0 0 0 0 0 0 </measResults>
            </measValue>
            <measValue measObjLdn="966.MBTS.1/Cell:eNodeB Function Name=966_L_1, Local Cell ID=83, Cell Name=966_L_1_21F03, eNodeB ID=9660, Cell FDD TDD indication=CELL_FDD">
                <measResults>0 0 0 0 0 0 0 0 0 0 0 0 0 0 0 1 0 0 0 0 0 0 0 1 0 4 0 0 0 0 0 0 0 0 0 0 0 1 5 0 0 0 0 0 0 0 0 0 0 0 0 0 0 0 0 1 0 1 0 0 0 0 0 0 0 0 0 0 0 0 0 0 0 0 0 0 0 0 0 0 0 0 0 0 0 0 0 0 0 0 0 0 0 0 0 0 0 0 0 0 0 0 0 0 0 0 0 0 0 0 0 0 0 0 0 0 0 0 0 0 0 0 0 0 0 0 0 0 0 0 0 0 0 0 0 0 0 0 0 0 0 0 0 0 0 0 0 0 0 0 0 0 0 0 0 0 0 0 0 0 0 0 1 0 0 0 0 0 0 0 0 0 0 0 0 0 0 0 0 0 0 0 0 0 0 0 0 0 0 0 </measResults>
            </measValue>
        </measInfo>
        <measInfo measInfoId="1526726661">
            <granPeriod duration="PT3600S" endTime="2016-11-16T01:00:00+01:00"/>
            <repPeriod duration="PT3600S"/>
            <measTypes>1526726717 1526728276 1526728277 1526728278 1526728279 1526728280 1526729545 1526729546 1526729950 1526729951 1526729952 1526729953 1526729954 1526729955 1526729956 1526729957 1526729958 1526729959 1526729960 1526729961 1526729962 1526729963 1526729964 1526729965 1526729966 1526729967 1526729968 1526729969 1526729970 1526729971 1526730830 1526730831 1526732726 1526732922 1526732923 1526732924 1526732925 1526732926 1526732927 1526732928 1526732929 1526736694 1526736695 1526736696 1526736697 1526736698 1526736699 1526736856 1526736857 1526739740 1526739741 1526741843 1526741997 1526741998 1526741999 1526742000 1526742166 1526742167 1526742168 </measTypes>
            <measValue measObjLdn="966.MBTS.1/Cell:eNodeB Function Name=966_L_1, Local Cell ID=9, Cell Name=966_L_1_18F01, eNodeB ID=9660, Cell FDD TDD indication=CELL_FDD">
                <measResults>0 1 0 0 0 0 0 0 0 0 0 0 0 0 0 0 0 0 0 0 0 0 0 0 0 0 0 0 0 0 0 0 0 0 0 0 0 0 0 0 0 0 0 0 0 0 0 0 0 0 0 0 0 0 0 0 0 0 0 </measResults>
            </measValue>
            <measValue measObjLdn="966.MBTS.1/Cell:eNodeB Function Name=966_L_1, Local Cell ID=10, Cell Name=966_L_1_18F02, eNodeB ID=9660, Cell FDD TDD indication=CELL_FDD">
                <measResults>0 0 0 0 0 0 0 0 0 0 0 0 0 0 0 0 0 0 0 0 0 0 0 0 0 0 0 0 0 0 0 0 0 0 0 0 0 0 0 0 0 0 0 0 0 0 0 0 0 0 0 0 0 0 0 0 0 0 0 </measResults>
            </measValue>
            <measValue measObjLdn="966.MBTS.1/Cell:eNodeB Function Name=966_L_1, Local Cell ID=11, Cell Name=966_L_1_18F03, eNodeB ID=9660, Cell FDD TDD indication=CELL_FDD">
                <measResults>0 0 0 0 0 0 0 0 0 0 0 0 0 0 0 0 0 0 0 0 0 0 0 0 0 0 0 0 0 0 0 0 0 0 0 0 0 0 0 0 0 0 0 0 0 0 0 0 0 0 0 0 0 0 0 0 0 0 0 </measResults>
            </measValue>
            <measValue measObjLdn="966.MBTS.1/Cell:eNodeB Function Name=966_L_1, Local Cell ID=21, Cell Name=966_L_1_09F01, eNodeB ID=9660, Cell FDD TDD indication=CELL_FDD">
                <measResults>0 0 0 0 0 0 0 0 0 0 0 0 0 0 0 0 0 0 0 0 0 0 0 0 0 0 0 0 0 0 0 0 0 0 0 0 0 0 0 0 0 0 0 0 0 0 0 0 0 0 0 0 0 0 0 0 0 0 0 </measResults>
            </measValue>
            <measValue measObjLdn="966.MBTS.1/Cell:eNodeB Function Name=966_L_1, Local Cell ID=22, Cell Name=966_L_1_09F02, eNodeB ID=9660, Cell FDD TDD indication=CELL_FDD">
                <measResults>0 0 0 0 0 0 0 0 0 0 0 0 0 0 0 0 0 0 0 0 0 0 0 0 0 0 0 0 0 0 0 0 0 0 0 0 0 0 0 0 0 0 0 0 0 0 0 0 0 0 0 0 0 0 0 0 0 0 0 </measResults>
            </measValue>
            <measValue measObjLdn="966.MBTS.1/Cell:eNodeB Function Name=966_L_1, Local Cell ID=23, Cell Name=966_L_1_09F03, eNodeB ID=9660, Cell FDD TDD indication=CELL_FDD">
                <measResults>0 0 0 0 0 0 0 0 0 0 0 0 0 0 0 0 0 0 0 0 0 0 0 0 0 0 0 0 0 0 0 0 0 0 0 0 0 0 0 0 0 0 0 0 0 0 0 0 0 0 0 0 0 0 0 0 0 0 0 </measResults>
            </measValue>
            <measValue measObjLdn="966.MBTS.1/Cell:eNodeB Function Name=966_L_1, Local Cell ID=81, Cell Name=966_L_1_21F01, eNodeB ID=9660, Cell FDD TDD indication=CELL_FDD">
                <measResults>0 0 0 0 0 0 0 0 0 0 0 0 0 0 0 0 0 0 0 0 0 0 0 0 0 0 0 0 0 0 0 0 0 0 0 0 0 0 0 0 0 0 0 0 0 0 0 0 0 0 0 0 0 0 0 0 0 0 0 </measResults>
            </measValue>
            <measValue measObjLdn="966.MBTS.1/Cell:eNodeB Function Name=966_L_1, Local Cell ID=82, Cell Name=966_L_1_21F02, eNodeB ID=9660, Cell FDD TDD indication=CELL_FDD">
                <measResults>0 0 0 0 0 0 0 0 0 0 0 0 0 0 0 0 0 0 0 0 0 0 0 0 0 0 0 0 0 0 0 0 0 0 0 0 0 0 0 0 0 0 0 0 0 0 0 0 0 0 0 0 0 0 0 0 0 0 0 </measResults>
            </measValue>
            <measValue measObjLdn="966.MBTS.1/Cell:eNodeB Function Name=966_L_1, Local Cell ID=83, Cell Name=966_L_1_21F03, eNodeB ID=9660, Cell FDD TDD indication=CELL_FDD">
                <measResults>0 0 0 0 0 0 0 0 0 0 0 0 0 0 0 0 0 0 0 0 0 0 0 0 0 0 0 0 0 0 0 0 0 0 0 0 0 0 0 0 0 0 0 0 0 0 0 0 0 0 0 0 0 0 0 0 0 0 0 </measResults>
            </measValue>
        </measInfo>
        <measInfo measInfoId="1526726662">
            <granPeriod duration="PT3600S" endTime="2016-11-16T01:00:00+01:00"/>
            <repPeriod duration="PT3600S"/>
            <measTypes>1526726760 1526726761 1526726762 1526726763 1526726764 1526727209 1526727210 1526728320 1526728411 1526728412 1526728413 1526728414 1526728415 1526728416 1526728417 1526728418 1526728419 1526728420 1526728443 1526728444 1526728465 1526728466 1526728493 1526728494 1526728495 1526728537 1526728538 1526728547 1526728548 1526728549 1526728550 1526728551 1526728552 1526728562 1526728563 1526728911 1526728912 1526729280 1526729291 1526729471 1526729472 1526729473 1526729474 1526729499 1526729500 1526729501 1526729502 1526729571 1526729572 1526729659 1526729660 1526729877 1526729878 1526730104 1526730105 1526730106 1526730107 1526730108 1526730109 1526730110 1526730111 1526730112 1526730236 1526730237 1526730526 1526730527 1526730528 1526730529 1526730558 1526730559 1526732089 1526732687 1526732688 1526732689 1526732690 1526732691 1526732692 1526732693 1526732694 1526732695 1526732696 1526732719 1526732720 1526732890 1526732891 1526732892 1526732893 1526732913 1526732914 1526732918 1526732919 1526733010 1526733011 1526733199 1526735577 1526736656 1526736657 1526736658 1526736659 1526736866 1526736869 1526736870 1526736889 1526736890 1526736891 1526736892 1526736893 1526736894 1526737744 1526737821 1526737853 1526737856 1526737857 1526739725 1526739752 1526739788 1526739807 1526739808 1526740480 1526740481 1526740482 1526740483 1526740486 1526740487 1526741631 1526741669 1526741670 1526741671 1526741672 1526741673 1526741674 1526741675 1526741676 1526741677 1526741678 1526741679 1526741680 1526741681 1526741682 1526741683 1526741684 1526741728 1526741772 1526741773 1526741774 1526741775 1526741776 1526741777 1526741778 1526741779 1526741841 1526741842 1526742133 1526742134 1526742135 1526742136 1526742137 1526742138 1526742154 1526742155 1526742169 </measTypes>
            <measValue measObjLdn="966.MBTS.1/Cell:eNodeB Function Name=966_L_1, Local Cell ID=9, Cell Name=966_L_1_18F01, eNodeB ID=9660, Cell FDD TDD indication=CELL_FDD">
                <measResults>0 0 0 0 0 0 0 3600 0 0 0 0 0 0 0 0 0 0 0 0 53456 3762 0 0 0 0 0 3350 412 31992383 17081402 0 0 0 0 0 0 0 0 0 0 0 0 0 0 0 0 0 0 21073 2760 0 0 17 0 0 0 0 0 0 0 0 0 0 0 0 0 0 0 0 0 0 0 0 0 0 0 0 0 0 0 0 0 0 0 0 0 0 0 0 0 0 0 694 0 0 0 0 0 0 0 0 794214 292643 647371 909995 2151366 0 0 0 0 0 0 0 0 0 0 0 0 0 0 0 0 0 0 0 0 0 0 0 0 0 0 0 0 0 0 0 0 0 0 0 0 0 0 0 0 0 0 0 0 0 0 0 0 0 0 0 0 0 0 </measResults>
            </measValue>
            <measValue measObjLdn="966.MBTS.1/Cell:eNodeB Function Name=966_L_1, Local Cell ID=10, Cell Name=966_L_1_18F02, eNodeB ID=9660, Cell FDD TDD indication=CELL_FDD">
                <measResults>0 0 0 0 0 0 0 3600 0 0 0 0 0 0 0 0 0 0 0 0 9600 741 0 0 0 0 0 601 140 6802452 2199936 0 0 0 0 0 0 0 0 0 0 0 0 0 0 0 0 0 0 3361 844 0 0 2 0 0 0 0 0 0 0 0 0 0 0 0 0 0 0 0 0 0 0 0 0 0 0 0 0 0 0 0 0 0 0 0 0 0 0 0 0 0 0 75 0 0 0 0 0 0 0 0 188521 74341 355239 234793 2155680 0 0 0 0 0 0 0 0 0 0 0 0 0 0 0 0 0 0 0 0 0 0 0 0 0 0 0 0 0 0 0 0 0 0 0 0 0 0 0 0 0 0 0 0 0 0 0 0 0 0 0 0 0 0 </measResults>
            </measValue>
            <measValue measObjLdn="966.MBTS.1/Cell:eNodeB Function Name=966_L_1, Local Cell ID=11, Cell Name=966_L_1_18F03, eNodeB ID=9660, Cell FDD TDD indication=CELL_FDD">
                <measResults>0 0 0 0 0 0 0 3600 0 0 0 0 0 0 0 0 0 0 0 0 56064 4163 0 0 0 0 0 3486 677 35315428 18641676 0 0 0 0 0 0 0 0 0 0 0 0 0 0 0 0 0 0 20892 4662 0 0 11 0 0 0 0 0 0 0 0 0 0 0 0 0 0 0 0 0 0 0 0 0 0 0 0 0 0 0 0 0 0 0 0 0 0 0 0 0 0 0 768 0 0 0 0 0 0 0 0 861621 299949 770628 854980 2155680 0 0 0 0 0 0 0 0 0 0 0 0 0 0 0 0 0 0 0 0 0 0 0 0 0 0 0 0 0 0 0 0 0 0 0 0 0 0 0 0 0 0 0 0 0 0 0 0 0 0 0 0 0 0 </measResults>
            </measValue>
            <measValue measObjLdn="966.MBTS.1/Cell:eNodeB Function Name=966_L_1, Local Cell ID=21, Cell Name=966_L_1_09F01, eNodeB ID=9660, Cell FDD TDD indication=CELL_FDD">
                <measResults>0 0 0 0 0 0 0 3600 0 0 0 0 0 0 0 0 0 0 0 0 3702 334 0 0 0 0 0 261 73 1809650 921310 0 0 0 0 0 0 0 0 0 0 0 0 0 0 0 0 0 0 1194 564 0 0 5 0 0 0 0 0 0 0 0 0 0 0 0 0 0 0 0 0 0 0 0 0 0 0 0 0 0 0 0 0 0 0 0 0 0 0 0 0 0 0 62 0 0 0 0 0 0 0 0 37381 8720 45663 36231 2155668 0 0 0 0 0 0 0 0 0 0 0 0 0 0 0 0 0 0 0 0 0 0 0 0 0 0 0 0 0 0 0 0 0 0 0 0 0 0 0 0 0 0 0 0 0 0 0 0 0 0 0 0 0 0 </measResults>
            </measValue>
            <measValue measObjLdn="966.MBTS.1/Cell:eNodeB Function Name=966_L_1, Local Cell ID=22, Cell Name=966_L_1_09F02, eNodeB ID=9660, Cell FDD TDD indication=CELL_FDD">
                <measResults>0 0 0 0 0 0 0 3600 0 0 0 0 0 0 0 0 0 0 0 0 1320 99 0 0 0 0 0 68 31 434062 161463 0 0 0 0 0 0 0 0 0 0 0 0 0 0 0 0 0 0 471 248 0 0 2 0 0 0 0 0 0 0 0 0 0 0 0 0 0 0 0 0 0 0 0 0 0 0 0 0 0 0 0 0 0 0 0 0 0 0 0 0 0 0 146 0 0 0 0 0 0 0 0 12147 3367 23817 14575 2155680 0 0 0 0 0 0 0 0 0 0 0 0 0 0 0 0 0 0 0 0 0 0 0 0 0 0 0 0 0 0 0 0 0 0 0 0 0 0 0 0 0 0 0 0 0 0 0 0 0 0 0 0 0 0 </measResults>
            </measValue>
            <measValue measObjLdn="966.MBTS.1/Cell:eNodeB Function Name=966_L_1, Local Cell ID=23, Cell Name=966_L_1_09F03, eNodeB ID=9660, Cell FDD TDD indication=CELL_FDD">
                <measResults>0 0 0 0 0 0 0 3600 0 0 0 0 0 0 0 0 0 0 0 0 3157 354 0 0 0 0 0 213 141 1039553 464367 0 0 0 0 0 0 0 0 0 0 0 0 0 0 0 0 0 0 755 1060 0 0 7 0 0 0 0 0 0 0 0 0 0 0 0 0 0 0 0 0 0 0 0 0 0 0 0 0 0 0 0 0 0 0 0 0 0 0 0 0 0 0 158 0 0 0 0 0 0 0 0 28846 14600 26082 21050 2155680 0 0 0 0 0 0 0 0 0 0 0 0 0 0 0 0 0 0 0 0 0 0 0 0 0 0 0 0 0 0 0 0 0 0 0 0 0 0 0 0 0 0 0 0 0 0 0 0 0 0 0 0 0 0 </measResults>
            </measValue>
            <measValue measObjLdn="966.MBTS.1/Cell:eNodeB Function Name=966_L_1, Local Cell ID=81, Cell Name=966_L_1_21F01, eNodeB ID=9660, Cell FDD TDD indication=CELL_FDD">
                <measResults>0 0 0 0 0 0 0 3600 0 0 0 0 0 0 0 0 0 0 0 0 27 6 0 0 0 0 0 3 3 3858 3954 0 0 0 0 0 0 0 0 0 0 0 0 0 0 0 0 0 0 6 24 0 0 1 0 0 0 0 0 0 0 0 0 0 0 0 0 0 0 0 0 0 0 0 0 0 0 0 0 0 0 0 0 0 0 0 0 0 0 0 0 0 0 0 0 0 0 0 0 0 0 0 168 10 363 145 2158104 0 0 0 0 0 0 0 0 0 0 0 0 0 0 0 0 0 0 0 0 0 0 0 0 0 0 0 0 0 0 0 0 0 0 0 0 0 0 0 0 0 0 0 0 0 0 0 0 0 0 0 0 0 0 </measResults>
            </measValue>
            <measValue measObjLdn="966.MBTS.1/Cell:eNodeB Function Name=966_L_1, Local Cell ID=82, Cell Name=966_L_1_21F02, eNodeB ID=9660, Cell FDD TDD indication=CELL_FDD">
                <measResults>0 0 0 0 0 0 0 3600 0 0 0 0 0 0 0 0 0 0 0 0 0 0 0 0 0 0 0 0 0 0 0 0 0 0 0 0 0 0 0 0 0 0 0 0 0 0 0 0 0 0 0 0 0 0 0 0 0 0 0 0 0 0 0 0 0 0 0 0 0 0 0 0 0 0 0 0 0 0 0 0 0 0 0 0 0 0 0 0 0 0 0 0 0 0 0 0 0 0 0 0 0 0 0 0 0 0 2157894 0 0 0 0 0 0 0 0 0 0 0 0 0 0 0 0 0 0 0 0 0 0 0 0 0 0 0 0 0 0 0 0 0 0 0 0 0 0 0 0 0 0 0 0 0 0 0 0 0 0 0 0 0 0 </measResults>
            </measValue>
            <measValue measObjLdn="966.MBTS.1/Cell:eNodeB Function Name=966_L_1, Local Cell ID=83, Cell Name=966_L_1_21F03, eNodeB ID=9660, Cell FDD TDD indication=CELL_FDD">
                <measResults>0 0 0 0 0 0 0 3600 0 0 0 0 0 0 0 0 0 0 0 0 56 7 0 0 0 0 0 4 3 123053 12232 0 0 0 0 0 0 0 0 0 0 0 0 0 0 0 0 0 0 19 24 0 0 0 0 0 0 0 0 0 0 0 0 0 0 0 0 0 0 0 0 0 0 0 0 0 0 0 0 0 0 0 0 0 0 0 0 0 0 0 0 0 0 6 0 0 0 0 0 0 0 0 10315 431 7326 1216 2160702 0 0 0 0 0 0 0 0 0 0 0 0 0 0 0 0 0 0 0 0 0 0 0 0 0 0 0 0 0 0 0 0 0 0 0 0 0 0 0 0 0 0 0 0 0 0 0 0 0 0 0 0 0 0 </measResults>
            </measValue>
        </measInfo>
        <measInfo measInfoId="1526726664">
            <granPeriod duration="PT3600S" endTime="2016-11-16T01:00:00+01:00"/>
            <repPeriod duration="PT3600S"/>
            <measTypes>1526726776 1526726777 1526726779 1526726780 1526726782 1526726783 1526726785 1526726786 1526726788 1526726789 1526726791 1526726792 1526726794 1526726795 1526726797 1526726798 1526726800 1526726801 1526726803 1526726804 1526726806 1526726807 1526726809 1526726810 1526726812 1526726813 1526726815 1526726816 1526726818 1526726819 1526726821 1526726822 1526726824 1526726825 1526726827 1526726828 1526727045 1526727046 1526727047 1526727048 1526727049 1526727050 1526727051 1526727052 1526727053 1526727054 1526727055 1526727056 1526727057 1526727058 1526727059 1526727060 1526727061 1526727062 1526727063 1526727064 1526728178 1526728179 1526728232 1526728233 1526728234 1526728235 1526728236 1526728237 1526728238 1526728239 1526728240 1526728241 1526728242 1526728243 1526728259 1526728260 1526728261 1526728262 1526728475 1526728476 1526728477 1526728478 1526728564 1526728565 1526728997 1526728998 1526729005 1526729006 1526729007 1526729008 1526729009 1526729010 1526729011 1526729012 1526729013 1526729014 1526729015 1526729016 1526729017 1526729018 1526729019 1526729020 1526729021 1526729022 1526729023 1526729024 1526729049 1526729050 1526729278 1526729279 1526729415 1526729416 1526730560 1526730561 1526730836 1526730837 1526733012 1526733013 1526733184 1526733185 1526735160 1526735161 1526735162 1526735163 1526735164 1526735165 1526735166 1526735167 1526735168 1526735169 1526735170 1526737745 1526737746 1526737807 1526737808 1526737809 1526737810 1526737811 1526737812 1526737813 1526737814 1526737815 1526741759 1526741760 1526741874 1526741875 1526741919 1526742092 1526742093 1526742094 1526742095 1526742096 1526742097 1526742098 1526742099 1526742100 1526742101 1526742102 1526742103 1526742104 1526742105 1526742106 1526742107 1526742185 1526742186 </measTypes>
            <measValue measObjLdn="966.MBTS.1/Cell:eNodeB Function Name=966_L_1, Local Cell ID=9, Cell Name=966_L_1_18F01, eNodeB ID=9660, Cell FDD TDD indication=CELL_FDD">
                <measResults>0 0 0 0 0 0 0 0 0 0 414061032 214645 32 2 34115344 32468 48738144 25523 0 0 0 0 0 0 0 0 0 0 8792921808 189956 0 2 628151216 25733 687111560 25273 0 0 0 0 0 2144926 16 731316 2336176 2484809 0 0 0 0 0 65689393 0 43875250 58192064 65708651 3631760 9355336 3499 3491 0 0 0 0 0 7589 2 2824 2193 12608 496914552 272638 10108184584 240964 0 0 0 0 423707624 13869 259419 262409 3056157288 0 0 0 0 0 2546261112 0 177275232 332620944 124457 0 0 0 0 0 105739 0 12649 6069 108150728 196428 0 0 329682832 98079 1177 2715 28507 243729848 398411184 0 0 0 39882 39899 0 0 0 0 0 25524 2 8026 6347 0 0 0 0 12329 0 0 0 0 0 0 0 0 0 0 0 0 0 0 0 0 0 0 0 0 0 0 0 0 0 0 0 0 163596.63 </measResults>
            </measValue>
            <measValue measObjLdn="966.MBTS.1/Cell:eNodeB Function Name=966_L_1, Local Cell ID=10, Cell Name=966_L_1_18F02, eNodeB ID=9660, Cell FDD TDD indication=CELL_FDD">
                <measResults>0 0 0 0 0 0 0 0 0 0 17606672 15023 0 0 8279048 7547 2713392 2292 0 0 0 0 0 0 0 0 0 0 338834800 13211 0 0 42015512 4467 44195416 2427 0 0 0 0 0 653705 0 328844 323256 653705 0 0 0 0 0 31781002 0 5274492 22343767 31781002 689320 1423520 1639 1572 0 0 0 0 0 1196 0 811 300 2307 28599112 24862 425045728 20105 0 0 0 0 167734168 6513 23795 24809 116913648 0 0 0 0 0 78004832 0 30199552 8709264 10210 0 0 0 0 0 8736 0 324 1150 12110168 14034 0 0 24538960 14688 608 867 1066 18720824 33087152 0 0 0 7247 7255 0 0 0 0 0 3734 0 2464 1057 0 0 0 0 783 0 0 0 0 0 0 0 0 0 0 0 0 0 0 0 0 0 0 0 0 0 0 0 0 0 0 0 0 12122.43 </measResults>
            </measValue>
            <measValue measObjLdn="966.MBTS.1/Cell:eNodeB Function Name=966_L_1, Local Cell ID=11, Cell Name=966_L_1_18F03, eNodeB ID=9660, Cell FDD TDD indication=CELL_FDD">
                <measResults>0 0 0 0 0 0 0 0 0 0 133009440 198053 0 0 86456552 95777 9189536 9688 0 0 0 0 0 0 0 0 0 0 3692036080 132580 0 0 1058960336 49981 27051744 4912 0 0 0 0 0 4097632 0 1749167 653277 4101652 0 0 0 0 0 29008056 0 87549597 2176690 87558181 3972296 9638312 3457 3452 0 0 0 0 0 7176 0 5613 1173 13962 228655528 303518 4778048160 187473 0 0 0 0 1563746552 44720 192467 295912 1983778240 0 0 0 0 0 1807912928 0 163439544 12425768 98687 0 0 0 0 0 70004 0 27167 1516 58852968 242303 0 0 132535936 230923 1260 2801 8619 146118448 929570120 0 0 0 40184 40208 0 0 0 0 0 21330 0 16138 2740 0 0 0 0 34504 0 0 0 0 0 0 0 0 0 0 0 0 0 0 0 0 0 0 0 0 0 0 0 0 0 0 0 0 129327.1 </measResults>
            </measValue>
            <measValue measObjLdn="966.MBTS.1/Cell:eNodeB Function Name=966_L_1, Local Cell ID=21, Cell Name=966_L_1_09F01, eNodeB ID=9660, Cell FDD TDD indication=CELL_FDD">
                <measResults>0 0 0 0 0 0 0 0 0 0 5396096 3726 0 0 4978392 2944 14231064 5383 0 0 0 0 0 0 0 0 0 0 33054936 2849 0 0 118755384 5493 17292984 2885 0 0 0 0 0 596212 0 960224 1216521 1569788 0 0 0 0 0 4564532 0 57915515 3342809 59723218 285336 285048 639 663 0 0 0 0 0 303 0 165 333 801 24605552 12053 169103304 11227 0 0 0 0 107927088 2542 10104 11757 34672408 0 0 0 0 0 9900520 0 16295168 8476720 7160 0 0 0 0 0 1236 0 4518 1406 5355480 8062 0 0 14332832 3825 538 352 1596 11725792 0 0 0 0 2360 2381 0 0 0 0 0 979 0 555 847 0 0 0 0 0 0 0 0 0 0 0 0 0 0 0 0 0 0 0 0 0 0 0 0 0 0 0 0 0 0 0 0 0 8111.28 </measResults>
            </measValue>
            <measValue measObjLdn="966.MBTS.1/Cell:eNodeB Function Name=966_L_1, Local Cell ID=22, Cell Name=966_L_1_09F02, eNodeB ID=9660, Cell FDD TDD indication=CELL_FDD">
                <measResults>0 0 0 0 0 0 0 0 0 0 613120 609 0 0 639608 863 9600 28 0 0 0 0 0 0 0 0 0 0 3148456 368 0 0 7269656 716 34840 16 0 0 0 0 0 84316 0 169186 3697 169186 0 0 0 0 0 1192151 0 2579607 23599 2579607 107360 156008 136 148 0 0 0 0 0 73 0 78 9 160 1262328 1500 10452952 1100 0 0 0 0 18128 5 1101 1497 1384504 0 0 0 0 0 1012096 0 353312 19096 654 0 0 0 0 0 106 0 547 1 384928 983 0 0 853176 591 488 443 40 954808 0 0 0 0 439 443 0 0 0 0 0 238 0 187 18 0 0 0 0 0 0 0 0 0 0 0 0 0 0 0 0 0 0 0 0 0 0 0 0 0 0 0 0 0 0 0 0 0 732.46 </measResults>
            </measValue>
            <measValue measObjLdn="966.MBTS.1/Cell:eNodeB Function Name=966_L_1, Local Cell ID=23, Cell Name=966_L_1_09F03, eNodeB ID=9660, Cell FDD TDD indication=CELL_FDD">
                <measResults>0 0 0 0 0 0 0 0 0 0 10112888 9242 0 0 4625992 6559 6313416 6558 0 0 0 0 0 0 0 0 0 0 83776104 12487 0 0 131329056 22089 288011424 36621 0 0 0 0 0 617382 0 270760 383261 617382 0 0 0 0 0 8434141 0 14854430 11264752 14854430 312232 258312 488 507 0 0 0 0 0 269 0 148 163 580 21052296 22359 503116584 71197 0 0 0 0 150222824 16012 60670 22252 28559512 0 0 0 0 0 13989736 0 1050712 13519064 64952 0 0 0 0 0 9659 0 21374 33919 5853232 13658 0 0 13573272 11847 686 325 390 18822888 0 0 0 0 2258 2275 0 0 0 0 0 988 0 551 736 0 0 0 0 0 0 0 0 0 0 0 0 0 0 0 0 0 0 0 0 0 0 0 0 0 0 0 0 0 0 0 0 0 67043.24 </measResults>
            </measValue>
            <measValue measObjLdn="966.MBTS.1/Cell:eNodeB Function Name=966_L_1, Local Cell ID=81, Cell Name=966_L_1_21F01, eNodeB ID=9660, Cell FDD TDD indication=CELL_FDD">
                <measResults>0 0 0 0 0 0 0 0 0 0 0 0 0 0 0 0 89472 54 0 0 0 0 0 0 0 0 0 0 0 0 0 0 0 0 97792 118 0 0 0 0 0 0 0 0 48472 48472 0 0 0 0 0 0 0 0 89881 89881 3136 664 6 6 0 0 0 0 0 0 0 0 6 6 89472 54 97792 118 0 0 0 0 0 0 80 54 20376 0 0 0 0 0 0 0 0 20376 103 0 0 0 0 0 0 0 0 103 26024 31 0 0 56176 2 392 73 7 42680 0 0 0 0 13 13 0 0 0 0 0 0 0 0 13 0 0 0 0 0 0 0 0 0 0 0 0 0 0 0 0 0 0 0 0 0 0 0 0 0 0 0 0 0 0 0 0 0 109.27 </measResults>
            </measValue>
            <measValue measObjLdn="966.MBTS.1/Cell:eNodeB Function Name=966_L_1, Local Cell ID=82, Cell Name=966_L_1_21F02, eNodeB ID=9660, Cell FDD TDD indication=CELL_FDD">
                <measResults>0 0 0 0 0 0 0 0 0 0 0 0 0 0 0 0 0 0 0 0 0 0 0 0 0 0 0 0 0 0 0 0 0 0 0 0 0 0 0 0 0 0 0 0 0 0 0 0 0 0 0 0 0 0 0 0 0 0 0 0 0 0 0 0 0 0 0 0 0 0 0 0 0 0 0 0 0 0 0 0 0 0 0 0 0 0 0 0 0 0 0 0 0 0 0 0 0 0 0 0 0 0 0 0 0 0 0 0 0 0 0 0 0 0 0 0 0 0 0 0 0 0 0 0 0 0 0 0 0 0 0 0 0 0 0 0 0 0 0 0 0 0 0 0 0 0 0 0 0 0 0 0 0 0 0 0 0 0 0 0 0 </measResults>
            </measValue>
            <measValue measObjLdn="966.MBTS.1/Cell:eNodeB Function Name=966_L_1, Local Cell ID=83, Cell Name=966_L_1_21F03, eNodeB ID=9660, Cell FDD TDD indication=CELL_FDD">
                <measResults>0 0 0 0 0 0 0 0 0 0 16 1 0 0 1952784 2051 0 0 0 0 0 0 0 0 0 0 0 0 0 1 0 0 6914728 1305 0 0 0 0 0 0 0 16 0 71719 0 71719 0 0 0 0 0 0 0 146960 0 146960 8008 4784 110 110 0 0 0 0 0 1 0 111 0 112 1952800 2052 6914728 1306 0 0 0 0 0 0 1351 2044 6302096 0 0 0 0 0 0 0 6302096 0 48 0 0 0 0 0 0 0 48 0 1036968 625 0 0 1845680 316 1001 478 54 1575608 0 0 0 0 833 835 0 0 0 0 0 1 0 834 0 0 0 0 0 0 0 0 0 0 0 0 0 0 0 0 0 0 0 0 0 0 0 0 0 0 0 0 0 0 0 0 0 0 293.27 </measResults>
            </measValue>
        </measInfo>
        <measInfo measInfoId="1526726665">
            <granPeriod duration="PT3600S" endTime="2016-11-16T01:00:00+01:00"/>
            <repPeriod duration="PT3600S"/>
            <measTypes>1526726833 1526726839 1526726845 1526726851 1526726857 1526726863 1526726869 1526726875 1526726881 1526727349 1526727350 1526727351 1526727889 1526727891 1526727893 1526727895 1526727897 1526727899 1526727901 1526727903 1526727905 1526728522 1526728523 1526730876 1526730877 1526730879 1526730880 1526730881 1526730882 1526736797 1526736798 1526736854 1526736861 1526737805 1526737806 1526739758 1526739759 1526739760 1526739761 1526739762 1526739763 1526739764 1526739765 1526742108 1526742109 1526742110 1526742111 1526742128 1526742129 1526742130 1526742131 </measTypes>
            <measValue measObjLdn="966.MBTS.1/Cell:eNodeB Function Name=966_L_1, Local Cell ID=9, Cell Name=966_L_1_18F01, eNodeB ID=9660, Cell FDD TDD indication=CELL_FDD">
                <measResults>0 0 0 0 0 0 0 0 0 0 0 0 0 0 0 0 0 807781 4 66437 72092 0 0 17376 31107 1264185019 60577769 986967 214150 0 946314 0 0 37573 0 0 0 0 0 0 0 0 0 0 0 0 0 0 0 0 0 </measResults>
            </measValue>
            <measValue measObjLdn="966.MBTS.1/Cell:eNodeB Function Name=966_L_1, Local Cell ID=10, Cell Name=966_L_1_18F02, eNodeB ID=9660, Cell FDD TDD indication=CELL_FDD">
                <measResults>0 0 0 0 0 0 0 0 0 0 0 0 0 0 0 0 0 33814 0 7776 4884 0 0 3099 5752 53176585 3509182 144257 85640 0 46474 0 0 14784 0 0 0 0 0 0 0 0 0 0 0 0 0 0 0 0 0 </measResults>
            </measValue>
            <measValue measObjLdn="966.MBTS.1/Cell:eNodeB Function Name=966_L_1, Local Cell ID=11, Cell Name=966_L_1_18F03, eNodeB ID=9660, Cell FDD TDD indication=CELL_FDD">
                <measResults>0 0 0 0 0 0 0 0 0 0 0 0 0 0 0 0 0 340923 0 118236 6329 0 0 17813 33455 598353436 28071154 1947497 786654 0 465488 0 0 135263 0 0 0 0 0 0 0 0 0 0 0 0 0 0 0 0 0 </measResults>
            </measValue>
            <measValue measObjLdn="966.MBTS.1/Cell:eNodeB Function Name=966_L_1, Local Cell ID=21, Cell Name=966_L_1_09F01, eNodeB ID=9660, Cell FDD TDD indication=CELL_FDD">
                <measResults>0 0 0 0 0 0 0 0 0 0 0 0 0 0 0 0 0 4730 0 11365 3143 0 0 1146 2368 20630968 3039839 181407 699618 0 19238 0 0 9380 0 0 0 0 0 0 0 0 0 0 0 0 0 0 0 0 0 </measResults>
            </measValue>
            <measValue measObjLdn="966.MBTS.1/Cell:eNodeB Function Name=966_L_1, Local Cell ID=22, Cell Name=966_L_1_09F02, eNodeB ID=9660, Cell FDD TDD indication=CELL_FDD">
                <measResults>0 0 0 0 0 0 0 0 0 0 0 0 0 0 0 0 0 594 0 890 22 0 0 403 819 1368232 154721 68381 10910 0 1506 0 0 4 0 0 0 0 0 0 0 0 0 0 0 0 0 0 0 0 0 </measResults>
            </measValue>
            <measValue measObjLdn="966.MBTS.1/Cell:eNodeB Function Name=966_L_1, Local Cell ID=23, Cell Name=966_L_1_09F03, eNodeB ID=9660, Cell FDD TDD indication=CELL_FDD">
                <measResults>0 0 0 0 0 0 0 0 0 0 0 0 0 0 0 0 0 11091 0 14934 26039 0 0 778 2301 63201852 2577149 3133003 2810539 0 52064 0 0 12322 0 0 0 0 0 0 0 0 0 0 0 0 0 0 0 0 0 </measResults>
            </measValue>
            <measValue measObjLdn="966.MBTS.1/Cell:eNodeB Function Name=966_L_1, Local Cell ID=81, Cell Name=966_L_1_21F01, eNodeB ID=9660, Cell FDD TDD indication=CELL_FDD">
                <measResults>0 0 0 0 0 0 0 0 0 0 0 0 0 0 0 0 0 0 0 0 41 0 0 8 19 12561 11100 978 0 0 41 0 0 0 0 0 0 0 0 0 0 0 0 0 0 0 0 0 0 0 0 </measResults>
            </measValue>
            <measValue measObjLdn="966.MBTS.1/Cell:eNodeB Function Name=966_L_1, Local Cell ID=82, Cell Name=966_L_1_21F02, eNodeB ID=9660, Cell FDD TDD indication=CELL_FDD">
                <measResults>0 0 0 0 0 0 0 0 0 0 0 0 0 0 0 0 0 0 0 0 0 0 0 0 0 0 0 0 0 0 0 0 0 0 0 0 0 0 0 0 0 0 0 0 0 0 0 0 0 0 0 </measResults>
            </measValue>
            <measValue measObjLdn="966.MBTS.1/Cell:eNodeB Function Name=966_L_1, Local Cell ID=83, Cell Name=966_L_1_21F03, eNodeB ID=9660, Cell FDD TDD indication=CELL_FDD">
                <measResults>0 0 0 0 0 0 0 0 0 0 0 0 0 0 0 0 0 2 0 1368 0 0 0 21 34 864341 240406 80 0 0 1370 0 0 0 0 0 0 0 0 0 0 0 0 0 0 0 0 0 0 0 0 </measResults>
            </measValue>
        </measInfo>
        <measInfo measInfoId="1526726666">
            <granPeriod duration="PT3600S" endTime="2016-11-16T01:00:00+01:00"/>
            <repPeriod duration="PT3600S"/>
            <measTypes>1526726884 1526726885 1526726886 1526727212 1526728337 1526728521 1526730140 1526730145 1526730562 </measTypes>
            <measValue measObjLdn="966.MBTS.1/Cell:eNodeB Function Name=966_L_1, Local Cell ID=9, Cell Name=966_L_1_18F01, eNodeB ID=9660, Cell FDD TDD indication=CELL_FDD">
                <measResults>39281 39300 1397 0 640 0 2 357 37812 </measResults>
            </measValue>
            <measValue measObjLdn="966.MBTS.1/Cell:eNodeB Function Name=966_L_1, Local Cell ID=10, Cell Name=966_L_1_18F02, eNodeB ID=9660, Cell FDD TDD indication=CELL_FDD">
                <measResults>39281 39300 280 0 1152 0 2 357 38286 </measResults>
            </measValue>
            <measValue measObjLdn="966.MBTS.1/Cell:eNodeB Function Name=966_L_1, Local Cell ID=11, Cell Name=966_L_1_18F03, eNodeB ID=9660, Cell FDD TDD indication=CELL_FDD">
                <measResults>39281 39300 1481 0 768 0 2 357 37924 </measResults>
            </measValue>
            <measValue measObjLdn="966.MBTS.1/Cell:eNodeB Function Name=966_L_1, Local Cell ID=21, Cell Name=966_L_1_09F01, eNodeB ID=9660, Cell FDD TDD indication=CELL_FDD">
                <measResults>39281 39300 94 0 128 0 0 357 37334 </measResults>
            </measValue>
            <measValue measObjLdn="966.MBTS.1/Cell:eNodeB Function Name=966_L_1, Local Cell ID=22, Cell Name=966_L_1_09F02, eNodeB ID=9660, Cell FDD TDD indication=CELL_FDD">
                <measResults>39280 39300 14 0 256 0 0 357 37458 </measResults>
            </measValue>
            <measValue measObjLdn="966.MBTS.1/Cell:eNodeB Function Name=966_L_1, Local Cell ID=23, Cell Name=966_L_1_09F03, eNodeB ID=9660, Cell FDD TDD indication=CELL_FDD">
                <measResults>39281 39300 11 0 0 0 0 357 37226 </measResults>
            </measValue>
            <measValue measObjLdn="966.MBTS.1/Cell:eNodeB Function Name=966_L_1, Local Cell ID=81, Cell Name=966_L_1_21F01, eNodeB ID=9660, Cell FDD TDD indication=CELL_FDD">
                <measResults>39281 39306 0 0 0 0 0 357 37232 </measResults>
            </measValue>
            <measValue measObjLdn="966.MBTS.1/Cell:eNodeB Function Name=966_L_1, Local Cell ID=82, Cell Name=966_L_1_21F02, eNodeB ID=9660, Cell FDD TDD indication=CELL_FDD">
                <measResults>39281 39306 0 0 0 0 0 357 37232 </measResults>
            </measValue>
            <measValue measObjLdn="966.MBTS.1/Cell:eNodeB Function Name=966_L_1, Local Cell ID=83, Cell Name=966_L_1_21F03, eNodeB ID=9660, Cell FDD TDD indication=CELL_FDD">
                <measResults>39281 39306 0 0 0 0 0 357 37232 </measResults>
            </measValue>
        </measInfo>
        <measInfo measInfoId="1526726683">
            <granPeriod duration="PT3600S" endTime="2016-11-16T01:00:00+01:00"/>
            <repPeriod duration="PT3600S"/>
            <measTypes>1526727083 1526727084 1526728269 1526728485 1526728486 1526728489 1526728490 1526729949 1526732044 1526732920 1526732921 1526737854 1526741885 1526742171 </measTypes>
            <measValue measObjLdn="966.MBTS.1/Cell:eNodeB Function Name=966_L_1, Local Cell ID=9, Cell Name=966_L_1_18F01, eNodeB ID=9660, Cell FDD TDD indication=CELL_FDD">
                <measResults>0 1 0 0 0 0 0 0 0 0 0 0 0 0 </measResults>
            </measValue>
            <measValue measObjLdn="966.MBTS.1/Cell:eNodeB Function Name=966_L_1, Local Cell ID=10, Cell Name=966_L_1_18F02, eNodeB ID=9660, Cell FDD TDD indication=CELL_FDD">
                <measResults>0 0 0 0 0 0 0 0 0 0 0 0 0 0 </measResults>
            </measValue>
            <measValue measObjLdn="966.MBTS.1/Cell:eNodeB Function Name=966_L_1, Local Cell ID=11, Cell Name=966_L_1_18F03, eNodeB ID=9660, Cell FDD TDD indication=CELL_FDD">
                <measResults>0 1 0 0 0 0 0 0 0 0 0 0 0 0 </measResults>
            </measValue>
            <measValue measObjLdn="966.MBTS.1/Cell:eNodeB Function Name=966_L_1, Local Cell ID=21, Cell Name=966_L_1_09F01, eNodeB ID=9660, Cell FDD TDD indication=CELL_FDD">
                <measResults>0 0 0 0 0 0 0 0 0 0 0 0 0 0 </measResults>
            </measValue>
            <measValue measObjLdn="966.MBTS.1/Cell:eNodeB Function Name=966_L_1, Local Cell ID=22, Cell Name=966_L_1_09F02, eNodeB ID=9660, Cell FDD TDD indication=CELL_FDD">
                <measResults>0 0 0 0 0 0 0 0 0 0 0 0 0 0 </measResults>
            </measValue>
            <measValue measObjLdn="966.MBTS.1/Cell:eNodeB Function Name=966_L_1, Local Cell ID=23, Cell Name=966_L_1_09F03, eNodeB ID=9660, Cell FDD TDD indication=CELL_FDD">
                <measResults>0 0 0 0 0 0 0 0 0 0 0 0 0 0 </measResults>
            </measValue>
            <measValue measObjLdn="966.MBTS.1/Cell:eNodeB Function Name=966_L_1, Local Cell ID=81, Cell Name=966_L_1_21F01, eNodeB ID=9660, Cell FDD TDD indication=CELL_FDD">
                <measResults>0 0 0 0 0 0 0 0 0 0 0 0 0 0 </measResults>
            </measValue>
            <measValue measObjLdn="966.MBTS.1/Cell:eNodeB Function Name=966_L_1, Local Cell ID=82, Cell Name=966_L_1_21F02, eNodeB ID=9660, Cell FDD TDD indication=CELL_FDD">
                <measResults>0 0 0 0 0 0 0 0 0 0 0 0 0 0 </measResults>
            </measValue>
            <measValue measObjLdn="966.MBTS.1/Cell:eNodeB Function Name=966_L_1, Local Cell ID=83, Cell Name=966_L_1_21F03, eNodeB ID=9660, Cell FDD TDD indication=CELL_FDD">
                <measResults>0 0 0 0 0 0 0 0 0 0 0 0 0 0 </measResults>
            </measValue>
        </measInfo>
        <measInfo measInfoId="1526726684">
            <granPeriod duration="PT3600S" endTime="2016-11-16T01:00:00+01:00"/>
            <repPeriod duration="PT3600S"/>
            <measTypes>1526727085 1526727086 1526727087 1526727088 1526727090 1526727091 1526730536 1526730537 1526741802 1526741803 1526741804 1526741805 1526741806 1526741807 </measTypes>
            <measValue measObjLdn="966.MBTS.1/Cell:eNodeB Function Name=966_L_1, Local Cell ID=9, Cell Name=966_L_1_18F01, eNodeB ID=9660, Cell FDD TDD indication=CELL_FDD">
                <measResults>3 1 0 0 0 0 3 1 3 0 0 1 0 0 </measResults>
            </measValue>
            <measValue measObjLdn="966.MBTS.1/Cell:eNodeB Function Name=966_L_1, Local Cell ID=10, Cell Name=966_L_1_18F02, eNodeB ID=9660, Cell FDD TDD indication=CELL_FDD">
                <measResults>1 0 0 0 0 0 1 0 1 0 0 0 0 0 </measResults>
            </measValue>
            <measValue measObjLdn="966.MBTS.1/Cell:eNodeB Function Name=966_L_1, Local Cell ID=11, Cell Name=966_L_1_18F03, eNodeB ID=9660, Cell FDD TDD indication=CELL_FDD">
                <measResults>3 1 0 0 1 1 3 1 3 0 1 1 0 1 </measResults>
            </measValue>
            <measValue measObjLdn="966.MBTS.1/Cell:eNodeB Function Name=966_L_1, Local Cell ID=21, Cell Name=966_L_1_09F01, eNodeB ID=9660, Cell FDD TDD indication=CELL_FDD">
                <measResults>7 0 0 0 0 0 7 0 7 0 0 0 0 0 </measResults>
            </measValue>
            <measValue measObjLdn="966.MBTS.1/Cell:eNodeB Function Name=966_L_1, Local Cell ID=22, Cell Name=966_L_1_09F02, eNodeB ID=9660, Cell FDD TDD indication=CELL_FDD">
                <measResults>5 0 0 0 0 0 5 0 5 0 0 0 0 0 </measResults>
            </measValue>
            <measValue measObjLdn="966.MBTS.1/Cell:eNodeB Function Name=966_L_1, Local Cell ID=23, Cell Name=966_L_1_09F03, eNodeB ID=9660, Cell FDD TDD indication=CELL_FDD">
                <measResults>3 1 0 0 0 0 3 1 2 0 0 0 0 0 </measResults>
            </measValue>
            <measValue measObjLdn="966.MBTS.1/Cell:eNodeB Function Name=966_L_1, Local Cell ID=81, Cell Name=966_L_1_21F01, eNodeB ID=9660, Cell FDD TDD indication=CELL_FDD">
                <measResults>0 0 0 0 0 0 0 0 0 0 0 0 0 0 </measResults>
            </measValue>
            <measValue measObjLdn="966.MBTS.1/Cell:eNodeB Function Name=966_L_1, Local Cell ID=82, Cell Name=966_L_1_21F02, eNodeB ID=9660, Cell FDD TDD indication=CELL_FDD">
                <measResults>0 0 0 0 0 0 0 0 0 0 0 0 0 0 </measResults>
            </measValue>
            <measValue measObjLdn="966.MBTS.1/Cell:eNodeB Function Name=966_L_1, Local Cell ID=83, Cell Name=966_L_1_21F03, eNodeB ID=9660, Cell FDD TDD indication=CELL_FDD">
                <measResults>0 0 0 0 0 0 0 0 0 0 0 0 0 0 </measResults>
            </measValue>
        </measInfo>
        <measInfo measInfoId="1526726685">
            <granPeriod duration="PT3600S" endTime="2016-11-16T01:00:00+01:00"/>
            <repPeriod duration="PT3600S"/>
            <measTypes>1526727089 1526727092 1526727093 1526727094 1526728270 1526728271 1526730857 1526739728 1526741808 1526741809 1526741810 </measTypes>
            <measValue measObjLdn="966.MBTS.1/Cell:eNodeB Function Name=966_L_1, Local Cell ID=9, Cell Name=966_L_1_18F01, eNodeB ID=9660, Cell FDD TDD indication=CELL_FDD">
                <measResults>0 0 0 0 2 2 0 0 2 0 0 </measResults>
            </measValue>
            <measValue measObjLdn="966.MBTS.1/Cell:eNodeB Function Name=966_L_1, Local Cell ID=10, Cell Name=966_L_1_18F02, eNodeB ID=9660, Cell FDD TDD indication=CELL_FDD">
                <measResults>0 0 0 0 1 1 0 0 1 0 0 </measResults>
            </measValue>
            <measValue measObjLdn="966.MBTS.1/Cell:eNodeB Function Name=966_L_1, Local Cell ID=11, Cell Name=966_L_1_18F03, eNodeB ID=9660, Cell FDD TDD indication=CELL_FDD">
                <measResults>0 0 0 0 2 2 0 0 2 0 0 </measResults>
            </measValue>
            <measValue measObjLdn="966.MBTS.1/Cell:eNodeB Function Name=966_L_1, Local Cell ID=21, Cell Name=966_L_1_09F01, eNodeB ID=9660, Cell FDD TDD indication=CELL_FDD">
                <measResults>0 0 0 0 7 7 0 0 7 0 0 </measResults>
            </measValue>
            <measValue measObjLdn="966.MBTS.1/Cell:eNodeB Function Name=966_L_1, Local Cell ID=22, Cell Name=966_L_1_09F02, eNodeB ID=9660, Cell FDD TDD indication=CELL_FDD">
                <measResults>0 0 0 0 5 5 0 0 5 0 0 </measResults>
            </measValue>
            <measValue measObjLdn="966.MBTS.1/Cell:eNodeB Function Name=966_L_1, Local Cell ID=23, Cell Name=966_L_1_09F03, eNodeB ID=9660, Cell FDD TDD indication=CELL_FDD">
                <measResults>0 0 0 0 2 2 0 0 2 0 0 </measResults>
            </measValue>
            <measValue measObjLdn="966.MBTS.1/Cell:eNodeB Function Name=966_L_1, Local Cell ID=81, Cell Name=966_L_1_21F01, eNodeB ID=9660, Cell FDD TDD indication=CELL_FDD">
                <measResults>0 0 0 0 0 0 0 0 0 0 0 </measResults>
            </measValue>
            <measValue measObjLdn="966.MBTS.1/Cell:eNodeB Function Name=966_L_1, Local Cell ID=82, Cell Name=966_L_1_21F02, eNodeB ID=9660, Cell FDD TDD indication=CELL_FDD">
                <measResults>0 0 0 0 0 0 0 0 0 0 0 </measResults>
            </measValue>
            <measValue measObjLdn="966.MBTS.1/Cell:eNodeB Function Name=966_L_1, Local Cell ID=83, Cell Name=966_L_1_21F03, eNodeB ID=9660, Cell FDD TDD indication=CELL_FDD">
                <measResults>0 0 0 0 0 0 0 0 0 0 0 </measResults>
            </measValue>
        </measInfo>
        <measInfo measInfoId="1526726687">
            <granPeriod duration="PT3600S" endTime="2016-11-16T01:00:00+01:00"/>
            <repPeriod duration="PT3600S"/>
            <measTypes>1526727513 1526727514 1526727515 1526727516 1526727517 1526727518 1526727519 1526727520 1526727521 1526727522 1526727523 1526727524 1526727525 1526727526 1526727527 1526727528 1526727529 1526727530 1526728248 1526728249 1526728787 </measTypes>
            <measValue measObjLdn="966.MBTS.1/Cell:eNodeB Function Name=966_L_1, Local Cell ID=9, Cell Name=966_L_1_18F01, eNodeB ID=9660, Cell FDD TDD indication=CELL_FDD">
                <measResults>0 0 0 0 0 0 0 0 0 0 0 0 0 0 0 0 0 0 0 0 0 </measResults>
            </measValue>
            <measValue measObjLdn="966.MBTS.1/Cell:eNodeB Function Name=966_L_1, Local Cell ID=10, Cell Name=966_L_1_18F02, eNodeB ID=9660, Cell FDD TDD indication=CELL_FDD">
                <measResults>0 0 0 0 0 0 0 0 0 0 0 0 0 0 0 0 0 0 0 0 0 </measResults>
            </measValue>
            <measValue measObjLdn="966.MBTS.1/Cell:eNodeB Function Name=966_L_1, Local Cell ID=11, Cell Name=966_L_1_18F03, eNodeB ID=9660, Cell FDD TDD indication=CELL_FDD">
                <measResults>0 0 0 0 0 0 0 0 0 0 0 0 0 0 0 0 0 0 0 0 0 </measResults>
            </measValue>
            <measValue measObjLdn="966.MBTS.1/Cell:eNodeB Function Name=966_L_1, Local Cell ID=21, Cell Name=966_L_1_09F01, eNodeB ID=9660, Cell FDD TDD indication=CELL_FDD">
                <measResults>0 0 0 0 0 0 0 0 0 0 0 0 0 0 0 0 0 0 0 0 0 </measResults>
            </measValue>
            <measValue measObjLdn="966.MBTS.1/Cell:eNodeB Function Name=966_L_1, Local Cell ID=22, Cell Name=966_L_1_09F02, eNodeB ID=9660, Cell FDD TDD indication=CELL_FDD">
                <measResults>0 0 0 0 0 0 0 0 0 0 0 0 0 0 0 0 0 0 0 0 0 </measResults>
            </measValue>
            <measValue measObjLdn="966.MBTS.1/Cell:eNodeB Function Name=966_L_1, Local Cell ID=23, Cell Name=966_L_1_09F03, eNodeB ID=9660, Cell FDD TDD indication=CELL_FDD">
                <measResults>0 0 0 0 0 0 0 0 0 0 0 0 0 0 0 0 0 0 0 0 0 </measResults>
            </measValue>
            <measValue measObjLdn="966.MBTS.1/Cell:eNodeB Function Name=966_L_1, Local Cell ID=81, Cell Name=966_L_1_21F01, eNodeB ID=9660, Cell FDD TDD indication=CELL_FDD">
                <measResults>0 0 0 0 0 0 0 0 0 0 0 0 0 0 0 0 0 0 0 0 0 </measResults>
            </measValue>
            <measValue measObjLdn="966.MBTS.1/Cell:eNodeB Function Name=966_L_1, Local Cell ID=82, Cell Name=966_L_1_21F02, eNodeB ID=9660, Cell FDD TDD indication=CELL_FDD">
                <measResults>0 0 0 0 0 0 0 0 0 0 0 0 0 0 0 0 0 0 0 0 0 </measResults>
            </measValue>
            <measValue measObjLdn="966.MBTS.1/Cell:eNodeB Function Name=966_L_1, Local Cell ID=83, Cell Name=966_L_1_21F03, eNodeB ID=9660, Cell FDD TDD indication=CELL_FDD">
                <measResults>0 0 0 0 0 0 0 0 0 0 0 0 0 0 0 0 0 0 0 0 0 </measResults>
            </measValue>
        </measInfo>
        <measInfo measInfoId="1526726690">
            <granPeriod duration="PT3600S" endTime="2016-11-16T01:00:00+01:00"/>
            <repPeriod duration="PT3600S"/>
            <measTypes>1526726767 1526726768 1526726769 1526726770 1526726771 1526726772 1526726773 1526726774 1526726775 1526728258 1526730820 1526730821 1526730822 1526730823 1526730824 1526730825 1526730826 1526730827 1526730828 1526730829 </measTypes>
            <measValue measObjLdn="966.MBTS.1/Cell:eNodeB Function Name=966_L_1, Local Cell ID=9, Cell Name=966_L_1_18F01, eNodeB ID=9660, Cell FDD TDD indication=CELL_FDD">
                <measResults>0 0 0 0 0 9.069 0.003 3.662 2.434 15.167 36 0 0 0 0 0 19 1 13 12 </measResults>
            </measValue>
            <measValue measObjLdn="966.MBTS.1/Cell:eNodeB Function Name=966_L_1, Local Cell ID=10, Cell Name=966_L_1_18F02, eNodeB ID=9660, Cell FDD TDD indication=CELL_FDD">
                <measResults>0 0 0 0 0 1.329 0 0.923 0.243 2.494 9 0 0 0 0 0 5 0 4 2 </measResults>
            </measValue>
            <measValue measObjLdn="966.MBTS.1/Cell:eNodeB Function Name=966_L_1, Local Cell ID=11, Cell Name=966_L_1_18F03, eNodeB ID=9660, Cell FDD TDD indication=CELL_FDD">
                <measResults>0 0 0 0 0 7.894 0 6.69 1.518 16.102 31 0 0 0 0 0 19 0 17 6 </measResults>
            </measValue>
            <measValue measObjLdn="966.MBTS.1/Cell:eNodeB Function Name=966_L_1, Local Cell ID=21, Cell Name=966_L_1_09F01, eNodeB ID=9660, Cell FDD TDD indication=CELL_FDD">
                <measResults>0 0 0 0 0 0.435 0 0.166 0.3 0.901 11 0 0 0 0 0 5 0 3 4 </measResults>
            </measValue>
            <measValue measObjLdn="966.MBTS.1/Cell:eNodeB Function Name=966_L_1, Local Cell ID=22, Cell Name=966_L_1_09F02, eNodeB ID=9660, Cell FDD TDD indication=CELL_FDD">
                <measResults>0 0 0 0 0 0.059 0 0.099 0.013 0.171 3 0 0 0 0 0 2 0 3 1 </measResults>
            </measValue>
            <measValue measObjLdn="966.MBTS.1/Cell:eNodeB Function Name=966_L_1, Local Cell ID=23, Cell Name=966_L_1_09F03, eNodeB ID=9660, Cell FDD TDD indication=CELL_FDD">
                <measResults>0 0 0 0 0 0.185 0 0.13 0.135 0.45 5 0 0 0 0 0 3 0 3 3 </measResults>
            </measValue>
            <measValue measObjLdn="966.MBTS.1/Cell:eNodeB Function Name=966_L_1, Local Cell ID=81, Cell Name=966_L_1_21F01, eNodeB ID=9660, Cell FDD TDD indication=CELL_FDD">
                <measResults>0 0 0 0 0 0 0 0 0.002 0.002 1 0 0 0 0 0 0 0 0 1 </measResults>
            </measValue>
            <measValue measObjLdn="966.MBTS.1/Cell:eNodeB Function Name=966_L_1, Local Cell ID=82, Cell Name=966_L_1_21F02, eNodeB ID=9660, Cell FDD TDD indication=CELL_FDD">
                <measResults>0 0 0 0 0 0 0 0 0 0 0 0 0 0 0 0 0 0 0 0 </measResults>
            </measValue>
            <measValue measObjLdn="966.MBTS.1/Cell:eNodeB Function Name=966_L_1, Local Cell ID=83, Cell Name=966_L_1_21F03, eNodeB ID=9660, Cell FDD TDD indication=CELL_FDD">
                <measResults>0 0 0 0 0 0.001 0 0.037 0 0.039 3 0 0 0 0 0 1 0 3 0 </measResults>
            </measValue>
        </measInfo>
        <measInfo measInfoId="1526726693">
            <granPeriod duration="PT3600S" endTime="2016-11-16T01:00:00+01:00"/>
            <repPeriod duration="PT3600S"/>
            <measTypes>1526727171 1526727172 1526727173 1526727174 </measTypes>
            <measValue measObjLdn="966.MBTS.1/Cell:eNodeB Function Name=966_L_1, Local Cell ID=9, Cell Name=966_L_1_18F01, eNodeB ID=9660, Cell FDD TDD indication=CELL_FDD">
                <measResults>2938 2937 2937 0 </measResults>
            </measValue>
            <measValue measObjLdn="966.MBTS.1/Cell:eNodeB Function Name=966_L_1, Local Cell ID=10, Cell Name=966_L_1_18F02, eNodeB ID=9660, Cell FDD TDD indication=CELL_FDD">
                <measResults>464 464 464 0 </measResults>
            </measValue>
            <measValue measObjLdn="966.MBTS.1/Cell:eNodeB Function Name=966_L_1, Local Cell ID=11, Cell Name=966_L_1_18F03, eNodeB ID=9660, Cell FDD TDD indication=CELL_FDD">
                <measResults>2856 2856 2856 0 </measResults>
            </measValue>
            <measValue measObjLdn="966.MBTS.1/Cell:eNodeB Function Name=966_L_1, Local Cell ID=21, Cell Name=966_L_1_09F01, eNodeB ID=9660, Cell FDD TDD indication=CELL_FDD">
                <measResults>142 142 142 0 </measResults>
            </measValue>
            <measValue measObjLdn="966.MBTS.1/Cell:eNodeB Function Name=966_L_1, Local Cell ID=22, Cell Name=966_L_1_09F02, eNodeB ID=9660, Cell FDD TDD indication=CELL_FDD">
                <measResults>26 26 26 0 </measResults>
            </measValue>
            <measValue measObjLdn="966.MBTS.1/Cell:eNodeB Function Name=966_L_1, Local Cell ID=23, Cell Name=966_L_1_09F03, eNodeB ID=9660, Cell FDD TDD indication=CELL_FDD">
                <measResults>28 28 28 0 </measResults>
            </measValue>
            <measValue measObjLdn="966.MBTS.1/Cell:eNodeB Function Name=966_L_1, Local Cell ID=81, Cell Name=966_L_1_21F01, eNodeB ID=9660, Cell FDD TDD indication=CELL_FDD">
                <measResults>0 0 0 0 </measResults>
            </measValue>
            <measValue measObjLdn="966.MBTS.1/Cell:eNodeB Function Name=966_L_1, Local Cell ID=82, Cell Name=966_L_1_21F02, eNodeB ID=9660, Cell FDD TDD indication=CELL_FDD">
                <measResults>0 0 0 0 </measResults>
            </measValue>
            <measValue measObjLdn="966.MBTS.1/Cell:eNodeB Function Name=966_L_1, Local Cell ID=83, Cell Name=966_L_1_21F03, eNodeB ID=9660, Cell FDD TDD indication=CELL_FDD">
                <measResults>1 1 1 0 </measResults>
            </measValue>
        </measInfo>
        <measInfo measInfoId="1526726694">
            <granPeriod duration="PT3600S" endTime="2016-11-16T01:00:00+01:00"/>
            <repPeriod duration="PT3600S"/>
            <measTypes>1526727215 1526727216 1526727217 1526727218 1526727219 1526727220 1526727221 1526727222 1526727223 1526727224 1526727225 1526728913 1526728914 1526728915 1526728916 1526728917 1526728918 1526728919 1526728920 1526728921 1526728932 1526728937 1526728938 1526728939 1526728954 1526728955 1526728956 1526728957 1526728958 1526728959 1526728960 1526728961 1526728962 1526728963 1526728964 1526728965 1526728966 1526728967 1526730874 1526730875 1526739722 1526739723 1526739751 1526742172 1526742173 1526742174 1526742175 1526742176 1526742177 1526742178 1526742179 </measTypes>
            <measValue measObjLdn="966.MBTS.1/Cell:eNodeB Function Name=966_L_1, Local Cell ID=9, Cell Name=966_L_1_18F01, eNodeB ID=9660, Cell FDD TDD indication=CELL_FDD">
                <measResults>3339 3339 3153 26 26 16 357 353 357 353 350 0 0 0 0 0 0 0 0 0 20 357 7 357 26 4 0 156 1076 1081 1144 28 31 7 0 0 0 0 0 0 353 353 354 3304 25 3304 25 356 356 352 352 </measResults>
            </measValue>
            <measValue measObjLdn="966.MBTS.1/Cell:eNodeB Function Name=966_L_1, Local Cell ID=10, Cell Name=966_L_1_18F02, eNodeB ID=9660, Cell FDD TDD indication=CELL_FDD">
                <measResults>525 525 487 49 49 4 136 136 136 136 134 0 0 0 0 0 0 0 0 0 10 134 2 134 9 4 0 31 384 181 7 22 0 0 0 0 0 0 0 0 134 134 134 525 49 525 49 134 134 134 134 </measResults>
            </measValue>
            <measValue measObjLdn="966.MBTS.1/Cell:eNodeB Function Name=966_L_1, Local Cell ID=11, Cell Name=966_L_1_18F03, eNodeB ID=9660, Cell FDD TDD indication=CELL_FDD">
                <measResults>3067 3067 3001 92 92 75 583 577 583 577 567 0 0 0 0 0 0 0 0 0 11 576 3 576 23 7 0 17 1501 1487 393 172 80 0 0 0 0 0 0 0 570 570 573 3067 92 3067 92 576 576 570 570 </measResults>
            </measValue>
            <measValue measObjLdn="966.MBTS.1/Cell:eNodeB Function Name=966_L_1, Local Cell ID=21, Cell Name=966_L_1_09F01, eNodeB ID=9660, Cell FDD TDD indication=CELL_FDD">
                <measResults>227 227 169 13 13 0 108 104 108 104 100 0 0 0 0 0 0 0 0 0 11 109 4 109 10 0 0 0 52 179 39 3 0 0 0 0 0 0 0 0 104 104 104 227 13 227 13 107 107 103 103 </measResults>
            </measValue>
            <measValue measObjLdn="966.MBTS.1/Cell:eNodeB Function Name=966_L_1, Local Cell ID=22, Cell Name=966_L_1_09F02, eNodeB ID=9660, Cell FDD TDD indication=CELL_FDD">
                <measResults>100 100 57 12 12 2 38 38 38 38 38 0 0 0 0 0 0 0 0 0 10 40 1 40 2 2 0 1 14 62 4 12 4 0 0 0 0 0 0 0 38 38 38 92 12 92 12 38 38 38 38 </measResults>
            </measValue>
            <measValue measObjLdn="966.MBTS.1/Cell:eNodeB Function Name=966_L_1, Local Cell ID=23, Cell Name=966_L_1_09F03, eNodeB ID=9660, Cell FDD TDD indication=CELL_FDD">
                <measResults>79 79 60 8 8 0 168 167 168 167 161 0 0 0 0 0 0 0 0 0 9 165 3 165 12 0 0 1 13 111 61 35 1 0 0 0 0 0 0 0 163 163 162 79 8 79 8 163 163 162 162 </measResults>
            </measValue>
            <measValue measObjLdn="966.MBTS.1/Cell:eNodeB Function Name=966_L_1, Local Cell ID=81, Cell Name=966_L_1_21F01, eNodeB ID=9660, Cell FDD TDD indication=CELL_FDD">
                <measResults>2 2 1 0 0 0 3 3 3 3 3 0 0 0 0 0 0 0 0 0 2 5 1 5 1 0 0 0 0 1 3 0 0 0 0 0 0 0 0 0 4 4 3 2 0 2 0 3 3 3 3 </measResults>
            </measValue>
            <measValue measObjLdn="966.MBTS.1/Cell:eNodeB Function Name=966_L_1, Local Cell ID=82, Cell Name=966_L_1_21F02, eNodeB ID=9660, Cell FDD TDD indication=CELL_FDD">
                <measResults>0 0 0 0 0 0 0 0 0 0 0 0 0 0 0 0 0 0 0 0 0 0 0 0 0 0 0 0 0 0 0 0 0 0 0 0 0 0 0 0 0 0 0 0 0 0 0 0 0 0 0 </measResults>
            </measValue>
            <measValue measObjLdn="966.MBTS.1/Cell:eNodeB Function Name=966_L_1, Local Cell ID=83, Cell Name=966_L_1_21F03, eNodeB ID=9660, Cell FDD TDD indication=CELL_FDD">
                <measResults>2 2 1 1 1 0 3 3 3 3 3 0 0 0 0 0 0 0 0 0 1 3 1 3 0 0 0 0 1 1 2 0 0 0 0 0 0 0 0 0 3 3 3 2 1 2 1 3 3 3 3 </measResults>
            </measValue>
        </measInfo>
        <measInfo measInfoId="1526726698">
            <granPeriod duration="PT3600S" endTime="2016-11-16T01:00:00+01:00"/>
            <repPeriod duration="PT3600S"/>
            <measTypes>1526727388 1526727389 1526728297 1526728298 1526728435 1526728769 1526728770 1526728771 1526728772 1526728773 1526732045 1526732046 1526732047 1526732048 1526732049 1526732050 1526732051 1526732052 1526732053 1526732054 1526732055 1526732056 1526732057 1526732058 1526732059 1526732060 1526732061 1526732062 1526732063 1526732064 1526732065 1526732066 1526732067 1526732068 1526732069 1526732070 1526732071 1526732072 1526732073 1526732074 1526732075 1526732076 1526732077 1526732078 1526732079 1526732080 1526732081 1526732082 1526732083 1526732084 1526732085 1526732086 1526732087 1526732088 1526734045 1526734046 1526734047 1526734048 1526734049 1526734050 1526734051 1526734052 1526734053 1526734054 1526734055 1526734056 1526734057 1526734058 1526734059 1526734060 1526734061 1526734062 1526734063 1526734064 1526734065 1526734066 1526734067 1526734068 1526734069 1526734070 1526734071 1526734072 1526734073 1526734074 1526734075 1526734076 1526734077 1526734078 1526734079 1526734080 1526734081 1526734082 1526734083 1526734084 1526734085 1526734086 1526734087 1526734088 1526734089 1526734090 1526734091 1526734092 1526734093 1526734094 1526734095 1526734096 1526734097 1526734098 1526734099 1526734100 1526734101 1526734102 1526734103 1526734104 1526734105 1526734106 1526734107 1526734108 1526734109 1526734110 1526734111 1526734112 1526734113 1526734114 1526734115 1526734116 1526734117 1526734118 1526734119 1526734120 1526734121 1526734122 1526734123 1526734124 1526734125 1526734126 1526734127 1526734128 1526734129 1526734130 1526734131 1526734132 1526734133 1526734134 1526734135 1526734136 1526734137 1526734138 1526734139 1526734140 </measTypes>
            <measValue measObjLdn="966.MBTS.1/Cell:eNodeB Function Name=966_L_1, Local Cell ID=9, Cell Name=966_L_1_18F01, eNodeB ID=9660, Cell FDD TDD indication=CELL_FDD">
                <measResults>43 38.5 -87 -117 -121 NIL NIL NIL NIL NIL 1053 8219 19436 32872 48208 58964 59539 51599 35725 22357 11844 5550 2432 981 633 273 41 40 29 24 26 60 136367 99094 52218 36646 18234 8359 4382 2485 1120 493 227 135 62 51 9 10 10 3 0 0 0 0 17688366 9778067 3222491 868821 529009 391075 328172 287801 233712 167817 413228 162921 48851 12974 3474 2004 292186 301560 187266 109842 76121 56169 51594 52214 59579 65885 304555 197931 71764 18164 4670 2217 290303 23112 11264 7430 5648 4479 3871 2989 2304 1959 4131 1432 284 54 21 0 27138 4710 3077 2008 1359 965 822 1093 1781 3371 5619 10283 12496 12986 14595 14914 23985 27797 11013 7679 1517 333 55 0 60583 2692 3908 6714 11442 18724 25716 22179 18944 18188 19706 23287 29699 37111 47176 45973 38927 34398 25997 26767 5345 226 49 119 </measResults>
            </measValue>
            <measValue measObjLdn="966.MBTS.1/Cell:eNodeB Function Name=966_L_1, Local Cell ID=10, Cell Name=966_L_1_18F02, eNodeB ID=9660, Cell FDD TDD indication=CELL_FDD">
                <measResults>43 38.2 -81 -118 -121 NIL NIL NIL NIL NIL 11599 59131 76739 68402 51826 35081 21808 14263 9107 5600 3127 1457 1138 306 166 23 18 18 15 23 15 72 263495 52795 21202 11871 4952 2438 1295 676 461 275 179 126 74 37 18 14 8 6 8 4 1 0 21650375 8139326 2256327 704723 445455 303393 220741 154529 113055 84289 191434 93662 38925 7427 2510 3177 439865 196332 98133 74373 80279 84927 93573 89244 84902 73130 189142 58976 14040 4590 1687 870 278184 41430 15310 8247 5332 3123 2094 1527 1111 862 2019 615 112 30 4 0 16850 2879 1786 968 618 404 298 283 294 315 365 531 782 1157 1790 2678 3792 4686 2895 2805 930 340 57 15 17518 1766 2401 3239 4312 5096 4941 4271 3905 4271 5263 6129 7225 8397 9268 9824 9002 7482 6111 7259 1146 61 14 108 </measResults>
            </measValue>
            <measValue measObjLdn="966.MBTS.1/Cell:eNodeB Function Name=966_L_1, Local Cell ID=11, Cell Name=966_L_1_18F03, eNodeB ID=9660, Cell FDD TDD indication=CELL_FDD">
                <measResults>43 38.5 -92 -118 -121 NIL NIL NIL NIL NIL 1952 18954 37328 46567 48782 47630 42779 37433 29534 21110 14248 7740 3204 1320 997 188 52 21 43 25 12 25 161628 92533 43748 31111 14673 7637 4491 2307 1027 412 202 120 48 6 0 0 1 0 0 0 0 0 18477940 10122713 3050735 655473 363782 282509 236528 179761 151919 139638 334178 94993 35075 8967 2312 443 386779 362388 151793 87739 74208 69806 79579 81678 79120 71789 239017 112446 40988 13977 4867 1260 266111 49156 17028 8926 6588 3699 2104 1592 1187 796 1946 732 99 24 9 3 34400 6307 3656 2093 1449 1026 981 1590 2604 3815 5832 9308 13154 15524 16137 19233 24540 29047 10870 6981 1682 381 9 0 72601 4222 6311 10561 17571 25017 26973 21396 16873 15894 17076 20622 27384 37370 39215 39221 39361 33436 25450 32409 7964 1638 80 35 </measResults>
            </measValue>
            <measValue measObjLdn="966.MBTS.1/Cell:eNodeB Function Name=966_L_1, Local Cell ID=21, Cell Name=966_L_1_09F01, eNodeB ID=9660, Cell FDD TDD indication=CELL_FDD">
                <measResults>43 38.3 -93 -114 -121 NIL NIL NIL NIL NIL 138236 102345 45325 24584 14941 14118 9140 5314 3508 1563 515 183 79 37 11 7 4 3 2 0 0 0 139164 24172 4358 1370 654 185548 3154 884 334 178 43 23 19 11 3 0 0 0 0 0 0 0 8103755 4295783 2711675 947785 296851 186987 122039 59216 34306 31552 144945 47565 4162 2474 190518 655 74094 223696 151229 106061 71858 51900 34709 25093 17094 14399 33181 10034 1608 370 114 42 337638 7070 5884 2899 1836 1714 1119 655 376 274 379 120 24 6 2 2 1339 125 47 23 22 19 13 104 236 313 792 1242 993 1286 909 713 543 469 286 208 50 20 2 0 1601 164 244 448 1005 1681 1572 778 710 594 904 1153 1555 2396 6923 3139 863 835 657 396 48 0 0 0 </measResults>
            </measValue>
            <measValue measObjLdn="966.MBTS.1/Cell:eNodeB Function Name=966_L_1, Local Cell ID=22, Cell Name=966_L_1_09F02, eNodeB ID=9660, Cell FDD TDD indication=CELL_FDD">
                <measResults>43 38.3 -95 -112 -121 NIL NIL NIL NIL NIL 58734 134219 86384 42315 16568 9186 5101 3044 2070 1477 592 141 63 26 15 2 2 0 0 0 0 0 148992 17288 2410 947 390 269 65375 124006 145 48 33 19 14 1 2 1 0 0 0 0 0 0 8553895 4046989 2156410 883900 423621 367994 208167 118779 86898 47055 59767 125279 3673 1298 1446 188253 2863 72689 145843 140249 110416 79606 52497 37654 23839 15926 28526 9993 2928 393 42 12 339194 10443 3624 2090 1782 1207 587 310 202 168 268 86 31 5 3 0 1191 120 62 34 19 33 92 183 201 141 132 82 95 122 120 146 107 133 84 100 22 5 2 0 1046 108 78 91 193 351 313 320 354 433 721 542 711 576 681 643 488 352 180 221 19 1 0 0 </measResults>
            </measValue>
            <measValue measObjLdn="966.MBTS.1/Cell:eNodeB Function Name=966_L_1, Local Cell ID=23, Cell Name=966_L_1_09F03, eNodeB ID=9660, Cell FDD TDD indication=CELL_FDD">
                <measResults>43 38.4 -89 -103 -121 NIL NIL NIL NIL NIL 88585 62311 29832 32843 74555 51137 9472 5956 2674 1211 679 376 237 54 15 3 0 0 0 0 0 0 144255 19567 3923 1459 779 382 158 73 20 9 4 0 0 0 0 49224 140087 0 0 0 0 0 5456830 3354494 2422381 1334343 779650 551256 402148 326437 260094 224255 717358 549304 302191 183277 76621 323410 54968 130115 80853 52340 34127 28317 28319 40867 58248 95588 114560 11618 2459 498 74 0 350833 4283 1358 845 623 547 519 363 208 155 197 56 13 0 0 0 653 114 68 71 60 69 83 148 335 467 576 1035 1000 861 1037 734 777 398 143 127 42 6 0 0 729 101 195 384 793 1044 1106 682 435 440 612 883 1084 1502 1521 1525 1163 803 561 723 59 3 0 0 </measResults>
            </measValue>
            <measValue measObjLdn="966.MBTS.1/Cell:eNodeB Function Name=966_L_1, Local Cell ID=81, Cell Name=966_L_1_21F01, eNodeB ID=9660, Cell FDD TDD indication=CELL_FDD">
                <measResults>43 38.4 -99 -118 -120 NIL NIL NIL NIL NIL 201388 156070 1628 388 213 82 62 56 24 29 22 15 4 4 2 0 0 0 0 0 0 0 287960 70427 1413 95 35 26 18 4 4 2 1 2 0 0 0 0 0 0 0 0 0 0 1080947 4382211 2608913 189103 4600 1137 1156 2621 3633 2054 2798 159 28 13 7 5 240 521182 188140 5102 2207 902 656 411 266 119 298 132 59 16 4 0 168 356262 2766 404 20 17 15 10 8 5 1 4 0 0 0 0 10 6 4 1 0 1 0 0 0 0 0 2 2 1 4 4 0 5 9 7 0 0 0 0 8 0 0 0 0 0 0 0 1 0 0 0 1 2 5 12 13 12 17 27 3 0 0 0 </measResults>
            </measValue>
            <measValue measObjLdn="966.MBTS.1/Cell:eNodeB Function Name=966_L_1, Local Cell ID=82, Cell Name=966_L_1_21F02, eNodeB ID=9660, Cell FDD TDD indication=CELL_FDD">
                <measResults>40.7 38.4 -99 -118 -121 NIL NIL NIL NIL NIL 248177 108970 1529 519 345 170 83 61 35 26 37 27 5 3 0 0 0 0 0 0 0 0 284972 74174 471 165 89 56 23 18 7 8 4 2 0 0 0 0 0 0 0 0 0 0 1085138 4361898 2610574 199817 12062 3863 1719 984 776 650 1307 613 244 63 30 7 4616 653544 51618 4370 1758 908 616 462 320 276 522 202 100 44 2 0 127 348124 10347 692 131 75 51 23 13 11 25 9 3 0 0 0 0 0 0 0 0 0 0 0 0 0 0 0 0 0 0 0 0 0 0 0 0 0 0 0 0 0 0 0 0 0 0 0 0 0 0 0 0 0 0 0 0 0 0 0 0 0 0 0 </measResults>
            </measValue>
            <measValue measObjLdn="966.MBTS.1/Cell:eNodeB Function Name=966_L_1, Local Cell ID=83, Cell Name=966_L_1_21F03, eNodeB ID=9660, Cell FDD TDD indication=CELL_FDD">
                <measResults>40.9 38.4 -108 -119 -121 NIL NIL NIL NIL NIL 246427 110960 1347 656 453 263 195 107 48 11 9 7 8 0 0 0 0 0 0 0 0 0 348109 9137 363 212 334 1033 1220 58 15 6 3 1 0 0 0 0 0 0 0 0 0 0 1725431 4719653 1772013 65920 2139 1289 961 792 691 552 1327 370 17 0 0 0 4261 652239 55774 3163 1228 888 639 517 476 354 772 203 52 4 0 0 1746 357875 272 80 40 26 25 11 9 5 12 2 0 0 0 0 49 19 11 8 7 6 4 1 3 3 4 1 2 13 32 93 521 1850 124 20 2 1 0 0 61 5 15 76 573 947 247 33 15 7 7 12 12 21 10 14 7 4 0 16 4 0 0 0 </measResults>
            </measValue>
        </measInfo>
        <measInfo measInfoId="1526726699">
            <granPeriod duration="PT3600S" endTime="2016-11-16T01:00:00+01:00"/>
            <repPeriod duration="PT3600S"/>
            <measTypes>1526727391 1526727392 1526727393 1526727394 1526728174 1526728175 1526728176 1526728177 1526728349 1526728350 1526728351 1526728352 1526728881 1526728882 1526729281 1526729282 1526729283 1526729284 1526729285 1526729286 1526729287 1526729288 1526729289 1526729290 1526729455 1526729456 1526729457 1526729458 1526729459 1526729460 1526729461 1526729462 1526737831 1526737832 1526737833 1526737834 1526737835 1526737836 1526737837 1526737838 1526737839 1526737840 1526737841 1526737842 1526737843 1526737844 1526737845 1526737846 1526739777 1526739778 1526739779 1526739780 1526739782 1526739783 1526739784 1526739789 1526740469 1526742035 1526742036 1526742037 1526742038 1526742039 1526742040 1526742041 1526742042 1526742043 1526742044 </measTypes>
            <measValue measObjLdn="966.MBTS.1/Cell:eNodeB Function Name=966_L_1, Local Cell ID=9, Cell Name=966_L_1_18F01, eNodeB ID=9660, Cell FDD TDD indication=CELL_FDD">
                <measResults>0 0 2872322 16922576 0 0 0 0 0 0 0 0 0 0 0 0 109867 706786 0 0 0 0 0 0 0 12810 803843 0 0 0 0 0 0 116410160 11734876080 0 0 0 0 0 0 516222 19278676 0 0 0 0 0 0 0 0 0 0 0 0 0 0 0 0 0 0 0 0 0 0 0 0 </measResults>
            </measValue>
            <measValue measObjLdn="966.MBTS.1/Cell:eNodeB Function Name=966_L_1, Local Cell ID=10, Cell Name=966_L_1_18F02, eNodeB ID=9660, Cell FDD TDD indication=CELL_FDD">
                <measResults>0 0 466314 1058058 0 0 0 0 0 0 0 0 0 0 0 0 20710 73616 0 0 0 0 0 0 0 3736 90590 0 0 0 0 0 0 18860320 449620896 0 0 0 0 0 0 125828 1398544 0 0 0 0 0 0 0 0 0 0 0 0 0 0 0 0 0 0 0 0 0 0 0 0 </measResults>
            </measValue>
            <measValue measObjLdn="966.MBTS.1/Cell:eNodeB Function Name=966_L_1, Local Cell ID=11, Cell Name=966_L_1_18F03, eNodeB ID=9660, Cell FDD TDD indication=CELL_FDD">
                <measResults>0 0 6330723 10508265 0 0 0 0 0 0 0 0 0 0 0 0 150304 495859 0 0 0 0 0 0 0 56197 589966 0 0 0 0 0 0 442022776 4852546448 0 0 0 0 0 0 3321864 13517124 0 0 0 0 0 0 0 0 0 0 0 0 0 0 0 0 0 0 0 0 0 0 0 0 </measResults>
            </measValue>
            <measValue measObjLdn="966.MBTS.1/Cell:eNodeB Function Name=966_L_1, Local Cell ID=21, Cell Name=966_L_1_09F01, eNodeB ID=9660, Cell FDD TDD indication=CELL_FDD">
                <measResults>0 0 400512 149148 0 0 0 0 0 0 0 0 0 0 0 0 14961 17460 0 0 0 0 0 0 0 5122 27299 0 0 0 0 0 0 41368272 111453760 0 0 0 0 0 0 140929 408731 0 0 0 0 0 0 0 0 0 0 0 0 0 0 0 0 0 0 0 0 0 0 0 0 </measResults>
            </measValue>
            <measValue measObjLdn="966.MBTS.1/Cell:eNodeB Function Name=966_L_1, Local Cell ID=22, Cell Name=966_L_1_09F02, eNodeB ID=9660, Cell FDD TDD indication=CELL_FDD">
                <measResults>0 0 64203 92105 0 0 0 0 0 0 0 0 0 0 0 0 3777 7464 0 0 0 0 0 0 0 1235 10006 0 0 0 0 0 0 1060096 47467320 0 0 0 0 0 0 14402 141906 0 0 0 0 0 0 0 0 0 0 0 0 0 0 0 0 0 0 0 0 0 0 0 0 </measResults>
            </measValue>
            <measValue measObjLdn="966.MBTS.1/Cell:eNodeB Function Name=966_L_1, Local Cell ID=23, Cell Name=966_L_1_09F03, eNodeB ID=9660, Cell FDD TDD indication=CELL_FDD">
                <measResults>0 0 3164320 439138 0 0 0 0 0 0 0 0 0 0 0 0 74778 23383 0 0 0 0 0 0 0 62132 36029 0 0 0 0 0 0 375176640 386501224 0 0 0 0 0 0 2661529 941929 0 0 0 0 0 0 0 0 0 0 0 0 0 0 0 0 0 0 0 0 0 0 0 0 </measResults>
            </measValue>
            <measValue measObjLdn="966.MBTS.1/Cell:eNodeB Function Name=966_L_1, Local Cell ID=81, Cell Name=966_L_1_21F01, eNodeB ID=9660, Cell FDD TDD indication=CELL_FDD">
                <measResults>0 0 40912 8516 0 0 0 0 0 0 0 0 0 0 0 0 1832 748 0 0 0 0 0 0 0 193 2387 0 0 0 0 0 0 180288 12017256 0 0 0 0 0 0 3361 46067 0 0 0 0 0 0 0 0 0 0 0 0 0 0 0 0 0 0 0 0 0 0 0 0 </measResults>
            </measValue>
            <measValue measObjLdn="966.MBTS.1/Cell:eNodeB Function Name=966_L_1, Local Cell ID=82, Cell Name=966_L_1_21F02, eNodeB ID=9660, Cell FDD TDD indication=CELL_FDD">
                <measResults>0 0 50 0 0 0 0 0 0 0 0 0 0 0 0 0 2 0 0 0 0 0 0 0 0 0 2 0 0 0 0 0 0 0 3216 0 0 0 0 0 0 0 50 0 0 0 0 0 0 0 0 0 0 0 0 0 0 0 0 0 0 0 0 0 0 0 0 </measResults>
            </measValue>
            <measValue measObjLdn="966.MBTS.1/Cell:eNodeB Function Name=966_L_1, Local Cell ID=83, Cell Name=966_L_1_21F03, eNodeB ID=9660, Cell FDD TDD indication=CELL_FDD">
                <measResults>0 0 6226 29569 0 0 0 0 0 0 0 0 0 0 0 0 355 5321 0 0 0 0 0 0 0 117 5559 0 0 0 0 0 0 30504 8967784 0 0 0 0 0 0 1039 34756 0 0 0 0 0 0 0 0 0 0 0 0 0 0 0 0 0 0 0 0 0 0 0 0 </measResults>
            </measValue>
        </measInfo>
        <measInfo measInfoId="1526726700">
            <granPeriod duration="PT3600S" endTime="2016-11-16T01:00:00+01:00"/>
            <repPeriod duration="PT3600S"/>
            <measTypes>1526727396 1526727397 1526727398 1526727399 1526727400 1526727401 1526727402 1526727403 1526727404 1526727405 1526727406 1526727407 1526727408 1526727409 1526727410 1526727411 1526729319 1526729320 1526729321 1526729322 1526729323 1526729324 1526729325 1526729326 1526729327 1526729328 1526729329 1526729330 1526729331 1526729332 1526729333 1526729334 1526729335 1526729336 1526729337 1526729338 1526729339 1526729340 1526729341 1526729342 1526729343 1526729344 1526729345 1526729346 1526729347 1526729348 1526729349 1526729350 1526729351 1526729352 1526729353 1526729354 1526729355 1526729356 1526729357 1526729358 1526729359 1526729360 1526729361 1526729362 1526729363 1526729364 1526729365 1526729366 1526729367 1526729368 1526729369 1526729370 1526729371 1526729372 1526729373 1526729374 1526729375 1526729376 1526729377 1526729378 1526729379 1526729380 1526729381 1526729382 1526729383 1526729384 1526729385 1526729386 1526729387 1526729388 1526729389 1526729390 1526729391 1526729392 1526729393 1526729394 1526729395 1526729396 1526729397 1526729398 1526729399 1526729400 1526729401 1526729402 1526729403 1526729404 1526729405 1526729406 1526729407 1526729408 1526729409 1526729410 1526729411 1526729412 1526729413 1526729414 1526730141 1526730142 1526732737 1526732738 1526737710 1526737711 1526739662 1526739663 1526739664 1526739665 1526739666 1526739667 1526739668 1526739669 1526739670 1526739671 1526739672 1526739673 1526739674 1526739675 1526739676 1526739677 </measTypes>
            <measValue measObjLdn="966.MBTS.1/Cell:eNodeB Function Name=966_L_1, Local Cell ID=9, Cell Name=966_L_1_18F01, eNodeB ID=9660, Cell FDD TDD indication=CELL_FDD">
                <measResults>50376 49848 47345 47992 56653 85011 302821 339748 526678 724672 883469 1011601 949806 738525 719531 734187 10490 8902 9439 9604 10539 15769 48697 48004 55382 123530 151633 191411 136656 105967 112437 75721 621 47 75 74 252 642 3775 2392 4349 11455 12972 17543 14620 11037 29746 9153 19943 20473 18953 19194 23057 34621 127062 145872 235648 300571 365918 410095 406575 316279 303547 329233 313 21 24 18 303 752 7079 12947 30426 58705 46145 88145 128581 97169 60552 82247 19943 20473 18953 19194 23057 34621 127062 145872 235648 300571 365918 410095 406575 316279 303547 329233 313 21 24 18 303 752 7079 12947 30426 58705 46145 88145 128581 97169 60552 82247 203744 876794 0 0 0 0 0 0 0 0 0 0 0 0 0 0 0 0 0 0 0 0 </measResults>
            </measValue>
            <measValue measObjLdn="966.MBTS.1/Cell:eNodeB Function Name=966_L_1, Local Cell ID=10, Cell Name=966_L_1_18F02, eNodeB ID=9660, Cell FDD TDD indication=CELL_FDD">
                <measResults>13284 12820 12222 12321 15323 22335 58910 94076 135823 146293 124363 160427 188157 165321 101220 595424 3678 3278 3442 3457 4371 6605 15586 15886 14967 18043 25081 43849 73221 39453 12754 16212 60 10 16 15 33 65 341 253 448 707 1356 3287 7253 1925 342 497 4803 4771 4390 4432 5476 7865 21662 39095 60428 64125 49641 58289 57468 62934 44233 289606 12 7 7 9 39 102 803 5060 6148 3329 1833 2198 2943 3502 1987 13475 4803 4771 4390 4432 5476 7865 21662 39095 60428 64125 49641 58289 57468 62934 44233 289606 12 7 7 9 39 102 803 5060 6148 3329 1833 2198 2943 3502 1987 13475 36816 103170 0 0 0 0 0 0 0 0 0 0 0 0 0 0 0 0 0 0 0 0 </measResults>
            </measValue>
            <measValue measObjLdn="966.MBTS.1/Cell:eNodeB Function Name=966_L_1, Local Cell ID=11, Cell Name=966_L_1_18F03, eNodeB ID=9660, Cell FDD TDD indication=CELL_FDD">
                <measResults>44066 46135 43495 47905 66140 113681 213025 353581 408349 650739 769213 1165448 1322121 1030547 574535 831853 9650 9329 9919 13879 27382 63249 122781 106985 93431 77229 59543 57544 68573 90291 69985 167809 2015 92 258 831 2418 6996 13745 14166 8988 7902 5803 12717 12899 12230 13904 15601 17208 18403 16788 17013 19379 25216 45122 123298 157459 286755 354835 553952 626774 470128 252275 332022 762 21 33 65 1246 2248 5456 35053 70284 66177 60430 94659 114623 73501 46143 53610 17208 18403 16788 17013 19379 25216 45122 123298 157459 286755 354835 553952 626774 470128 252275 332022 762 21 33 65 1246 2248 5456 35053 70284 66177 60430 94659 114623 73501 46143 53610 174823 907697 0 0 0 0 0 0 0 0 0 0 0 0 0 0 0 0 0 0 0 0 </measResults>
            </measValue>
            <measValue measObjLdn="966.MBTS.1/Cell:eNodeB Function Name=966_L_1, Local Cell ID=21, Cell Name=966_L_1_09F01, eNodeB ID=9660, Cell FDD TDD indication=CELL_FDD">
                <measResults>1812 1733 1727 1679 3657 8529 19456 110100 76536 80144 58347 24190 21186 8477 8029 5613 838 817 935 775 1349 2661 4052 5642 10076 14772 23701 16276 14272 3827 3903 2915 44 2 20 50 96 345 459 894 1050 1264 2288 1677 1756 861 540 386 487 458 396 452 1154 2934 7702 52229 33230 32686 17323 3957 3457 2325 2063 1349 4 1 1 1 9 552 2562 8788 3036 2541 1394 597 400 125 90 112 487 458 396 452 1154 2934 7702 52229 33230 32686 17323 3957 3457 2325 2063 1349 4 1 1 1 9 552 2562 8788 3036 2541 1394 597 400 125 90 112 16100 33434 0 0 0 0 0 0 0 0 0 0 0 0 0 0 0 0 0 0 0 0 </measResults>
            </measValue>
            <measValue measObjLdn="966.MBTS.1/Cell:eNodeB Function Name=966_L_1, Local Cell ID=22, Cell Name=966_L_1_09F02, eNodeB ID=9660, Cell FDD TDD indication=CELL_FDD">
                <measResults>853 742 916 1025 1681 3486 15924 9419 12017 13710 14278 12290 11212 7802 4195 7185 411 358 458 585 1055 2336 11938 3539 5155 6068 6126 3950 3146 3014 1821 1205 17 6 6 11 19 65 344 116 178 221 228 115 93 88 48 29 221 192 229 220 313 575 1993 2940 3431 3821 4076 4170 4033 2394 1187 2990 14 0 0 0 3 11 80 78 96 127 183 157 90 109 38 110 221 192 229 220 313 575 1993 2940 3431 3821 4076 4170 4033 2394 1187 2990 14 0 0 0 3 11 80 78 96 127 183 157 90 109 38 110 3903 3652 0 0 0 0 0 0 0 0 0 0 0 0 0 0 0 0 0 0 0 0 </measResults>
            </measValue>
            <measValue measObjLdn="966.MBTS.1/Cell:eNodeB Function Name=966_L_1, Local Cell ID=23, Cell Name=966_L_1_09F03, eNodeB ID=9660, Cell FDD TDD indication=CELL_FDD">
                <measResults>2166 2346 2457 3978 9922 11070 16660 18445 26373 30946 33664 24901 17181 5948 20668 15283 1554 1550 1653 3370 8924 9978 15026 15567 14365 6428 3642 4793 6869 2662 15482 3685 271 66 374 1472 4852 4509 3790 3818 2127 1141 482 462 552 166 1130 245 306 398 402 304 499 546 817 1439 6004 12259 15011 10054 5156 1643 2593 5799 12 1 0 13 68 185 117 113 388 1120 2329 559 307 1343 706 3102 306 398 402 304 499 546 817 1439 6004 12259 15011 10054 5156 1643 2593 5799 12 1 0 13 68 185 117 113 388 1120 2329 559 307 1343 706 3102 10573 15376 0 0 0 0 0 0 0 0 0 0 0 0 0 0 0 0 0 0 0 0 </measResults>
            </measValue>
            <measValue measObjLdn="966.MBTS.1/Cell:eNodeB Function Name=966_L_1, Local Cell ID=81, Cell Name=966_L_1_21F01, eNodeB ID=9660, Cell FDD TDD indication=CELL_FDD">
                <measResults>755 708 995 1012 1984 1527 973 5783 24354 21805 1607 1066 1111 950 1252 2702 599 542 757 798 1556 877 685 4777 22184 19961 1239 808 543 520 672 764 10 1 4 24 21 41 58 353 1284 1513 222 73 53 10 16 11 78 83 119 107 214 325 144 503 1085 922 184 129 284 215 290 969 9 0 0 0 33 37 14 12 6 5 5 6 49 25 17 5 78 83 119 107 214 325 144 503 1085 922 184 129 284 215 290 969 9 0 0 0 33 37 14 12 6 5 5 6 49 25 17 5 7739 770 0 0 0 0 0 0 0 0 0 0 0 0 0 0 0 0 0 0 0 0 </measResults>
            </measValue>
            <measValue measObjLdn="966.MBTS.1/Cell:eNodeB Function Name=966_L_1, Local Cell ID=82, Cell Name=966_L_1_21F02, eNodeB ID=9660, Cell FDD TDD indication=CELL_FDD">
                <measResults>38 44 49 44 75 55 33 44 197 393 1451 1589 1663 529 975 550 2 8 11 12 17 15 7 6 3 17 29 119 179 201 483 58 6 0 0 1 0 0 0 2 0 0 1 1 1 3 16 6 18 18 19 16 29 20 13 19 97 188 711 735 742 164 246 246 15 0 0 0 0 0 0 0 0 0 9 14 20 2 2 5 18 18 19 16 29 20 13 19 97 188 711 735 742 164 246 246 15 0 0 0 0 0 0 0 0 0 9 14 20 2 2 5 119 292 0 0 0 0 0 0 0 0 0 0 0 0 0 0 0 0 0 0 0 0 </measResults>
            </measValue>
            <measValue measObjLdn="966.MBTS.1/Cell:eNodeB Function Name=966_L_1, Local Cell ID=83, Cell Name=966_L_1_21F03, eNodeB ID=9660, Cell FDD TDD indication=CELL_FDD">
                <measResults>432 615 587 462 488 458 521 662 1805 7401 5903 3811 3020 4646 6003 24518 320 563 541 380 444 388 485 620 1669 6503 4243 2699 220 170 1213 330 32 16 14 2 24 37 25 17 65 335 426 163 4 2 25 11 56 26 23 41 22 35 18 21 68 449 830 556 1400 2238 2395 12094 5 0 0 0 0 0 0 1 0 1 17 456 2008 3141 3959 12994 56 26 23 41 22 35 18 21 68 449 830 556 1400 2238 2395 12094 5 0 0 0 0 0 0 1 0 1 17 456 2008 3141 3959 12994 2592 24009 0 0 0 0 0 0 0 0 0 0 0 0 0 0 0 0 0 0 0 0 </measResults>
            </measValue>
        </measInfo>
        <measInfo measInfoId="1526726701">
            <granPeriod duration="PT3600S" endTime="2016-11-16T01:00:00+01:00"/>
            <repPeriod duration="PT3600S"/>
            <measTypes>1526727412 1526727413 1526727414 1526727415 1526727416 1526727417 1526727418 1526727419 1526727420 1526727421 1526727422 1526727423 1526727424 1526727425 1526727426 1526727427 1526727428 1526727429 1526727430 1526727431 1526727432 1526727433 1526727434 1526727435 1526727436 1526727437 1526727438 1526727439 1526727440 1526727441 1526727442 1526727443 1526727444 1526727445 1526727446 1526727447 1526727448 1526727449 1526727450 1526727451 1526727452 1526727453 1526727454 1526727455 1526727456 1526727457 1526727458 1526727459 1526727460 1526727461 1526727462 1526727463 1526727464 1526727465 1526727466 1526727467 1526727468 1526727469 1526727470 1526727471 1526727472 1526727473 1526727474 1526727475 1526728566 1526728567 1526728568 1526728569 1526728570 1526728571 1526728572 1526728573 1526728574 1526728575 1526728576 1526728577 1526728578 1526728579 1526728580 1526728581 1526728582 1526728583 1526728584 1526728585 1526728586 1526728587 1526728588 1526728589 1526728590 1526728591 1526728592 1526728593 1526728594 1526728595 1526728596 1526728597 1526728599 1526728600 1526728601 1526728602 1526728603 1526728604 1526728605 1526728606 1526728607 1526728608 1526728609 1526728610 1526728611 1526728612 1526728613 1526728614 1526728615 1526728616 1526728617 1526728618 1526728619 1526728620 1526728621 1526728622 1526728623 1526728624 1526728625 1526728626 1526728627 1526728628 1526728629 1526728630 1526728631 1526728632 1526728633 1526728634 1526728635 1526728636 1526728637 1526728638 1526728639 1526728640 1526728641 1526728642 1526728643 1526728644 1526728645 1526728646 1526728647 1526728648 1526728649 1526728650 1526728651 1526728652 1526728653 1526728654 1526728655 1526728656 1526728657 1526728658 1526728659 1526728660 1526728661 1526728662 1526730172 1526730173 1526730174 1526730175 1526730176 1526730177 1526730178 1526730179 1526730180 1526730181 1526730182 1526730183 1526730184 1526730185 1526730186 1526730187 1526730188 1526730189 1526730190 1526730191 1526730192 1526730193 1526730194 1526730195 1526730196 1526730197 1526730198 1526730199 1526730200 1526730201 1526730202 1526730203 1526730204 1526730205 1526730206 1526730207 1526730208 1526730209 1526730210 1526730211 1526730212 1526730213 1526730214 1526730215 1526730216 1526730217 1526730218 1526730219 1526730220 1526730221 1526730222 1526730223 1526730224 1526730225 1526730226 1526730227 1526730228 1526730229 1526730230 1526730231 1526730232 1526730233 1526730234 1526730235 </measTypes>
            <measValue measObjLdn="966.MBTS.1/Cell:eNodeB Function Name=966_L_1, Local Cell ID=9, Cell Name=966_L_1_18F01, eNodeB ID=9660, Cell FDD TDD indication=CELL_FDD">
                <measResults>61730 5983 8586 28054 24055 32932 19905 15998 19681 42694 44424 43750 59565 52465 47420 52177 53755 50837 36672 123337 53157 281898 346065 60216 55848 0 0 0 0 179616 82624 6198 167702 123172 2269 2381 8955 3291 4083 10609 7546 4782 1314 8103 11960 14211 20234 21399 13922 10550 34177 39342 47206 40147 43510 42189 30753 14887 7028 7969 12106 15867 11239 33750 197286 30095 59695 216136 201088 544256 231671 191140 210005 300302 266790 252888 339371 310255 282206 283464 271278 270105 200483 522010 173960 1051398 1263011 499688 541392 0 0 0 0 1154407 877926 57908 462862 253180 39120 42420 42768 55712 56039 60288 64960 59468 9772 68220 70700 74744 125762 97800 93432 23812 104064 70092 93198 130072 122564 65416 80023 82392 45584 14408 10284 126805 71679 170952 1579184 597076 157972 150352 697992 179494 224920 861188 482476 281152 96888 592778 864575 1043178 1430474 1627669 953935 855212 2601776 2909136 3305398 2580137 2394203 1812954 1091355 542275 200598 149408 161460 118077 709023 2239153 0 0 0 0 0 0 0 0 0 0 0 0 0 0 0 0 0 0 0 0 0 0 0 0 0 0 0 0 0 0 0 0 0 0 0 0 0 0 0 0 0 0 0 0 0 0 0 0 0 0 0 0 0 0 0 0 0 0 0 0 0 0 0 0 </measResults>
            </measValue>
            <measValue measObjLdn="966.MBTS.1/Cell:eNodeB Function Name=966_L_1, Local Cell ID=10, Cell Name=966_L_1_18F02, eNodeB ID=9660, Cell FDD TDD indication=CELL_FDD">
                <measResults>11716 1432 1634 3706 3028 4177 2805 2356 2440 3938 3799 3803 5465 4769 5479 7071 9541 10137 8215 35472 13938 75374 73146 25864 22797 0 0 0 0 71395 50057 3041 28945 28454 274 286 1465 498 541 1422 1175 1476 554 2669 1716 1704 2068 1667 1362 0 2093 1389 1419 1482 1397 808 468 471 207 133 6 5508 1036 1633 76183 8874 10875 26105 23256 46098 22308 20966 23094 26596 20839 22885 29498 25574 26510 31879 40648 43861 34082 128671 44196 249103 228000 159715 142320 0 0 0 0 527828 495501 35023 103440 57056 4532 5612 20880 11488 7160 25360 18984 9716 0 7400 3708 6644 26804 12672 10544 0 12832 11104 8184 16288 8304 5856 7060 6996 360 360 0 31039 7540 19203 334884 149560 20192 19004 104688 34876 38284 105840 73412 83488 54804 198168 95004 84696 90264 49236 38772 0 104300 42088 38248 61668 79988 25556 8004 5608 2932 1272 104 70532 36594 53616 0 0 0 0 0 0 0 0 0 0 0 0 0 0 0 0 0 0 0 0 0 0 0 0 0 0 0 0 0 0 0 0 0 0 0 0 0 0 0 0 0 0 0 0 0 0 0 0 0 0 0 0 0 0 0 0 0 0 0 0 0 0 0 0 </measResults>
            </measValue>
            <measValue measObjLdn="966.MBTS.1/Cell:eNodeB Function Name=966_L_1, Local Cell ID=11, Cell Name=966_L_1_18F03, eNodeB ID=9660, Cell FDD TDD indication=CELL_FDD">
                <measResults>181419 15979 20430 65084 56335 63119 34805 22829 27568 53758 49754 50142 59159 47566 42964 47174 50768 48913 36421 106059 54756 247631 270906 61228 53506 0 0 0 0 234499 90163 6584 148168 170498 5096 5713 11724 7637 9413 23607 16919 9254 10261 22758 22219 14554 22932 12070 9029 3549 7578 8298 6479 7298 8263 10313 9518 8299 4746 3822 3172 25314 10818 6844 654739 72645 122857 466996 444143 771963 307979 212040 214766 317376 255873 252206 293333 242973 222010 227368 235711 234027 172515 450160 183659 925210 968903 520561 452874 0 0 0 0 1335013 918253 62672 661006 416306 145412 198163 225754 267848 355448 415602 379410 406344 28032 467766 365975 328940 300364 161555 102984 57896 104961 73652 38477 19528 9540 27792 23044 40416 22496 17808 3040 391189 222304 76073 1733640 945536 321140 300764 782204 368615 437240 1797809 1107730 405551 935432 1612562 1628157 877588 1669898 709783 620070 154572 356556 426656 302784 275992 373618 550292 337844 191603 120677 92788 87852 513526 566511 260080 0 0 0 0 0 0 0 0 0 0 0 0 0 0 0 0 0 0 0 0 0 0 0 0 0 0 0 0 0 0 0 0 0 0 0 0 0 0 0 0 0 0 0 0 0 0 0 0 0 0 0 0 0 0 0 0 0 0 0 0 0 0 0 0 </measResults>
            </measValue>
            <measValue measObjLdn="966.MBTS.1/Cell:eNodeB Function Name=966_L_1, Local Cell ID=21, Cell Name=966_L_1_09F01, eNodeB ID=9660, Cell FDD TDD indication=CELL_FDD">
                <measResults>1655 429 616 1726 1552 1711 1353 1138 1308 2756 2993 3718 4570 4078 3477 4365 4784 4105 1610 5472 4612 11390 8938 1892 1492 0 0 0 0 11310 3296 333 11244 7081 360 441 450 433 471 448 437 503 0 464 415 500 685 468 483 0 474 500 538 423 459 467 256 512 422 385 634 1580 318 570 5177 1551 3010 10927 9730 14756 10252 10709 12165 17556 15973 18281 22050 20015 16796 18431 18840 17011 7852 19902 15436 40549 27377 10827 12557 0 0 0 0 54579 27441 2204 69872 25798 12183 15418 11059 11139 12839 8532 13194 16446 0 9810 6997 9979 11267 10226 11381 0 8382 10295 6821 4421 3854 3868 2627 6875 12882 8814 27321 30454 6912 11483 70018 17946 4146 3616 9240 8816 8819 10533 6585 6229 0 8631 8872 9913 18050 8613 8121 0 9628 9567 11208 7524 9929 7823 4861 6270 3205 4388 456 1397 5929 7171 0 0 0 0 0 0 0 0 0 0 0 0 0 0 0 0 0 0 0 0 0 0 0 0 0 0 0 0 0 0 0 0 0 0 0 0 0 0 0 0 0 0 0 0 0 0 0 0 0 0 0 0 0 0 0 0 0 0 0 0 0 0 0 0 </measResults>
            </measValue>
            <measValue measObjLdn="966.MBTS.1/Cell:eNodeB Function Name=966_L_1, Local Cell ID=22, Cell Name=966_L_1_09F02, eNodeB ID=9660, Cell FDD TDD indication=CELL_FDD">
                <measResults>2425 595 818 1843 1750 1769 1183 568 439 598 458 494 527 625 406 458 501 455 515 1550 514 2545 2202 678 768 0 0 0 0 4231 2276 519 1517 2254 19 35 1013 268 116 467 142 173 0 125 155 143 320 447 567 0 543 463 440 319 126 172 147 74 0 0 0 657 199 340 7485 1889 3415 10909 10219 12103 6805 3608 2521 3165 2109 2288 2255 2487 1533 1728 1789 1568 1558 4964 1379 7479 6047 2993 3184 0 0 0 0 23369 18471 3797 9131 8902 354 712 666 1870 2295 9574 3479 4962 0 680 543 341 1390 1898 643 0 1326 825 1213 345 171 653 2167 3243 0 0 0 5480 472 912 8818 3318 452 750 43918 8426 3094 12892 3060 2458 0 3674 4981 4817 7846 9784 11968 0 9916 8533 8722 5869 2340 2141 1195 72 0 0 0 1924 5595 6692 0 0 0 0 0 0 0 0 0 0 0 0 0 0 0 0 0 0 0 0 0 0 0 0 0 0 0 0 0 0 0 0 0 0 0 0 0 0 0 0 0 0 0 0 0 0 0 0 0 0 0 0 0 0 0 0 0 0 0 0 0 0 0 0 </measResults>
            </measValue>
            <measValue measObjLdn="966.MBTS.1/Cell:eNodeB Function Name=966_L_1, Local Cell ID=23, Cell Name=966_L_1_09F03, eNodeB ID=9660, Cell FDD TDD indication=CELL_FDD">
                <measResults>5298 984 1553 2785 2879 3639 1769 1390 1603 2503 2337 1754 3384 3423 3869 4366 3488 2659 1943 6003 1859 7921 9914 1650 1255 0 0 0 0 5374 1779 453 7892 5781 1973 2259 3072 3978 6981 7350 6842 5076 1348 5804 6855 3052 3432 2077 1880 0 1523 1356 1347 2021 4566 2285 205 268 114 4 0 4884 2404 1532 15389 3185 6868 17743 23076 51932 15531 11033 11436 13843 11667 9050 14978 14679 15969 16949 13810 10642 7430 21951 5730 28084 36070 6690 5260 0 0 0 0 23380 14424 3090 151741 67328 89676 94383 137958 174311 320433 312706 282218 194646 61730 231925 276010 100946 91099 56567 50530 0 37396 37190 22330 14711 25043 23862 4598 1317 0 0 0 188742 92082 24176 24832 7898 5510 14129 9491 17943 17587 42562 40985 37311 0 25830 29002 27977 62084 33014 29540 0 26228 18778 31047 58024 165945 70946 4578 11620 5364 200 0 7403 12893 35953 0 0 0 0 0 0 0 0 0 0 0 0 0 0 0 0 0 0 0 0 0 0 0 0 0 0 0 0 0 0 0 0 0 0 0 0 0 0 0 0 0 0 0 0 0 0 0 0 0 0 0 0 0 0 0 0 0 0 0 0 0 0 0 0 </measResults>
            </measValue>
            <measValue measObjLdn="966.MBTS.1/Cell:eNodeB Function Name=966_L_1, Local Cell ID=81, Cell Name=966_L_1_21F01, eNodeB ID=9660, Cell FDD TDD indication=CELL_FDD">
                <measResults>85 21 16 3 0 0 1 0 3 2 11 0 4 12 4 8 10 18 8 28 14 101 158 16 4 0 0 0 0 31 15 15 106 41 47 64 55 17 23 80 135 227 0 176 265 338 267 120 20 0 64 84 22 45 29 7 6 0 0 0 0 135 136 71 235 79 80 14 0 0 5 0 43 8 43 0 22 36 12 32 33 63 78 80 30 288 378 93 27 0 0 0 0 113 156 90 933 350 124 471 1167 206 312 681 1466 4528 0 2051 5573 5702 4877 2627 402 0 1520 1975 142 153 125 175 0 0 0 0 0 2209 1770 1440 436 127 1010 1006 140 180 234 1093 1564 823 0 2284 566 2268 1372 130 0 0 0 100 372 878 572 0 150 0 0 0 0 270 1241 84 0 0 0 0 0 0 0 0 0 0 0 0 0 0 0 0 0 0 0 0 0 0 0 0 0 0 0 0 0 0 0 0 0 0 0 0 0 0 0 0 0 0 0 0 0 0 0 0 0 0 0 0 0 0 0 0 0 0 0 0 0 0 0 0 </measResults>
            </measValue>
            <measValue measObjLdn="966.MBTS.1/Cell:eNodeB Function Name=966_L_1, Local Cell ID=82, Cell Name=966_L_1_21F02, eNodeB ID=9660, Cell FDD TDD indication=CELL_FDD">
                <measResults>0 0 0 0 0 0 0 0 0 0 0 0 0 0 0 0 0 0 0 0 0 0 0 0 0 0 0 0 0 0 0 0 0 0 0 1 1 0 0 0 0 0 0 0 0 0 0 0 0 0 0 0 0 0 0 0 0 0 0 0 0 0 0 0 0 0 0 0 0 0 0 0 0 0 0 0 0 0 0 0 0 0 0 0 0 0 0 0 0 0 0 0 0 0 0 0 0 0 0 25 25 0 0 0 0 0 0 0 0 0 0 0 0 0 0 0 0 0 0 0 0 0 0 0 0 0 0 0 0 0 0 0 0 0 0 0 0 0 0 0 0 0 0 0 0 0 0 0 0 0 0 0 0 0 0 0 0 0 0 0 0 0 0 0 0 0 0 0 0 0 0 0 0 0 0 0 0 0 0 0 0 0 0 0 0 0 0 0 0 0 0 0 0 0 0 0 0 0 0 0 0 0 0 0 0 0 0 0 0 0 0 0 0 0 0 0 0 0 0 0 0 0 0 0 </measResults>
            </measValue>
            <measValue measObjLdn="966.MBTS.1/Cell:eNodeB Function Name=966_L_1, Local Cell ID=83, Cell Name=966_L_1_21F03, eNodeB ID=9660, Cell FDD TDD indication=CELL_FDD">
                <measResults>327 56 11 40 39 47 3 5 3 4 1 1 1 3 15 21 1 3 35 10 19 6061 20722 39 293 0 0 0 0 121 45 37 3625 411 54 55 36 38 85 28 8 21 0 23 47 71 648 73 85 0 179 14 14 6 12 47 6 0 0 0 0 77 8 5 966 168 34 260 249 263 24 14 11 21 4 4 4 12 60 84 4 11 71 32 38 23421 78963 185 2504 0 0 0 0 488 553 309 622 317 0 71 47 98 22 46 0 22 0 24 106 352 995 1233 1093 0 159 0 0 0 0 24 0 0 0 0 0 815 180 0 27336 2342 970 1094 704 702 1836 542 180 444 0 524 942 1286 14240 362 792 0 3070 252 200 102 232 688 148 0 0 0 0 88 0 61 0 0 0 0 0 0 0 0 0 0 0 0 0 0 0 0 0 0 0 0 0 0 0 0 0 0 0 0 0 0 0 0 0 0 0 0 0 0 0 0 0 0 0 0 0 0 0 0 0 0 0 0 0 0 0 0 0 0 0 0 0 0 0 0 </measResults>
            </measValue>
        </measInfo>
        <measInfo measInfoId="1526726702">
            <granPeriod duration="PT3600S" endTime="2016-11-16T01:00:00+01:00"/>
            <repPeriod duration="PT3600S"/>
            <measTypes>1526726737 1526726740 1526727483 1526728299 1526728300 1526728301 1526728302 1526728303 1526728304 1526728305 1526728340 1526728424 1526728425 1526728433 1526728434 1526728479 1526728480 1526728483 1526728484 1526728545 1526728664 1526728665 1526728666 1526728667 1526728668 1526728669 1526728670 1526728671 1526728762 1526728763 1526728764 1526728765 1526729292 1526729293 1526729294 1526729295 1526729296 1526729463 1526730102 1526730103 1526730557 1526730842 1526730843 1526730844 1526730845 1526730883 1526730884 1526732697 1526732698 1526732699 1526732700 1526732701 1526732702 1526732703 1526732704 1526732705 1526732706 1526732707 1526732708 1526732727 1526732728 1526732729 1526732730 1526732731 1526732732 1526732733 1526732734 1526732735 1526732736 1526732911 1526732912 1526733015 1526733016 1526733175 1526733196 1526733197 1526736735 1526736736 1526737748 1526737753 1526737761 1526737762 1526737816 1526737824 1526737870 1526737871 1526739747 1526739748 1526739749 1526739750 1526739817 1526739818 1526739819 1526739820 1526739821 1526739822 1526739823 1526739824 1526739825 1526739826 1526739827 1526739828 1526739829 1526739830 1526740431 1526740432 1526740433 1526740434 1526740435 1526740436 1526740437 1526740495 1526741727 1526741763 1526741767 1526742014 1526742016 1526742073 1526742156 1526742157 </measTypes>
            <measValue measObjLdn="966.MBTS.1/Cell:eNodeB Function Name=966_L_1, Local Cell ID=9, Cell Name=966_L_1_18F01, eNodeB ID=9660, Cell FDD TDD indication=CELL_FDD">
                <measResults>10.212 6.404 6.012 3100914 444584 54536 0 1516000 4517620 1496228 0.88 0.828 0.026 100 100 0 0 1.858 1.954 1.14 0 2399 804 10037 78 347807 35502 82123 0.691 5.272 3 79525762 801864 271504 266648 4552932 4602905 0 0.087 0.032 0 88304 29282 33110 1856 0 0 3525 73 2 0 0 0 0 0 0 0 0.456 305206 3106 138 109 106 86 26 16 2 5 6 0 0 0 0 0 0 0 0 0 0 0 0 0 0 274731 0 0 1014749 212617 115379 327015 0 0 0 0 0 0 0 0 0 0 0 0 0 0 0 0 0 0 0 0 0 0 0 0 0 0 0 0 0 0 </measResults>
            </measValue>
            <measValue measObjLdn="966.MBTS.1/Cell:eNodeB Function Name=966_L_1, Local Cell ID=10, Cell Name=966_L_1_18F02, eNodeB ID=9660, Cell FDD TDD indication=CELL_FDD">
                <measResults>7.11 1.292 5.196 3545359 45197 9478 0 1505956 1251877 224938 0.055 0.221 0 100 100 0 0 0.713 0.028 0.167 0 1064 294 2704 34 34984 6613 16021 0.037 0.388 0.714 63327105 99220 44416 51056 1268889 3259418 0 0.018 0.032 0 12969 11514 1745 397 0 0 3600 0 0 0 0 0 0 0 0 0 0.107 61651 3565 25 5 3 1 0 0 1 0 0 0 0 0 0 0 0 0 0 0 0 0 0 0 0 40139 0 0 165199 62667 33292 103522 0 0 0 0 0 0 0 0 0 0 0 0 0 0 0 0 0 0 0 0 0 0 0 0 0 0 0 0 0 0 </measResults>
            </measValue>
            <measValue measObjLdn="966.MBTS.1/Cell:eNodeB Function Name=966_L_1, Local Cell ID=11, Cell Name=966_L_1_18F03, eNodeB ID=9660, Cell FDD TDD indication=CELL_FDD">
                <measResults>10.409 5.586 6.004 3030966 514938 54130 0 1516556 5313450 1612005 1.121 2.423 0.154 100 100 0 0 1.377 1.189 1.218 0 3109 1061 11489 19 229760 51274 118156 0.574 4.458 3.205 81820242 911452 272637 266726 5361909 4753595 0 0.097 0.032 0 99202 33182 34023 2440 0 0 3570 28 1 1 0 0 0 0 0 0 0.51 287211 3099 299 120 37 16 4 8 4 4 9 0 0 0 0 0 0 0 0 0 0 0 0 0 0 261233 0 0 1004159 287717 123048 405208 0 0 0 0 0 0 0 0 0 0 0 0 0 0 0 0 0 0 0 0 0 0 0 0 0 0 0 0 0 0 </measResults>
            </measValue>
            <measValue measObjLdn="966.MBTS.1/Cell:eNodeB Function Name=966_L_1, Local Cell ID=21, Cell Name=966_L_1_09F01, eNodeB ID=9660, Cell FDD TDD indication=CELL_FDD">
                <measResults>3.841 1.033 2.513 3473593 124460 1981 0 1500736 395861 117446 0.021 0.057 0.026 50 50 0 0 0.126 0 0.056 66 98 53 1129 1596 8107 3055 10869 0.03 0.141 0.128 30981465 59863 22082 22059 399647 3125486 0 0.007 0.032 0 8682 2478 4891 766 0 0 3592 6 2 0 0 0 0 0 0 0 0.018 51032 3572 13 9 1 1 2 0 0 1 1 0 0 0 0 0 0 0 0 0 0 0 0 0 0 19105 0 0 19531 19521 13572 35375 0 0 0 0 0 0 0 0 0 0 0 0 0 0 0 0 0 0 0 0 0 0 0 0 0 0 0 0 0 0 </measResults>
            </measValue>
            <measValue measObjLdn="966.MBTS.1/Cell:eNodeB Function Name=966_L_1, Local Cell ID=22, Cell Name=966_L_1_09F02, eNodeB ID=9660, Cell FDD TDD indication=CELL_FDD">
                <measResults>3.263 0.912 2.021 3562420 37213 401 0 1500440 134969 34842 0.002 0.003 0.026 50 50 0 0 0.042 0 0.013 0 37 35 502 2 3973 409 3127 0.003 0.039 0.042 29446126 14696 8714 6164 137125 3038216 0 0.003 0.032 0 1384 1028 1265 234 0 0 3600 0 0 0 0 0 0 0 0 0 0.004 10506 3593 7 0 0 0 0 0 0 0 0 0 0 0 0 0 0 0 0 0 0 0 0 0 0 12700 0 0 5427 2415 2080 14549 0 0 0 0 0 0 0 0 0 0 0 0 0 0 0 0 0 0 0 0 0 0 0 0 0 0 0 0 0 0 </measResults>
            </measValue>
            <measValue measObjLdn="966.MBTS.1/Cell:eNodeB Function Name=966_L_1, Local Cell ID=23, Cell Name=966_L_1_09F03, eNodeB ID=9660, Cell FDD TDD indication=CELL_FDD">
                <measResults>3.393 1.876 2.074 3467335 128968 3731 0 1499916 440481 433920 0.002 0.186 0.144 50 50 0 0 0.119 0.097 0.06 50 261 128 1541 4022 31129 10746 40526 0.045 0.99 0.119 31115851 356025 22774 13975 445250 3443664 0 0.008 0.032 0 4267 1393 4801 789 0 0 3590 10 0 0 0 0 0 0 0 0 0.009 26821 3482 24 7 12 14 10 7 12 4 28 0 0 0 0 0 0 0 0 0 0 0 0 0 0 23173 0 0 17739 9781 5643 47576 0 0 0 0 0 0 0 0 0 0 0 0 0 0 0 0 0 0 0 0 0 0 0 0 0 0 0 0 0 0 </measResults>
            </measValue>
            <measValue measObjLdn="966.MBTS.1/Cell:eNodeB Function Name=966_L_1, Local Cell ID=81, Cell Name=966_L_1_21F01, eNodeB ID=9660, Cell FDD TDD indication=CELL_FDD">
                <measResults>3.202 0.971 2.002 3107141 490504 3389 0 1949416 2570 10789 0 0 0.013 25 25 0 0 0.001 0 0 0 3 1 61 93 419 921 768 0 0.014 0.001 15275248 8899 226 98 2570 1960336 0 0 0.032 0 11 12 83 321 0 0 3601 0 0 0 0 0 0 0 0 0 0 84 3593 6 1 1 0 0 0 0 0 0 0 0 0 0 0 0 0 0 0 0 0 0 0 0 128 0 0 0 85 34 283 0 0 0 0 0 0 0 0 0 0 0 0 0 0 0 0 0 0 0 0 0 0 0 0 0 0 0 0 0 0 </measResults>
            </measValue>
            <measValue measObjLdn="966.MBTS.1/Cell:eNodeB Function Name=966_L_1, Local Cell ID=82, Cell Name=966_L_1_21F02, eNodeB ID=9660, Cell FDD TDD indication=CELL_FDD">
                <measResults>3.2 0.957 2 3113638 487376 20 0 1949416 0 16 0 0 0 25 25 0 0 0 0 0 0 0 0 0 0 0 0 2 0 0 0 15189823 16 0 0 0 1949432 0 0 0.032 0 0 0 0 8 0 0 3601 0 0 0 0 0 0 0 0 0 0 0 3601 0 0 0 0 0 0 0 0 0 0 0 0 0 0 0 0 0 0 0 0 0 0 0 0 0 0 0 0 0 0 0 0 0 0 0 0 0 0 0 0 0 0 0 0 0 0 0 0 0 0 0 0 0 0 0 0 0 0 0 0 </measResults>
            </measValue>
            <measValue measObjLdn="966.MBTS.1/Cell:eNodeB Function Name=966_L_1, Local Cell ID=83, Cell Name=966_L_1_21F03, eNodeB ID=9660, Cell FDD TDD indication=CELL_FDD">
                <measResults>3.231 0.967 2.001 3106890 492753 1391 0 1949428 33202 5710 0 0 0.001 25 25 0 0 0.03 0 0.027 10 0 0 35 2398 84 282 249 0.003 0.01 0.03 15261523 4453 393 320 33202 1955190 0 0 0.032 0 59 48 94 199 0 0 3600 1 0 0 0 0 0 0 0 0 0 189 3601 0 0 0 0 0 0 0 0 0 0 0 0 0 0 0 0 0 0 0 0 0 0 0 496 0 0 24042 2782 3 448 0 0 0 0 0 0 0 0 0 0 0 0 0 0 0 0 0 0 0 0 0 0 0 0 0 0 0 0 0 0 </measResults>
            </measValue>
        </measInfo>
        <measInfo measInfoId="1526726704">
            <granPeriod duration="PT3600S" endTime="2016-11-16T01:00:00+01:00"/>
            <repPeriod duration="PT3600S"/>
            <measTypes>1526727352 1526727353 1526727354 1526727355 1526727356 1526727357 1526727358 1526727359 1526727360 1526727361 1526727362 1526727363 1526727364 1526727365 1526727366 1526727367 1526727368 1526727369 1526727370 1526727371 1526727372 1526727373 1526727374 1526727375 1526727376 1526727377 1526728180 1526728181 1526728182 1526728183 1526728184 1526728185 1526728186 1526728187 1526728188 1526728189 1526728190 1526728191 1526728598 1526728663 1526729868 1526729869 1526729870 1526729871 1526729872 1526729873 1526729874 1526729875 1526729876 1526730124 1526730125 1526730126 1526730127 1526730128 1526730129 1526730130 1526730131 1526730132 1526730858 1526730859 1526730860 1526730861 1526730872 1526730873 1526735156 1526735157 1526735158 1526735538 1526735539 1526735540 1526736873 1526736874 1526736875 1526736876 1526736877 1526736878 1526737724 1526737725 1526737726 1526737727 1526737728 1526737729 1526737730 1526737731 1526737732 1526737733 1526737734 1526737735 1526737736 1526737737 1526737738 1526737739 1526737740 1526737741 1526737858 1526737859 1526737860 1526737861 1526737862 1526737863 1526737864 1526737865 1526737866 1526737867 1526737868 1526737869 1526739656 1526739657 1526739658 1526739659 1526739660 1526739661 1526739719 1526739753 1526739754 1526739755 1526741736 1526741737 1526741738 1526741739 1526741740 1526741741 1526741742 1526741764 1526741765 1526741766 1526741768 1526741769 1526741770 1526741857 1526741858 1526741859 1526741860 1526741861 1526741862 1526741863 1526741864 1526741934 1526741935 1526741936 1526741937 1526741938 1526741939 1526741940 1526741941 1526741942 1526741943 1526741944 1526741945 1526742060 </measTypes>
            <measValue measObjLdn="966.MBTS.1/Cell:eNodeB Function Name=966_L_1, Local Cell ID=9, Cell Name=966_L_1_18F01, eNodeB ID=9660, Cell FDD TDD indication=CELL_FDD">
                <measResults>78660352 2202408 334790 91143 329864 450954496 1785161760 8268742896 15867 11239 33750 21855904 239316056 1085255128 245553 1166948 0 213212616 2109583224 0 83167 285602 0 62750400 613029960 0 8630 638 5955 66 37455 8 32167 16266 92864 62911 0 0 3579304 66263927 0 0 0 0 0 429753 0 0 465733 797 5 0 0 0 0 0 0 0 1127 75 11354 20215 1402593 429753 910 483 144 743 214 6206 32167 92865 0 2298 5598 36940 0 0 0 0 0 0 0 0 0 0 0 0 0 0 0 0 0 0 142162 86735 306881 3446 10321 31802 2345 5221 35562 119 62 7 0 0 0 0 0 0 0 487688 1352368 132664 0 0 0 0 0 1781345 0 0 0 0 0 0 0 0 0 0 0 0 0 0 0 0 0 0 0 0 0 0 0 0 0 0 0 11248 </measResults>
            </measValue>
            <measValue measObjLdn="966.MBTS.1/Cell:eNodeB Function Name=966_L_1, Local Cell ID=10, Cell Name=966_L_1_18F02, eNodeB ID=9660, Cell FDD TDD indication=CELL_FDD">
                <measResults>78660352 2217576 64536 11740 9873 83253504 148318352 185886928 5508 1036 1633 8170840 11044832 31806760 27379 217191 0 16937960 352108056 0 22259 172509 0 16890488 345410168 0 2914 322 949 5 1440 0 5970 5297 48150 41286 0 0 942976 32004468 0 0 0 0 0 57038 0 0 57704 204 0 0 0 0 0 0 0 0 384 31 2668 1867 433415 57038 273 131 51 266 77 1052 5975 48150 0 739 924 1398 0 0 0 0 0 0 0 0 0 0 0 0 0 0 0 0 0 0 29315 11544 9552 1937 983 1563 1114 927 1393 112 5 0 0 0 0 0 0 0 0 151360 33392 0 0 0 0 0 0 439403 0 0 0 0 0 0 0 0 0 0 0 0 0 0 0 0 0 0 0 0 0 0 0 0 0 0 0 2035 </measResults>
            </measValue>
            <measValue measObjLdn="966.MBTS.1/Cell:eNodeB Function Name=966_L_1, Local Cell ID=11, Cell Name=966_L_1_18F03, eNodeB ID=9660, Cell FDD TDD indication=CELL_FDD">
                <measResults>78660352 2205992 408029 113823 81335 981533272 2166904224 1688965824 25314 10818 6844 111887504 185581584 159696816 489640 1010584 0 274799368 1762867248 0 126480 319252 0 73698440 647301744 0 13258 1065 8283 144 7317 13 48321 24652 98385 71604 0 0 4541032 60325056 0 0 0 0 0 372567 0 0 399488 1166 0 0 0 0 0 0 0 0 1166 90 32535 15602 1527066 372567 1385 708 230 596 151 5733 48326 98386 0 5736 7612 7001 0 0 0 0 0 0 0 0 0 0 0 0 0 0 0 0 0 0 202384 111221 71723 11259 10167 6059 6208 7968 6486 468 140 13 0 0 0 0 0 0 0 3920840 3001968 373552 0 0 0 0 0 1946005 0 0 0 0 0 0 0 0 0 0 0 0 0 0 0 0 0 0 0 0 0 0 0 0 0 0 0 12383 </measResults>
            </measValue>
            <measValue measObjLdn="966.MBTS.1/Cell:eNodeB Function Name=966_L_1, Local Cell ID=21, Cell Name=966_L_1_09F01, eNodeB ID=9660, Cell FDD TDD indication=CELL_FDD">
                <measResults>78660352 2187112 21868 3015 5070 21162744 29887080 87947984 1580 318 570 1814008 3326120 8684096 14722 58989 0 10754064 84017368 0 4207 10034 0 2873768 13849912 0 760 128 300 2 481 12 1305 939 3587 2020 0 0 2293840 30020168 0 0 0 0 0 23143 0 0 23692 27 0 0 0 0 0 0 0 0 24 57 1168 2840 94054 23143 167 89 37 29 9 337 1305 3587 0 277 276 444 0 0 0 0 0 0 0 0 0 0 0 0 0 0 0 0 0 0 10608 2960 4861 591 308 544 355 292 455 34 2 12 0 0 0 0 0 0 0 105928 13536 249984 0 0 0 0 0 88013 0 0 0 0 0 0 0 0 0 0 0 0 0 0 0 0 0 0 0 0 0 0 0 0 0 0 0 745 </measResults>
            </measValue>
            <measValue measObjLdn="966.MBTS.1/Cell:eNodeB Function Name=966_L_1, Local Cell ID=22, Cell Name=966_L_1_09F02, eNodeB ID=9660, Cell FDD TDD indication=CELL_FDD">
                <measResults>78660352 2191080 6004 1757 2284 10498464 12645872 19965280 657 199 340 608840 1610048 3198912 8931 9113 0 3739880 11259664 0 5057 6317 0 2326456 9049848 0 319 62 160 0 337 0 1592 990 1830 1470 0 0 299328 2596772 0 0 0 0 0 7522 0 0 7533 4 0 0 0 0 0 0 0 0 148 25 1262 318 31556 7522 65 34 9 24 4 79 1593 1830 0 113 152 337 0 0 0 0 0 0 0 0 0 0 0 0 0 0 0 0 0 0 3330 1757 2283 159 198 340 105 160 337 14 0 0 0 0 0 0 0 0 0 18456 0 0 0 0 0 0 0 29450 0 0 0 0 0 0 0 0 0 0 0 0 0 0 0 0 0 0 0 0 0 0 0 0 0 0 0 168 </measResults>
            </measValue>
            <measValue measObjLdn="966.MBTS.1/Cell:eNodeB Function Name=966_L_1, Local Cell ID=23, Cell Name=966_L_1_09F03, eNodeB ID=9660, Cell FDD TDD indication=CELL_FDD">
                <measResults>78660352 2183656 51204 24448 13689 206443112 234755776 245329048 4884 2404 1532 21682384 24770976 28696568 23377 50501 0 14993328 68538144 0 4624 5095 0 2222928 7532896 0 3234 165 2636 20 1572 1 1974 672 2322 851 0 0 855488 27658456 0 0 0 0 0 86011 0 0 86493 25 1 0 0 0 0 0 0 0 159 41 3540 3471 86641 86011 287 153 56 10 4 123 1974 2322 0 2559 2495 1568 0 0 0 0 0 0 0 0 0 0 0 0 0 0 0 0 0 0 44875 24448 13687 4079 2404 1532 2896 2636 1572 87 20 1 0 0 0 0 0 0 0 307248 204672 16416 0 0 0 0 0 83600 0 0 0 0 0 0 0 0 0 0 0 0 0 0 0 0 0 0 0 0 0 0 0 0 0 0 0 557 </measResults>
            </measValue>
            <measValue measObjLdn="966.MBTS.1/Cell:eNodeB Function Name=966_L_1, Local Cell ID=81, Cell Name=966_L_1_21F01, eNodeB ID=9660, Cell FDD TDD indication=CELL_FDD">
                <measResults>111988392 2183992 795 1186 257 1868736 6351600 2379488 135 136 71 196744 732960 668016 64 304 0 15200 378096 0 98 102 0 15392 182544 0 77 3 123 1 44 5 27 22 31 23 0 0 135608 1376584 0 0 0 0 0 2206 0 0 2206 0 0 0 0 0 0 0 0 0 12 2 35 49 588 2206 8 8 1 0 0 0 27 31 0 55 123 44 0 0 0 0 0 0 0 0 0 0 0 0 0 0 0 0 0 0 737 1186 257 98 136 71 61 123 44 2 1 5 0 0 0 0 0 0 0 1040 3496 52416 0 0 0 0 0 568 0 0 0 0 0 0 0 0 0 0 0 0 0 0 0 0 0 0 0 0 0 0 0 0 0 0 0 5 </measResults>
            </measValue>
            <measValue measObjLdn="966.MBTS.1/Cell:eNodeB Function Name=966_L_1, Local Cell ID=82, Cell Name=966_L_1_21F02, eNodeB ID=9660, Cell FDD TDD indication=CELL_FDD">
                <measResults>111990032 2183992 2 0 0 3216 0 0 0 0 0 0 0 0 0 0 0 0 0 0 0 0 0 0 0 0 0 0 0 0 0 0 0 0 0 0 0 0 0 3219 0 0 0 0 0 2 0 0 2 0 0 0 0 0 0 0 0 0 0 0 0 0 0 2 0 0 0 0 0 0 0 0 0 0 0 0 0 0 0 0 0 0 0 0 0 0 0 0 0 0 0 0 0 0 2 0 0 0 0 0 0 0 0 0 0 0 0 0 0 0 0 0 0 0 0 0 0 0 0 0 0 0 0 0 0 0 0 0 0 0 0 0 0 0 0 0 0 0 0 0 0 0 0 0 0 0 0 0 0 0 </measResults>
            </measValue>
            <measValue measObjLdn="966.MBTS.1/Cell:eNodeB Function Name=966_L_1, Local Cell ID=83, Cell Name=966_L_1_21F03, eNodeB ID=9660, Cell FDD TDD indication=CELL_FDD">
                <measResults>111989048 2183992 4361 947 278 1396920 5671592 1821152 77 8 5 32376 51024 25224 394 26734 0 65600 47342040 0 189 536 0 44608 1350688 0 37 5 6 0 4 0 98 19 142 134 0 0 798120 300628 0 0 0 0 0 3016 0 0 3016 1 0 0 0 0 0 0 0 0 3 2 215 41 27850 3016 6 5 2 0 0 2 100 142 0 19 6 4 0 0 0 0 0 0 0 0 0 0 0 0 0 0 0 0 0 0 2835 947 278 26 8 5 12 6 4 3 0 0 0 0 0 0 0 0 0 2984 0 0 0 0 0 0 0 27855 0 0 0 0 0 0 0 0 0 0 0 0 0 0 0 0 0 0 0 0 0 0 0 0 0 0 0 112 </measResults>
            </measValue>
        </measInfo>
        <measInfo measInfoId="1526726705">
            <granPeriod duration="PT3600S" endTime="2016-11-16T01:00:00+01:00"/>
            <repPeriod duration="PT3600S"/>
            <measTypes>1526727378 1526727379 1526727380 1526727381 1526727382 1526727383 1526727384 1526727385 1526728333 1526728335 1526728336 1526728338 1526728339 1526728426 1526728427 1526728445 1526728446 1526728447 1526728448 1526728449 1526728450 1526728451 1526728452 1526728453 1526728454 1526728455 1526728456 1526728457 1526728458 1526728459 1526728460 1526728461 1526728462 1526728463 1526728464 1526728473 1526728474 1526728481 1526728482 1526728496 1526728516 1526728517 1526728524 1526728525 1526728546 1526728942 1526728943 1526728944 1526728945 1526728969 1526728970 1526728972 1526728973 1526728975 1526728976 1526729297 1526729298 1526729464 1526729465 1526729557 1526729558 1526730100 1526730101 1526730143 1526730144 1526730600 1526730601 1526730602 1526730603 1526730604 1526730605 1526730606 1526730607 1526730608 1526730609 1526730610 1526730611 1526730612 1526730613 1526730614 1526730615 1526730616 1526730617 1526730618 1526730619 1526730832 1526730833 1526730838 1526730839 1526730840 1526730878 1526731537 1526731538 1526732656 1526732657 1526732676 1526732677 1526732678 1526732679 1526732680 1526732681 1526732682 1526732683 1526732684 1526732685 1526732686 1526732721 1526732722 1526732723 1526732894 1526732895 1526732905 1526732906 1526732907 1526732908 1526732909 1526732910 1526732915 1526732916 1526732954 1526732955 1526733019 1526733020 1526733021 1526733022 1526733173 1526733174 1526733198 1526735159 1526736781 1526736782 1526736783 1526736784 1526736785 1526736786 1526736787 1526736790 1526736871 1526736872 1526737747 1526737749 1526737752 1526737760 1526737763 1526737776 1526737777 1526737778 1526737779 1526737780 1526737781 1526737782 1526737783 1526737791 1526737792 1526737793 1526737794 1526737795 1526737796 1526737797 1526737798 1526737799 1526737800 1526737851 1526737852 1526739724 1526739742 1526739781 1526739785 1526739786 1526739801 1526739802 1526739805 1526739806 1526740442 1526740443 1526740478 1526740496 1526741735 1526741758 1526741844 1526741882 1526741883 1526741888 1526741889 1526741890 1526741891 1526741892 1526741899 1526741931 1526741932 1526741933 1526741948 1526742034 1526742076 1526742153 </measTypes>
            <measValue measObjLdn="966.MBTS.1/Cell:eNodeB Function Name=966_L_1, Local Cell ID=9, Cell Name=966_L_1_18F01, eNodeB ID=9660, Cell FDD TDD indication=CELL_FDD">
                <measResults>13.743 33 0 0 3.05 11 3.097 11 13.733 11 3.389 8.145 24 3.611 0.138 0.164 0 0 0 0 0 0.128 0 0.02 0.016 0.162 0 0 0 0 0 0.113 0 0.028 0.021 0 0 0 0 0 10 3 0 0 13.678 0 0 0 0 0.162 5 0.164 4 0.273 5 0.008 1 0 0 0 0 0 0 0 0 5 0 0 0 0 0 4 1 3 2 4 0 0 0 0 0 4 1 3 2 0.129 6 0.525 11 14 3200 0 0 0.005 1 3600 0 0 0 0 0 0 0 0 0 0 0 0 0 0 0 0 0 1.813 6 0 0 0.078 1 0 0 0 0 0 0 0 0 0 0 0 0 0 0 0 0 0 33 1.431 0 0 0 0 0 0 0 0 0 0 0 0 0 0 0.091 2 0 0 0 0 0 0 0 0 1.164 8 3600 0 0 0 0 0 0 0 0 0 0 0 0 0 0 0 0 0 0 0 0 0 0 0 0 0 0 0 0 0 0 </measResults>
            </measValue>
            <measValue measObjLdn="966.MBTS.1/Cell:eNodeB Function Name=966_L_1, Local Cell ID=10, Cell Name=966_L_1_18F02, eNodeB ID=9660, Cell FDD TDD indication=CELL_FDD">
                <measResults>2.47 9 0 0 0.538 5 0.57 5 2.47 5 0.603 0.273 5 1.206 0.05 0.022 0 0 0 0 0 0.016 0 0.005 0.001 0.017 0 0 0 0 0 0.01 0 0.005 0.002 0 0 0 0 0 6 1 0 0 2.464 0 0 0 0 0.017 2 0.022 3 0.036 3 0.016 1 0 0 0 0 0 0 0 0 2 0 0 0 0 0 2 0 2 1 3 0 0 0 0 0 2 0 2 1 0.016 3 0.13 5 6 3200 0 0 0.001 1 3600 0 0 0 0 0 0 0 0 0 0 0 0 0 0 0 0 0 0.273 3 0 0 0.009 1 0 0 0 0 0 0 0 0 0 0 0 0 0 0 0 0 0 9 0.154 0 0 0 0 0 0 0 0 0 0 0 0 0 0 0.023 1 0 0 0 0 0 0 0 0 0.213 5 3305 0 0 0 0 0 0 0 0 0 0 0 0 0 0 0 0 0 0 0 0 0 0 0 0 0 0 0 0 0 0 </measResults>
            </measValue>
            <measValue measObjLdn="966.MBTS.1/Cell:eNodeB Function Name=966_L_1, Local Cell ID=11, Cell Name=966_L_1_18F03, eNodeB ID=9660, Cell FDD TDD indication=CELL_FDD">
                <measResults>15.049 29 0 0 3.464 12 3.409 11 15.039 12 3.704 8.334 25 4.842 0.091 0.161 0 0 0 0 0 0.105 0 0.047 0.009 0.155 0 0 0 0 0 0.099 0 0.048 0.009 0 0 0 0 0 14 2 0 0 15.011 0 0 0 0 0.155 4 0.161 4 0.287 5 0.268 2 0 0 0 0 0 0 0 0 4 0 0 0 0 0 4 0 3 2 4 0 0 0 0 0 3 0 3 2 0.111 6 0.583 11 13 3200 0 0 0.007 1 3600 0 0 0 0 0 0 0 0 0 0 0 0 0 0 0 0 0 2.55 9 0 0 0.2 2 0 0 0 0 0 0 0 0 0 0 0 0 0 0 0 0 0 29 0.717 0 0 0 0 0 0 0 0 0 0 0 0 0 0 0.227 2 0 0 0 0 0 0 0 0 1.202 7 3600 0 0 0 0 0 0 0 0 0 0 0 0 0 0 0 0 0 0 0 0 0 0 0 0 0 0 0 0 0 0 </measResults>
            </measValue>
            <measValue measObjLdn="966.MBTS.1/Cell:eNodeB Function Name=966_L_1, Local Cell ID=21, Cell Name=966_L_1_09F01, eNodeB ID=9660, Cell FDD TDD indication=CELL_FDD">
                <measResults>0.771 10 0 0 0.192 5 0.181 5 0.771 5 0.198 0.212 3 0.141 3.679 0.008 0 0 0 0 0 0.003 0 0.002 0.003 0.007 0 0 0 0 0 0.003 0 0.002 0.002 0 0 0 0 0 3 11 0 0 0.77 0 0 0 0 0.007 3 0.008 4 0.014 4 0.009 1 0 0 0 0 0 0 0 0 3 0 0 0 0 0 2 0 1 2 4 0 0 0 0 0 2 0 1 2 0.007 3 0.027 5 5 3200 0 0 0.093 2 3600 0 0 0 0 0 0 0 0 0 0 0 0 0 0 0 0 0 0 0 0 0 0 0 0 0 0 0 0 0 0 0 0 0 0 0 0 0 0 0 0 10 0.321 0 0 0 0 0 0 0 0 0 0 0 0 0 0 0.005 1 0 0 0 0 0 0 0 0 0.069 5 1956 0 0 0 0 0 0 0 0 0 0 0 0 0 0 0 0 0 0 0 0 0 0 0 0 0 0 0 0 0 0 </measResults>
            </measValue>
            <measValue measObjLdn="966.MBTS.1/Cell:eNodeB Function Name=966_L_1, Local Cell ID=22, Cell Name=966_L_1_09F02, eNodeB ID=9660, Cell FDD TDD indication=CELL_FDD">
                <measResults>0.171 3 0 0 0.032 2 0.029 2 0.169 2 0.033 0.007 1 0.05 1.209 0.001 0 0 0 0 0 0 0 0.001 0 0.001 0 0 0 0 0 0 0 0 0 0 0 0 0 0 1 6 0 0 0.17 0 0 0 0 0.001 2 0.001 2 0.002 2 0 0 0 0 0 0 0 0 0 0 2 0 0 0 0 0 1 0 2 1 2 0 0 0 0 0 1 0 2 1 0.002 2 0.009 2 4 3200 0 0 0.023 1 3600 0 0 0 0 0 0 0 0 0 0 0 0 0 0 0 0 0 0 0 0 0 0 0 0 0 0 0 0 0 0 0 0 0 0 0 0 0 0 0 0 3 0.034 0 0 0 0 0 0 0 0 0 0 0 0 0 0 0.001 1 0 0 0 0 0 0 0 0 0.012 2 570 0 0 0 0 0 0 0 0 0 0 0 0 0 0 0 0 0 0 0 0 0 0 0 0 0 0 0 0 0 0 </measResults>
            </measValue>
            <measValue measObjLdn="966.MBTS.1/Cell:eNodeB Function Name=966_L_1, Local Cell ID=23, Cell Name=966_L_1_09F03, eNodeB ID=9660, Cell FDD TDD indication=CELL_FDD">
                <measResults>0.433 4 0 0 0.117 4 0.111 3 0.432 4 0.12 0.036 2 0.087 4.803 0.014 0 0 0 0 0 0.006 0 0.004 0.004 0.024 0 0 0 0 0 0.006 0 0.007 0.011 0 0 0 0 0 2 13 0 0 0.424 0 0 0 0 0.024 2 0.014 2 0.031 2 0 0 0 0 0 0 0 0 0 0 2 0 0 0 0 0 2 0 1 2 2 0 0 0 0 0 2 0 1 2 0.024 3 0.024 4 4 3200 0 0 0.231 2 3600 0 0 0 0 0 0 0 0 0 0 0 0 0 0 0 0 0 0 0 0 0 0 0 0 0 0 0 0 0 0 0 0 0 0 0 0 0 0 0 0 4 0.025 0 0 0 0 0 0 0 0 0 0 0 0 0 0 0.007 1 0 0 0 0 0 0 0 0 0.065 3 1196 0 0 0 0 0 0 0 0 0 0 0 0 0 0 0 0 0 0 0 0 0 0 0 0 0 0 0 0 0 0 </measResults>
            </measValue>
            <measValue measObjLdn="966.MBTS.1/Cell:eNodeB Function Name=966_L_1, Local Cell ID=81, Cell Name=966_L_1_21F01, eNodeB ID=9660, Cell FDD TDD indication=CELL_FDD">
                <measResults>0.002 1 0 0 0.001 1 0.001 1 0.002 1 0.001 0.001 1 0 2.204 0 0 0 0 0 0 0 0 0 0 0 0 0 0 0 0 0 0 0 0 0 0 0 0 0 0 7 0 0 0.002 0 0 0 0 0 1 0 1 0 1 0 0 0 0 0 0 0 0 0 0 1 0 0 0 0 0 0 0 0 1 1 0 0 0 0 0 0 0 0 1 0.001 1 0 1 2 3200 0 0 0.212 3 3600 0 0 0 0 0 0 0 0 0 0 0 0 0 0 0 0 0 0 0 0 0 0 0 0 0 0 0 0 0 0 0 0 0 0 0 0 0 0 0 0 1 0 0 0 0 0 0 0 0 0 0 0 0 0 0 0 0 0 0 0 0 0 0 0 0 0 0 1 9 0 0 0 0 0 0 0 0 0 0 0 0 0 0 0 0 0 0 0 0 0 0 0 0 0 0 0 0 0 0 </measResults>
            </measValue>
            <measValue measObjLdn="966.MBTS.1/Cell:eNodeB Function Name=966_L_1, Local Cell ID=82, Cell Name=966_L_1_21F02, eNodeB ID=9660, Cell FDD TDD indication=CELL_FDD">
                <measResults>0 0 0 0 0 0 0 0 0 0 0 0 0 0 0.274 0 0 0 0 0 0 0 0 0 0 0 0 0 0 0 0 0 0 0 0 0 0 0 0 0 0 3 0 0 0 0 0 0 0 0 0 0 0 0 0 0 0 0 0 0 0 0 0 0 0 0 0 0 0 0 0 0 0 0 0 0 0 0 0 0 0 0 0 0 0 0 1 0 0 1 3200 0 0 0.009 1 3600 0 0 0 0 0 0 0 0 0 0 0 0 0 0 0 0 0 0 0 0 0 0 0 0 0 0 0 0 0 0 0 0 0 0 0 0 0 0 0 0 0 0 0 0 0 0 0 0 0 0 0 0 0 0 0 0 0 0 0 0 0 0 0 0 0 0 0 0 0 0 0 0 0 0 0 0 0 0 0 0 0 0 0 0 0 0 0 0 0 0 0 0 0 0 0 0 0 0 0 </measResults>
            </measValue>
            <measValue measObjLdn="966.MBTS.1/Cell:eNodeB Function Name=966_L_1, Local Cell ID=83, Cell Name=966_L_1_21F03, eNodeB ID=9660, Cell FDD TDD indication=CELL_FDD">
                <measResults>0.038 2 0 0 0.03 1 0.03 1 0.038 1 0.03 0 0 0.001 2.176 0.001 0 0 0 0 0 0 0 0.001 0 0.001 0 0 0 0 0 0 0 0.001 0 0 0 0 0 0 1 9 0 0 0.038 0 0 0 0 0.001 1 0.001 2 0.002 2 0 0 0 0 0 0 0 0 0 0 1 0 0 0 0 0 1 0 1 0 2 0 0 0 0 0 1 0 2 0 0.001 1 0.008 2 3 3200 0 0 0.067 2 3600 0 0 0 0 0 0 0 0 0 0 0 0 0 0 0 0 0 0 0 0 0 0 0 0 0 0 0 0 0 0 0 0 0 0 0 0 0 0 0 0 2 0 0 0 0 0 0 0 0 0 0 0 0 0 0 0 0 0 0 0 0 0 0 0 0 0 0.023 2 135 0 0 0 0 0 0 0 0 0 0 0 0 0 0 0 0 0 0 0 0 0 0 0 0 0 0 0 0 0 0 </measResults>
            </measValue>
        </measInfo>
        <measInfo measInfoId="1526726706">
            <granPeriod duration="PT3600S" endTime="2016-11-16T01:00:00+01:00"/>
            <repPeriod duration="PT3600S"/>
            <measTypes>1526726986 1526726987 1526726988 1526726989 1526726990 1526726991 1526726992 1526726993 1526726994 1526727226 1526727227 1526727228 1526728306 1526728307 1526728308 1526728309 1526728310 1526728311 1526728312 1526728313 1526728314 1526728315 1526728316 1526728317 1526728318 1526728321 1526728322 1526728323 1526728324 1526728326 1526728327 1526728328 1526728329 1526728330 1526728331 1526728386 1526728387 1526728388 1526728400 1526728401 1526728402 1526728403 1526728404 1526728405 1526728406 1526728407 1526728408 1526728409 1526728410 1526728441 1526728442 1526728468 1526728469 1526728470 1526728471 1526728472 1526728497 1526728498 1526728499 1526728500 1526728501 1526728502 1526728503 1526728504 1526728505 1526728506 1526728507 1526728508 1526728509 1526728510 1526728511 1526728512 1526728513 1526728529 1526728530 1526728531 1526728532 1526728533 1526728534 1526728535 1526728536 1526728542 1526728543 1526728544 1526728560 1526728561 1526728705 1526728706 1526728707 1526728708 1526728709 1526728710 1526728746 1526728747 1526728748 1526728749 1526728750 1526728751 1526728752 1526728753 1526728754 1526728755 1526728756 1526728757 1526728758 1526728759 1526728760 1526728761 1526728889 1526728890 1526728891 1526728892 1526728893 1526728894 1526728895 1526728896 1526728897 1526728898 1526728899 1526728900 1526728901 1526729054 1526729055 1526729260 1526729422 1526729423 1526729424 1526729425 1526729426 1526729427 1526729428 1526729429 1526729432 1526729433 1526729434 1526729485 1526729486 1526729487 1526729488 1526729489 1526729490 1526729491 1526729492 1526729505 1526729506 1526729507 1526729508 1526729509 1526729510 1526729511 1526729512 1526729513 1526729514 1526729515 1526729516 1526729544 1526729573 1526730017 1526730018 1526730019 1526730020 1526730021 1526730022 1526730023 1526730024 1526730025 1526730026 1526730027 1526730028 1526730029 1526730030 1526730031 1526730032 1526730033 1526730034 1526730035 1526730036 1526730037 1526730038 1526730039 1526730040 1526730041 1526730076 1526730077 1526730078 1526730079 1526730080 1526730081 1526730082 1526730083 1526730084 1526730085 1526730086 1526730087 1526730088 1526730089 1526730090 1526730091 1526730092 1526730093 1526730094 1526730095 1526730096 1526730097 1526730098 1526730099 1526730146 1526730147 1526730148 1526730848 1526730849 1526733006 1526733007 1526733008 1526733009 1526733190 1526733191 1526733192 1526742170 </measTypes>
            <measValue measObjLdn="966.MBTS.1/Cell:eNodeB Function Name=966_L_1, Local Cell ID=9, Cell Name=966_L_1_18F01, eNodeB ID=9660, Cell FDD TDD indication=CELL_FDD">
                <measResults>0 0 0 0 0 0 0 0 0 0 0 0 0 0 0 0 0 0 0 0 0 0 0 0 0 6 6 6 0 6 0 0 0 6 0 3 3 3 0 0 0 0 0 0 0 0 0 0 0 0 0 0 0 0 0 0 6 0 0 0 0 0 0 0 0 0 0 0 0 0 0 0 0 0 0 0 0 0 0 0 0 0 0 0 0 0 6 0 0 0 0 0 0 0 0 0 0 0 0 0 0 0 0 0 0 0 0 0 0 0 0 0 0 0 0 0 0 0 0 0 0 0 0 0 0 0 0 0 0 0 0 0 NIL NIL NIL 0 0 0 0 0 0 0 0 0 0 0 0 0 0 0 0 0 0 0 0 0 0 0 0 0 0 0 0 0 0 0 0 0 0 0 0 0 0 0 0 0 0 0 0 0 0 0 0 0 0 0 0 0 0 0 0 0 0 0 0 0 0 0 0 0 0 0 0 0 0 0 0 0 0 0 0 0 0 0 0 0 0 0 0 </measResults>
            </measValue>
            <measValue measObjLdn="966.MBTS.1/Cell:eNodeB Function Name=966_L_1, Local Cell ID=10, Cell Name=966_L_1_18F02, eNodeB ID=9660, Cell FDD TDD indication=CELL_FDD">
                <measResults>0 0 0 0 0 0 0 0 0 0 0 0 0 0 0 0 0 0 0 0 0 0 0 0 0 3 3 3 0 3 0 0 0 3 0 2 2 2 0 0 0 0 0 0 0 0 0 0 0 0 0 0 0 0 0 0 3 0 0 0 0 0 0 0 0 0 0 0 0 0 0 0 0 0 0 0 0 0 0 0 0 0 0 0 0 0 3 0 0 0 0 0 0 0 0 0 0 0 0 0 0 0 0 0 0 0 0 0 0 0 0 0 0 0 0 0 0 0 0 0 0 0 0 0 0 0 0 0 0 0 0 0 NIL NIL NIL 0 0 0 0 0 0 0 0 0 0 0 0 0 0 0 0 0 0 0 0 0 0 0 0 0 0 0 0 0 0 0 0 0 0 0 0 0 0 0 0 0 0 0 0 0 0 0 0 0 0 0 0 0 0 0 0 0 0 0 0 0 0 0 0 0 0 0 0 0 0 0 0 0 0 0 0 0 0 0 0 0 0 0 0 </measResults>
            </measValue>
            <measValue measObjLdn="966.MBTS.1/Cell:eNodeB Function Name=966_L_1, Local Cell ID=11, Cell Name=966_L_1_18F03, eNodeB ID=9660, Cell FDD TDD indication=CELL_FDD">
                <measResults>0 0 0 0 0 0 0 0 0 0 0 0 0 0 0 0 0 0 0 0 0 0 0 0 0 6 6 6 0 7 0 0 0 7 0 5 5 5 0 0 0 0 0 0 0 0 0 0 0 0 0 0 0 0 0 0 6 0 0 0 0 0 0 0 0 0 0 0 0 0 0 0 0 0 0 0 0 0 0 0 0 0 0 0 0 0 6 0 0 0 0 0 0 0 0 0 0 0 0 0 0 0 0 0 0 0 0 0 0 0 0 0 0 0 0 0 0 0 0 0 0 0 0 0 0 0 0 0 0 0 0 0 NIL NIL NIL 0 0 0 0 0 0 1 0 0 0 0 0 0 0 0 0 0 0 0 0 0 0 0 0 0 0 0 0 0 0 0 0 0 0 0 0 0 0 0 0 0 0 0 0 0 0 0 0 0 0 0 0 0 0 0 0 0 0 0 0 0 0 0 0 0 0 0 0 0 0 0 0 0 0 0 0 0 0 0 0 0 0 0 0 </measResults>
            </measValue>
            <measValue measObjLdn="966.MBTS.1/Cell:eNodeB Function Name=966_L_1, Local Cell ID=21, Cell Name=966_L_1_09F01, eNodeB ID=9660, Cell FDD TDD indication=CELL_FDD">
                <measResults>0 0 0 0 0 0 0 0 0 0 0 0 0 0 0 0 0 0 0 0 0 0 0 0 0 2 2 2 0 2 0 0 0 2 0 0 0 0 0 0 0 0 0 0 0 0 0 0 0 0 0 0 0 0 0 0 2 0 0 0 0 0 0 0 0 0 0 0 0 0 0 0 0 0 0 0 0 0 0 0 0 0 0 0 0 0 2 0 0 0 0 0 0 0 0 0 0 0 0 0 0 0 0 0 0 0 0 0 0 0 0 0 0 0 0 0 0 0 0 0 0 0 0 0 0 0 0 0 0 0 0 0 NIL NIL NIL 0 0 0 0 0 0 0 0 0 0 0 0 0 0 0 0 0 0 0 0 0 0 0 0 0 0 0 0 0 0 0 0 0 0 0 0 0 0 0 0 0 0 0 0 0 0 0 0 0 0 0 0 0 0 0 0 0 0 0 0 0 0 0 0 0 0 0 0 0 0 0 0 0 0 0 0 0 0 0 0 0 0 0 0 </measResults>
            </measValue>
            <measValue measObjLdn="966.MBTS.1/Cell:eNodeB Function Name=966_L_1, Local Cell ID=22, Cell Name=966_L_1_09F02, eNodeB ID=9660, Cell FDD TDD indication=CELL_FDD">
                <measResults>0 0 0 0 0 0 0 0 0 0 0 0 0 0 0 0 0 0 0 0 0 0 0 0 0 0 0 0 0 0 0 0 0 0 0 0 0 0 0 0 0 0 0 0 0 0 0 0 0 0 0 0 0 0 0 0 0 0 0 0 0 0 0 0 0 0 0 0 0 0 0 0 0 0 0 0 0 0 0 0 0 0 0 0 0 0 0 0 0 0 0 0 0 0 0 0 0 0 0 0 0 0 0 0 0 0 0 0 0 0 0 0 0 0 0 0 0 0 0 0 0 0 0 0 0 0 0 0 0 0 0 0 NIL NIL NIL 0 0 0 0 0 0 0 0 0 0 0 0 0 0 0 0 0 0 0 0 0 0 0 0 0 0 0 0 0 0 0 0 0 0 0 0 0 0 0 0 0 0 0 0 0 0 0 0 0 0 0 0 0 0 0 0 0 0 0 0 0 0 0 0 0 0 0 0 0 0 0 0 0 0 0 0 0 0 0 0 0 0 0 0 </measResults>
            </measValue>
            <measValue measObjLdn="966.MBTS.1/Cell:eNodeB Function Name=966_L_1, Local Cell ID=23, Cell Name=966_L_1_09F03, eNodeB ID=9660, Cell FDD TDD indication=CELL_FDD">
                <measResults>0 0 0 0 0 0 0 0 0 0 0 0 0 0 0 0 0 0 0 0 0 0 0 0 0 4 4 4 0 5 0 0 0 5 0 0 0 0 0 0 0 0 0 0 0 0 0 0 0 0 0 0 0 0 0 0 4 0 0 0 0 0 0 0 0 0 0 0 0 0 0 0 0 0 0 0 0 0 0 0 0 0 0 0 0 0 4 0 0 0 0 0 0 0 0 0 0 0 0 0 0 0 0 0 0 0 0 0 0 0 0 0 0 0 0 0 0 0 0 0 0 0 0 0 0 0 0 0 0 0 0 0 NIL NIL NIL 0 0 0 0 0 0 1 0 0 0 0 0 0 0 0 0 0 0 0 0 0 0 0 0 0 0 0 0 0 0 0 0 0 0 0 0 0 0 0 0 0 0 0 0 0 0 0 0 0 0 0 0 0 0 0 0 0 0 0 0 0 0 0 0 0 0 0 0 0 0 0 0 0 0 0 0 0 0 0 0 0 0 0 0 </measResults>
            </measValue>
            <measValue measObjLdn="966.MBTS.1/Cell:eNodeB Function Name=966_L_1, Local Cell ID=81, Cell Name=966_L_1_21F01, eNodeB ID=9660, Cell FDD TDD indication=CELL_FDD">
                <measResults>0 0 0 0 0 0 0 0 0 0 0 0 0 0 0 0 0 0 0 0 0 0 0 0 0 0 0 0 0 0 0 0 0 0 0 0 0 0 0 0 0 0 0 0 0 0 0 0 0 0 0 0 0 0 0 0 0 0 0 0 0 0 0 0 0 0 0 0 0 0 0 0 0 0 0 0 0 0 0 0 0 0 0 0 0 0 0 0 0 0 0 0 0 0 0 0 0 0 0 0 0 0 0 0 0 0 0 0 0 0 0 0 0 0 0 0 0 0 0 0 0 0 0 0 0 0 0 0 0 0 0 0 NIL NIL NIL 0 0 0 0 0 0 0 0 0 0 0 0 0 0 0 0 0 0 0 0 0 0 0 0 0 0 0 0 0 0 0 0 0 0 0 0 0 0 0 0 0 0 0 0 0 0 0 0 0 0 0 0 0 0 0 0 0 0 0 0 0 0 0 0 0 0 0 0 0 0 0 0 0 0 0 0 0 0 0 0 0 0 0 0 </measResults>
            </measValue>
            <measValue measObjLdn="966.MBTS.1/Cell:eNodeB Function Name=966_L_1, Local Cell ID=82, Cell Name=966_L_1_21F02, eNodeB ID=9660, Cell FDD TDD indication=CELL_FDD">
                <measResults>0 0 0 0 0 0 0 0 0 0 0 0 0 0 0 0 0 0 0 0 0 0 0 0 0 0 0 0 0 0 0 0 0 0 0 0 0 0 0 0 0 0 0 0 0 0 0 0 0 0 0 0 0 0 0 0 0 0 0 0 0 0 0 0 0 0 0 0 0 0 0 0 0 0 0 0 0 0 0 0 0 0 0 0 0 0 0 0 0 0 0 0 0 0 0 0 0 0 0 0 0 0 0 0 0 0 0 0 0 0 0 0 0 0 0 0 0 0 0 0 0 0 0 0 0 0 0 0 0 0 0 0 NIL NIL NIL 0 0 0 0 0 0 0 0 0 0 0 0 0 0 0 0 0 0 0 0 0 0 0 0 0 0 0 0 0 0 0 0 0 0 0 0 0 0 0 0 0 0 0 0 0 0 0 0 0 0 0 0 0 0 0 0 0 0 0 0 0 0 0 0 0 0 0 0 0 0 0 0 0 0 0 0 0 0 0 0 0 0 0 0 </measResults>
            </measValue>
            <measValue measObjLdn="966.MBTS.1/Cell:eNodeB Function Name=966_L_1, Local Cell ID=83, Cell Name=966_L_1_21F03, eNodeB ID=9660, Cell FDD TDD indication=CELL_FDD">
                <measResults>0 0 0 0 0 0 0 0 0 0 0 0 0 0 0 0 0 0 0 0 0 0 0 0 0 0 0 0 0 0 0 0 0 0 0 0 0 0 0 0 0 0 0 0 0 0 0 0 0 0 0 0 0 0 0 0 0 0 0 0 0 0 0 0 0 0 0 0 0 0 0 0 0 0 0 0 0 0 0 0 0 0 0 0 0 0 0 0 0 0 0 0 0 0 0 0 0 0 0 0 0 0 0 0 0 0 0 0 0 0 0 0 0 0 0 0 0 0 0 0 0 0 0 0 0 0 0 0 0 0 0 0 NIL NIL NIL 0 0 0 0 0 0 0 0 0 0 0 0 0 0 0 0 0 0 0 0 0 0 0 0 0 0 0 0 0 0 0 0 0 0 0 0 0 0 0 0 0 0 0 0 0 0 0 0 0 0 0 0 0 0 0 0 0 0 0 0 0 0 0 0 0 0 0 0 0 0 0 0 0 0 0 0 0 0 0 0 0 0 0 0 </measResults>
            </measValue>
        </measInfo>
        <measInfo measInfoId="1526726707">
            <granPeriod duration="PT3600S" endTime="2016-11-16T01:00:00+01:00"/>
            <repPeriod duration="PT3600S"/>
            <measTypes>1526728866 1526728867 1526728868 1526728869 1526728870 1526728871 1526728872 1526728873 1526728874 1526728875 1526728876 1526728877 1526736741 1526736742 1526736743 1526736744 1526736745 1526736746 1526736747 1526736748 1526736749 1526736750 1526736751 1526736752 1526736753 1526736754 1526736755 </measTypes>
            <measValue measObjLdn="966.MBTS.1/Cell:eNodeB Function Name=966_L_1, Local Cell ID=9, Cell Name=966_L_1_18F01, eNodeB ID=9660, Cell FDD TDD indication=CELL_FDD">
                <measResults>0 0 0 0 0 0 0 0 0 0 0 0 0 0 0 0 0 0 0 0 0 0 0 0 0 0 0 </measResults>
            </measValue>
            <measValue measObjLdn="966.MBTS.1/Cell:eNodeB Function Name=966_L_1, Local Cell ID=10, Cell Name=966_L_1_18F02, eNodeB ID=9660, Cell FDD TDD indication=CELL_FDD">
                <measResults>0 0 0 0 0 0 0 0 0 0 0 0 0 0 0 0 0 0 0 0 0 0 0 0 0 0 0 </measResults>
            </measValue>
            <measValue measObjLdn="966.MBTS.1/Cell:eNodeB Function Name=966_L_1, Local Cell ID=11, Cell Name=966_L_1_18F03, eNodeB ID=9660, Cell FDD TDD indication=CELL_FDD">
                <measResults>0 0 0 0 0 0 0 0 0 0 0 0 0 0 0 0 0 0 0 0 0 0 0 0 0 0 0 </measResults>
            </measValue>
            <measValue measObjLdn="966.MBTS.1/Cell:eNodeB Function Name=966_L_1, Local Cell ID=21, Cell Name=966_L_1_09F01, eNodeB ID=9660, Cell FDD TDD indication=CELL_FDD">
                <measResults>0 0 0 0 0 0 0 0 0 0 0 0 0 0 0 0 0 0 0 0 0 0 0 0 0 0 0 </measResults>
            </measValue>
            <measValue measObjLdn="966.MBTS.1/Cell:eNodeB Function Name=966_L_1, Local Cell ID=22, Cell Name=966_L_1_09F02, eNodeB ID=9660, Cell FDD TDD indication=CELL_FDD">
                <measResults>0 0 0 0 0 0 0 0 0 0 0 0 0 0 0 0 0 0 0 0 0 0 0 0 0 0 0 </measResults>
            </measValue>
            <measValue measObjLdn="966.MBTS.1/Cell:eNodeB Function Name=966_L_1, Local Cell ID=23, Cell Name=966_L_1_09F03, eNodeB ID=9660, Cell FDD TDD indication=CELL_FDD">
                <measResults>0 0 0 0 0 0 0 0 0 0 0 0 0 0 0 0 0 0 0 0 0 0 0 0 0 0 0 </measResults>
            </measValue>
            <measValue measObjLdn="966.MBTS.1/Cell:eNodeB Function Name=966_L_1, Local Cell ID=81, Cell Name=966_L_1_21F01, eNodeB ID=9660, Cell FDD TDD indication=CELL_FDD">
                <measResults>0 0 0 0 0 0 0 0 0 0 0 0 0 0 0 0 0 0 0 0 0 0 0 0 0 0 0 </measResults>
            </measValue>
            <measValue measObjLdn="966.MBTS.1/Cell:eNodeB Function Name=966_L_1, Local Cell ID=82, Cell Name=966_L_1_21F02, eNodeB ID=9660, Cell FDD TDD indication=CELL_FDD">
                <measResults>0 0 0 0 0 0 0 0 0 0 0 0 0 0 0 0 0 0 0 0 0 0 0 0 0 0 0 </measResults>
            </measValue>
            <measValue measObjLdn="966.MBTS.1/Cell:eNodeB Function Name=966_L_1, Local Cell ID=83, Cell Name=966_L_1_21F03, eNodeB ID=9660, Cell FDD TDD indication=CELL_FDD">
                <measResults>0 0 0 0 0 0 0 0 0 0 0 0 0 0 0 0 0 0 0 0 0 0 0 0 0 0 0 </measResults>
            </measValue>
        </measInfo>
        <measInfo measInfoId="1526726708">
            <granPeriod duration="PT3600S" endTime="2016-11-16T01:00:00+01:00"/>
            <repPeriod duration="PT3600S"/>
            <measTypes>1526726995 1526726996 1526726997 1526726998 1526726999 1526727000 1526727001 1526727002 1526727003 1526727004 1526727005 1526727006 1526728229 1526728230 1526728231 1526728285 1526728286 1526728287 1526728288 1526728325 1526728398 1526728399 1526728526 1526728527 1526728528 1526728539 1526728540 1526728541 1526728554 1526728555 1526728557 1526728558 1526728863 1526728883 1526728884 1526728902 1526728903 1526728904 1526728905 1526728922 1526728923 1526728924 1526728925 1526728926 1526728927 1526728928 1526728933 1526728934 1526728935 1526728936 1526729430 1526729431 1526729479 1526729480 1526729481 1526729482 1526729483 1526729484 1526729526 1526729527 1526729528 1526729529 1526729530 1526729531 1526729532 1526729533 1526729534 1526729535 1526729536 1526729537 1526729538 1526729539 1526729540 1526729541 1526729542 1526729543 1526729559 1526729560 1526729561 1526729568 1526729569 1526729570 1526729574 1526729584 1526729585 1526729590 1526729591 1526729592 1526729593 1526729594 1526729595 1526729605 1526729606 1526729612 1526729613 1526729614 1526729615 1526729616 1526729617 1526729618 1526729619 1526729620 1526729621 1526729622 1526729623 1526729624 1526729625 1526729626 1526729627 1526729628 1526729629 1526729630 1526729631 1526729632 1526729633 1526729879 1526729994 1526729995 1526729996 1526729997 1526729998 1526729999 1526730000 1526730001 1526730002 1526730003 1526730004 1526730005 1526730006 1526730007 1526730008 1526730009 1526730010 1526730011 1526730012 1526730013 1526730014 1526730015 1526730016 1526730847 1526732669 1526732670 1526732709 1526732710 1526732711 1526732712 1526732713 1526732714 1526733186 1526733187 1526733188 1526733189 1526735520 1526735521 1526735522 1526735523 1526735524 1526735525 1526737702 1526737703 1526737704 1526737705 1526737706 1526737707 1526737708 1526737709 1526737751 1526737785 1526737872 1526741906 1526741907 1526741908 1526741920 1526741921 </measTypes>
            <measValue measObjLdn="966.MBTS.1/Cell:eNodeB Function Name=966_L_1, Local Cell ID=9, Cell Name=966_L_1_18F01, eNodeB ID=9660, Cell FDD TDD indication=CELL_FDD">
                <measResults>19 19 19 19 19 19 330 330 330 38 38 38 0 0 0 0 0 0 0 0 0 0 0 0 0 0 0 0 63 63 9 9 0 0 0 0 0 0 0 0 0 0 0 0 0 0 57 57 57 0 NIL 103 0 0 0 0 0 0 0 0 0 0 0 0 0 0 0 0 0 0 0 0 0 0 0 0 0 0 0 0 0 0 0 0 0 0 0 0 0 0 0 NIL NIL 0 0 0 0 0 0 0 0 0 0 0 0 0 0 0 0 0 0 0 0 0 0 0 0 0 0 0 0 0 0 0 0 0 0 0 0 0 0 0 0 0 0 0 0 0 0 0 0 0 0 0 0 0 0 0 0 0 0 0 0 0 0 0 0 0 0 0 0 0 0 0 0 0 0 0 0 0 0 0 0 0 </measResults>
            </measValue>
            <measValue measObjLdn="966.MBTS.1/Cell:eNodeB Function Name=966_L_1, Local Cell ID=10, Cell Name=966_L_1_18F02, eNodeB ID=9660, Cell FDD TDD indication=CELL_FDD">
                <measResults>27 27 27 6 6 6 105 105 105 2 2 2 0 0 0 0 0 0 0 0 0 0 0 0 0 0 0 0 33 33 2 2 0 0 0 0 0 0 0 0 0 0 0 0 0 0 8 8 8 0 NIL 101 0 0 0 0 0 0 0 0 0 0 0 0 0 0 0 0 0 0 0 0 0 0 0 0 0 0 0 0 0 0 0 0 0 0 0 0 0 0 0 NIL NIL 0 0 0 0 0 0 0 0 0 0 0 0 0 0 0 0 0 0 0 0 0 0 0 0 0 0 0 0 0 0 0 0 0 0 0 0 0 0 0 0 0 0 0 0 0 0 0 0 0 0 0 0 0 0 0 0 0 0 0 0 0 0 0 0 0 0 0 0 0 0 0 0 0 0 0 0 0 0 0 0 0 </measResults>
            </measValue>
            <measValue measObjLdn="966.MBTS.1/Cell:eNodeB Function Name=966_L_1, Local Cell ID=11, Cell Name=966_L_1_18F03, eNodeB ID=9660, Cell FDD TDD indication=CELL_FDD">
                <measResults>32 32 32 36 36 36 552 552 552 57 57 57 0 0 0 0 0 0 0 0 0 0 0 0 0 0 0 0 113 113 12 12 0 0 0 0 0 0 0 0 0 0 0 0 0 0 93 93 93 0 NIL 99 0 0 0 0 0 0 0 0 0 0 0 0 0 0 0 0 0 0 0 0 0 0 0 0 0 0 0 0 0 0 0 0 0 0 0 0 0 0 0 NIL NIL 0 0 0 0 0 0 0 0 0 0 0 0 0 0 0 0 0 0 0 0 0 0 0 0 0 0 0 0 0 0 0 0 0 0 0 0 0 0 0 0 0 0 0 0 0 0 0 0 0 0 0 0 0 0 0 0 0 0 0 0 0 0 0 0 0 0 0 0 0 0 0 0 0 0 0 0 0 0 0 0 0 </measResults>
            </measValue>
            <measValue measObjLdn="966.MBTS.1/Cell:eNodeB Function Name=966_L_1, Local Cell ID=21, Cell Name=966_L_1_09F01, eNodeB ID=9660, Cell FDD TDD indication=CELL_FDD">
                <measResults>3 3 3 0 0 0 70 70 70 0 0 0 0 0 0 0 0 0 0 0 0 0 0 0 0 0 0 0 11 11 0 0 0 0 0 0 0 0 0 0 0 0 0 0 0 0 0 0 0 0 NIL 102 0 0 0 0 0 0 0 0 0 0 0 0 0 0 0 0 0 0 0 0 0 0 0 0 0 0 0 0 0 0 0 0 0 0 0 0 0 0 0 NIL NIL 0 0 0 0 0 0 0 0 0 0 0 0 0 0 0 0 0 0 0 0 0 0 0 0 0 0 0 0 0 0 0 0 0 0 0 0 0 0 0 0 0 0 0 0 0 0 0 0 0 0 0 0 0 0 0 0 0 0 0 0 0 0 0 0 0 0 0 0 0 0 0 0 0 0 0 0 0 0 0 0 0 </measResults>
            </measValue>
            <measValue measObjLdn="966.MBTS.1/Cell:eNodeB Function Name=966_L_1, Local Cell ID=22, Cell Name=966_L_1_09F02, eNodeB ID=9660, Cell FDD TDD indication=CELL_FDD">
                <measResults>0 0 0 1 1 1 30 30 30 0 0 0 0 0 0 0 0 0 0 0 0 0 0 0 0 0 0 0 4 4 0 0 0 0 0 0 0 0 0 0 0 0 0 0 0 0 1 1 1 0 NIL 100 0 0 0 0 0 0 0 0 0 0 0 0 0 0 0 0 0 0 0 0 0 0 0 0 0 0 0 0 0 0 0 0 0 0 0 0 0 0 0 NIL NIL 0 0 0 0 0 0 0 0 0 0 0 0 0 0 0 0 0 0 0 0 0 0 0 0 0 0 0 0 0 0 0 0 0 0 0 0 0 0 0 0 0 0 0 0 0 0 0 0 0 0 0 0 0 0 0 0 0 0 0 0 0 0 0 0 0 0 0 0 0 0 0 0 0 0 0 0 0 0 0 0 0 </measResults>
            </measValue>
            <measValue measObjLdn="966.MBTS.1/Cell:eNodeB Function Name=966_L_1, Local Cell ID=23, Cell Name=966_L_1_09F03, eNodeB ID=9660, Cell FDD TDD indication=CELL_FDD">
                <measResults>6 6 6 0 0 0 132 132 132 0 0 0 0 0 0 0 0 0 0 0 0 0 0 0 0 0 0 0 27 27 0 0 0 0 0 0 0 0 0 0 0 0 0 0 0 0 0 0 0 0 NIL 102 0 0 0 0 0 0 0 0 0 0 0 0 0 0 0 0 0 0 0 0 0 0 0 0 0 0 0 0 0 0 0 0 0 0 0 0 0 0 0 NIL NIL 0 0 0 0 0 0 0 0 0 0 0 0 0 0 0 0 0 0 0 0 0 0 0 0 0 0 0 0 0 0 0 0 0 0 0 0 0 0 0 0 0 0 0 0 0 0 0 0 0 0 0 0 0 0 0 0 0 0 0 0 0 0 0 0 0 0 0 0 0 0 0 0 0 0 0 0 0 0 0 0 0 </measResults>
            </measValue>
            <measValue measObjLdn="966.MBTS.1/Cell:eNodeB Function Name=966_L_1, Local Cell ID=81, Cell Name=966_L_1_21F01, eNodeB ID=9660, Cell FDD TDD indication=CELL_FDD">
                <measResults>0 0 0 0 0 0 3 3 3 0 0 0 0 0 0 0 0 0 0 0 0 0 0 0 0 0 0 0 0 0 0 0 0 0 0 0 0 0 0 0 0 0 0 0 0 0 0 0 0 0 NIL 104 0 0 0 0 0 0 0 0 0 0 0 0 0 0 0 0 0 0 0 0 0 0 0 0 0 0 0 0 0 0 0 0 0 0 0 0 0 0 0 NIL NIL 0 0 0 0 0 0 0 0 0 0 0 0 0 0 0 0 0 0 0 0 0 0 0 0 0 0 0 0 0 0 0 0 0 0 0 0 0 0 0 0 0 0 0 0 0 0 0 0 0 0 0 0 0 0 0 0 0 0 0 0 0 0 0 0 0 0 0 0 0 0 0 0 0 0 0 0 0 0 0 0 0 </measResults>
            </measValue>
            <measValue measObjLdn="966.MBTS.1/Cell:eNodeB Function Name=966_L_1, Local Cell ID=82, Cell Name=966_L_1_21F02, eNodeB ID=9660, Cell FDD TDD indication=CELL_FDD">
                <measResults>0 0 0 0 0 0 0 0 0 0 0 0 0 0 0 0 0 0 0 0 0 0 0 0 0 0 0 0 0 0 0 0 0 0 0 0 0 0 0 0 0 0 0 0 0 0 0 0 0 0 NIL NIL 0 0 0 0 0 0 0 0 0 0 0 0 0 0 0 0 0 0 0 0 0 0 0 0 0 0 0 0 0 0 0 0 0 0 0 0 0 0 0 NIL NIL 0 0 0 0 0 0 0 0 0 0 0 0 0 0 0 0 0 0 0 0 0 0 0 0 0 0 0 0 0 0 0 0 0 0 0 0 0 0 0 0 0 0 0 0 0 0 0 0 0 0 0 0 0 0 0 0 0 0 0 0 0 0 0 0 0 0 0 0 0 0 0 0 0 0 0 0 0 0 0 0 0 </measResults>
            </measValue>
            <measValue measObjLdn="966.MBTS.1/Cell:eNodeB Function Name=966_L_1, Local Cell ID=83, Cell Name=966_L_1_21F03, eNodeB ID=9660, Cell FDD TDD indication=CELL_FDD">
                <measResults>0 0 0 0 0 0 3 3 3 0 0 0 0 0 0 0 0 0 0 0 0 0 0 0 0 0 0 0 0 0 0 0 0 0 0 0 0 0 0 0 0 0 0 0 0 0 0 0 0 0 NIL 103 0 0 0 0 0 0 0 0 0 0 0 0 0 0 0 0 0 0 0 0 0 0 0 0 0 0 0 0 0 0 0 0 0 0 0 0 0 0 0 NIL NIL 0 0 0 0 0 0 0 0 0 0 0 0 0 0 0 0 0 0 0 0 0 0 0 0 0 0 0 0 0 0 0 0 0 0 0 0 0 0 0 0 0 0 0 0 0 0 0 0 0 0 0 0 0 0 0 0 0 0 0 0 0 0 0 0 0 0 0 0 0 0 0 0 0 0 0 0 0 0 0 0 0 </measResults>
            </measValue>
        </measInfo>
        <measInfo measInfoId="1526726709">
            <granPeriod duration="PT3600S" endTime="2016-11-16T01:00:00+01:00"/>
            <repPeriod duration="PT3600S"/>
            <measTypes>1526727253 1526727254 1526727255 1526727256 1526727257 1526727258 1526728289 1526728290 1526728353 1526728354 1526728491 1526728492 1526728711 1526728865 1526728909 1526728910 1526729607 1526729608 1526729609 1526729610 1526729611 1526729634 1526729635 1526729636 1526729637 1526729638 1526729639 1526729640 1526729641 1526729642 1526729643 1526730060 1526730061 1526730062 1526730063 1526730064 1526730065 1526730066 1526730067 1526730068 1526730069 1526730070 1526730071 1526730072 1526730073 1526730074 1526730075 1526730548 1526730549 1526730550 1526730551 1526732715 1526732716 1526732717 1526732718 1526732725 1526737827 1526737828 1526739726 1526739727 </measTypes>
            <measValue measObjLdn="966.MBTS.1/Cell:eNodeB Function Name=966_L_1, Local Cell ID=9, Cell Name=966_L_1_18F01, eNodeB ID=9660, Cell FDD TDD indication=CELL_FDD">
                <measResults>34 34 34 316 316 316 0 0 316 316 0 0 0 0 0 0 0 0 0 0 0 0 0 0 0 0 0 0 0 0 0 0 0 0 0 0 0 0 0 0 0 0 0 0 0 0 0 0 0 0 0 0 0 0 0 0 0 0 0 0 </measResults>
            </measValue>
            <measValue measObjLdn="966.MBTS.1/Cell:eNodeB Function Name=966_L_1, Local Cell ID=10, Cell Name=966_L_1_18F02, eNodeB ID=9660, Cell FDD TDD indication=CELL_FDD">
                <measResults>30 30 30 104 104 104 0 0 104 104 0 0 0 0 0 0 0 0 0 0 0 0 0 0 0 0 0 0 0 0 0 0 0 0 0 0 0 0 0 0 0 0 0 0 0 0 0 0 0 0 0 0 0 0 0 0 0 0 0 0 </measResults>
            </measValue>
            <measValue measObjLdn="966.MBTS.1/Cell:eNodeB Function Name=966_L_1, Local Cell ID=11, Cell Name=966_L_1_18F03, eNodeB ID=9660, Cell FDD TDD indication=CELL_FDD">
                <measResults>15 15 15 554 554 554 0 0 554 554 0 0 0 0 0 0 0 0 0 0 0 0 0 0 0 0 0 0 0 0 0 0 0 0 0 0 0 0 0 0 0 0 0 0 0 0 0 0 0 0 0 0 0 0 0 0 0 0 0 0 </measResults>
            </measValue>
            <measValue measObjLdn="966.MBTS.1/Cell:eNodeB Function Name=966_L_1, Local Cell ID=21, Cell Name=966_L_1_09F01, eNodeB ID=9660, Cell FDD TDD indication=CELL_FDD">
                <measResults>32 32 32 71 71 71 0 0 71 71 0 0 0 0 0 0 0 0 0 0 0 0 0 0 0 0 0 0 0 0 0 0 0 0 0 0 0 0 0 0 0 0 0 0 0 0 0 0 0 0 0 0 0 0 0 0 0 0 0 0 </measResults>
            </measValue>
            <measValue measObjLdn="966.MBTS.1/Cell:eNodeB Function Name=966_L_1, Local Cell ID=22, Cell Name=966_L_1_09F02, eNodeB ID=9660, Cell FDD TDD indication=CELL_FDD">
                <measResults>8 8 8 30 30 30 0 0 30 30 0 0 0 0 0 0 0 0 0 0 0 0 0 0 0 0 0 0 0 0 0 0 0 0 0 0 0 0 0 0 0 0 0 0 0 0 0 0 0 0 0 0 0 0 0 0 0 0 0 0 </measResults>
            </measValue>
            <measValue measObjLdn="966.MBTS.1/Cell:eNodeB Function Name=966_L_1, Local Cell ID=23, Cell Name=966_L_1_09F03, eNodeB ID=9660, Cell FDD TDD indication=CELL_FDD">
                <measResults>30 30 30 132 132 132 0 0 131 131 0 0 0 0 0 0 0 0 0 0 0 0 0 0 0 0 0 0 0 0 0 0 0 0 0 0 0 0 0 0 0 0 0 0 0 0 0 0 0 0 0 0 0 0 0 0 0 0 0 0 </measResults>
            </measValue>
            <measValue measObjLdn="966.MBTS.1/Cell:eNodeB Function Name=966_L_1, Local Cell ID=81, Cell Name=966_L_1_21F01, eNodeB ID=9660, Cell FDD TDD indication=CELL_FDD">
                <measResults>0 0 0 3 3 3 0 0 3 3 0 0 0 0 0 0 0 0 0 0 0 0 0 0 0 0 0 0 0 0 0 0 0 0 0 0 0 0 0 0 0 0 0 0 0 0 0 0 0 0 0 0 0 0 0 0 0 0 0 0 </measResults>
            </measValue>
            <measValue measObjLdn="966.MBTS.1/Cell:eNodeB Function Name=966_L_1, Local Cell ID=82, Cell Name=966_L_1_21F02, eNodeB ID=9660, Cell FDD TDD indication=CELL_FDD">
                <measResults>0 0 0 0 0 0 0 0 0 0 0 0 0 0 0 0 0 0 0 0 0 0 0 0 0 0 0 0 0 0 0 0 0 0 0 0 0 0 0 0 0 0 0 0 0 0 0 0 0 0 0 0 0 0 0 0 0 0 0 0 </measResults>
            </measValue>
            <measValue measObjLdn="966.MBTS.1/Cell:eNodeB Function Name=966_L_1, Local Cell ID=83, Cell Name=966_L_1_21F03, eNodeB ID=9660, Cell FDD TDD indication=CELL_FDD">
                <measResults>0 0 0 3 3 3 0 0 3 3 0 0 0 0 0 0 0 0 0 0 0 0 0 0 0 0 0 0 0 0 0 0 0 0 0 0 0 0 0 0 0 0 0 0 0 0 0 0 0 0 0 0 0 0 0 0 0 0 0 0 </measResults>
            </measValue>
        </measInfo>
        <measInfo measInfoId="1526726710">
            <granPeriod duration="PT3600S" endTime="2016-11-16T01:00:00+01:00"/>
            <repPeriod duration="PT3600S"/>
            <measTypes>1526727264 1526727265 1526727266 1526727267 1526727268 1526727269 1526728864 1526728906 1526728907 1526728929 1526728930 1526728931 1526729644 1526729880 1526729881 1526729882 1526729883 1526729884 1526729885 1526729886 1526729887 1526729888 1526729889 1526735526 1526735527 1526735528 1526735529 1526735530 1526735531 1526735532 1526735533 1526735534 1526735535 1526735536 1526735537 1526737688 1526737689 1526737690 1526737691 1526737692 1526737693 1526737694 1526737695 1526737701 1526742139 1526742140 </measTypes>
            <measValue measObjLdn="966.MBTS.1/Cell:eNodeB Function Name=966_L_1, Local Cell ID=9, Cell Name=966_L_1_18F01, eNodeB ID=9660, Cell FDD TDD indication=CELL_FDD">
                <measResults>330 330 330 38 38 38 0 0 0 0 0 0 0 0 0 0 0 0 0 0 0 0 0 0 0 0 0 0 0 0 0 0 0 0 0 0 0 0 0 0 0 0 0 0 0 0 </measResults>
            </measValue>
            <measValue measObjLdn="966.MBTS.1/Cell:eNodeB Function Name=966_L_1, Local Cell ID=10, Cell Name=966_L_1_18F02, eNodeB ID=9660, Cell FDD TDD indication=CELL_FDD">
                <measResults>105 105 105 2 2 2 0 0 0 0 0 0 0 0 0 0 0 0 0 0 0 0 0 0 0 0 0 0 0 0 0 0 0 0 0 0 0 0 0 0 0 0 0 0 0 0 </measResults>
            </measValue>
            <measValue measObjLdn="966.MBTS.1/Cell:eNodeB Function Name=966_L_1, Local Cell ID=11, Cell Name=966_L_1_18F03, eNodeB ID=9660, Cell FDD TDD indication=CELL_FDD">
                <measResults>552 552 552 57 57 57 0 0 0 0 0 0 0 0 0 0 0 0 0 0 0 0 0 0 0 0 0 0 0 0 0 0 0 0 0 0 0 0 0 0 0 0 0 0 0 0 </measResults>
            </measValue>
            <measValue measObjLdn="966.MBTS.1/Cell:eNodeB Function Name=966_L_1, Local Cell ID=21, Cell Name=966_L_1_09F01, eNodeB ID=9660, Cell FDD TDD indication=CELL_FDD">
                <measResults>70 70 70 0 0 0 0 0 0 0 0 0 0 0 0 0 0 0 0 0 0 0 0 0 0 0 0 0 0 0 0 0 0 0 0 0 0 0 0 0 0 0 0 0 0 0 </measResults>
            </measValue>
            <measValue measObjLdn="966.MBTS.1/Cell:eNodeB Function Name=966_L_1, Local Cell ID=22, Cell Name=966_L_1_09F02, eNodeB ID=9660, Cell FDD TDD indication=CELL_FDD">
                <measResults>30 30 30 0 0 0 0 0 0 0 0 0 0 0 0 0 0 0 0 0 0 0 0 0 0 0 0 0 0 0 0 0 0 0 0 0 0 0 0 0 0 0 0 0 0 0 </measResults>
            </measValue>
            <measValue measObjLdn="966.MBTS.1/Cell:eNodeB Function Name=966_L_1, Local Cell ID=23, Cell Name=966_L_1_09F03, eNodeB ID=9660, Cell FDD TDD indication=CELL_FDD">
                <measResults>132 132 132 0 0 0 0 0 0 0 0 0 0 0 0 0 0 0 0 0 0 0 0 0 0 0 0 0 0 0 0 0 0 0 0 0 0 0 0 0 0 0 0 0 0 0 </measResults>
            </measValue>
            <measValue measObjLdn="966.MBTS.1/Cell:eNodeB Function Name=966_L_1, Local Cell ID=81, Cell Name=966_L_1_21F01, eNodeB ID=9660, Cell FDD TDD indication=CELL_FDD">
                <measResults>3 3 3 0 0 0 0 0 0 0 0 0 0 0 0 0 0 0 0 0 0 0 0 0 0 0 0 0 0 0 0 0 0 0 0 0 0 0 0 0 0 0 0 0 0 0 </measResults>
            </measValue>
            <measValue measObjLdn="966.MBTS.1/Cell:eNodeB Function Name=966_L_1, Local Cell ID=82, Cell Name=966_L_1_21F02, eNodeB ID=9660, Cell FDD TDD indication=CELL_FDD">
                <measResults>0 0 0 0 0 0 0 0 0 0 0 0 0 0 0 0 0 0 0 0 0 0 0 0 0 0 0 0 0 0 0 0 0 0 0 0 0 0 0 0 0 0 0 0 0 0 </measResults>
            </measValue>
            <measValue measObjLdn="966.MBTS.1/Cell:eNodeB Function Name=966_L_1, Local Cell ID=83, Cell Name=966_L_1_21F03, eNodeB ID=9660, Cell FDD TDD indication=CELL_FDD">
                <measResults>3 3 3 0 0 0 0 0 0 0 0 0 0 0 0 0 0 0 0 0 0 0 0 0 0 0 0 0 0 0 0 0 0 0 0 0 0 0 0 0 0 0 0 0 0 0 </measResults>
            </measValue>
        </measInfo>
        <measInfo measInfoId="1526726712">
            <granPeriod duration="PT3600S" endTime="2016-11-16T01:00:00+01:00"/>
            <repPeriod duration="PT3600S"/>
            <measTypes>1526727285 1526727286 1526727287 1526727288 1526727289 1526727290 1526727291 1526727292 1526729586 1526729587 1526729588 1526729589 </measTypes>
            <measValue measObjLdn="966.MBTS.1/Cell:eNodeB Function Name=966_L_1, Local Cell ID=9, Cell Name=966_L_1_18F01, eNodeB ID=9660, Cell FDD TDD indication=CELL_FDD">
                <measResults>19 19 19 19 330 330 38 38 0 0 0 0 </measResults>
            </measValue>
            <measValue measObjLdn="966.MBTS.1/Cell:eNodeB Function Name=966_L_1, Local Cell ID=10, Cell Name=966_L_1_18F02, eNodeB ID=9660, Cell FDD TDD indication=CELL_FDD">
                <measResults>27 27 6 6 105 105 2 2 0 0 0 0 </measResults>
            </measValue>
            <measValue measObjLdn="966.MBTS.1/Cell:eNodeB Function Name=966_L_1, Local Cell ID=11, Cell Name=966_L_1_18F03, eNodeB ID=9660, Cell FDD TDD indication=CELL_FDD">
                <measResults>32 32 36 36 552 552 57 57 0 0 0 0 </measResults>
            </measValue>
            <measValue measObjLdn="966.MBTS.1/Cell:eNodeB Function Name=966_L_1, Local Cell ID=21, Cell Name=966_L_1_09F01, eNodeB ID=9660, Cell FDD TDD indication=CELL_FDD">
                <measResults>3 3 0 0 70 70 0 0 0 0 0 0 </measResults>
            </measValue>
            <measValue measObjLdn="966.MBTS.1/Cell:eNodeB Function Name=966_L_1, Local Cell ID=22, Cell Name=966_L_1_09F02, eNodeB ID=9660, Cell FDD TDD indication=CELL_FDD">
                <measResults>0 0 1 1 30 30 0 0 0 0 0 0 </measResults>
            </measValue>
            <measValue measObjLdn="966.MBTS.1/Cell:eNodeB Function Name=966_L_1, Local Cell ID=23, Cell Name=966_L_1_09F03, eNodeB ID=9660, Cell FDD TDD indication=CELL_FDD">
                <measResults>6 6 0 0 132 132 0 0 0 0 0 0 </measResults>
            </measValue>
            <measValue measObjLdn="966.MBTS.1/Cell:eNodeB Function Name=966_L_1, Local Cell ID=81, Cell Name=966_L_1_21F01, eNodeB ID=9660, Cell FDD TDD indication=CELL_FDD">
                <measResults>0 0 0 0 3 3 0 0 0 0 0 0 </measResults>
            </measValue>
            <measValue measObjLdn="966.MBTS.1/Cell:eNodeB Function Name=966_L_1, Local Cell ID=82, Cell Name=966_L_1_21F02, eNodeB ID=9660, Cell FDD TDD indication=CELL_FDD">
                <measResults>0 0 0 0 0 0 0 0 0 0 0 0 </measResults>
            </measValue>
            <measValue measObjLdn="966.MBTS.1/Cell:eNodeB Function Name=966_L_1, Local Cell ID=83, Cell Name=966_L_1_21F03, eNodeB ID=9660, Cell FDD TDD indication=CELL_FDD">
                <measResults>0 0 0 0 3 3 0 0 0 0 0 0 </measResults>
            </measValue>
        </measInfo>
        <measInfo measInfoId="1526726722">
            <granPeriod duration="PT3600S" endTime="2016-11-16T01:00:00+01:00"/>
            <repPeriod duration="PT3600S"/>
            <measTypes>1526727907 1526727908 1526727910 1526727911 1526727913 1526727914 1526727916 1526727917 1526727919 1526727920 1526727922 1526727923 1526727925 1526727926 1526727928 1526727929 1526727931 1526727932 1526727934 1526727935 1526727937 1526727938 1526727940 1526727941 1526727943 1526727944 1526727946 1526727947 1526727949 1526727950 1526727952 1526727953 1526727955 1526727956 1526727958 1526727959 1526727961 1526727962 1526727964 1526727965 1526727967 1526727968 1526727970 1526727971 1526727973 1526727974 1526727976 1526727977 1526727979 1526727980 1526727982 1526727983 1526727985 1526727986 1526732755 1526732756 1526732757 1526732758 1526732759 1526732760 1526732761 1526732762 1526732763 1526732764 1526732765 1526732766 1526732767 1526732768 1526732769 1526732770 1526732771 1526732772 1526732773 1526732774 1526736791 1526736792 1526736793 1526736794 1526736795 1526736796 1526736855 1526736862 1526737849 1526737850 1526741761 1526741762 1526742112 1526742113 1526742114 1526742115 1526742116 1526742117 1526742118 1526742119 1526742120 1526742121 1526742122 1526742123 1526742124 1526742125 1526742126 1526742127 </measTypes>
            <measValue measObjLdn="966.MBTS.1/Cell:eNodeB Function Name=966_L_1, Local Cell ID=9, Cell Name=966_L_1_18F01, eNodeB ID=9660, Cell FDD TDD indication=CELL_FDD">
                <measResults>0 0 0 0 0 0 0 0 0 0 4957179 804627 0 0 1054042 70300 375932 71850 0 0 0 0 0 0 0 0 0 0 0 806831 0 0 0 66097 0 71922 0 0 0 0 0 0 0 0 0 0 0 673095 0 0 0 44318 0 46090 153058 0 0 0 0 0 114131 2 16369 22556 357979 0 0 0 0 0 232772 2 64885 60320 6387153 946777 0 944850 0 763503 0 0 0 0 0 0 0 0 0 0 0 0 0 0 0 0 0 0 0 0 0 0 </measResults>
            </measValue>
            <measValue measObjLdn="966.MBTS.1/Cell:eNodeB Function Name=966_L_1, Local Cell ID=10, Cell Name=966_L_1_18F02, eNodeB ID=9660, Cell FDD TDD indication=CELL_FDD">
                <measResults>0 0 0 0 0 0 0 0 0 0 234281 30732 0 0 27076 7642 118092 4837 0 0 0 0 0 0 0 0 0 0 0 33594 0 0 0 7689 0 4851 0 0 0 0 0 0 0 0 0 0 0 19214 0 0 0 8091 0 3182 13963 0 0 0 0 0 8094 0 4482 1387 41524 0 0 0 0 0 21575 0 13269 6680 379449 43211 0 46134 0 30487 0 0 0 0 0 0 0 0 0 0 0 0 0 0 0 0 0 0 0 0 0 0 </measResults>
            </measValue>
            <measValue measObjLdn="966.MBTS.1/Cell:eNodeB Function Name=966_L_1, Local Cell ID=11, Cell Name=966_L_1_18F03, eNodeB ID=9660, Cell FDD TDD indication=CELL_FDD">
                <measResults>0 0 0 0 0 0 0 0 0 0 4738085 331359 0 0 3721970 102008 2105084 13911 0 0 0 0 0 0 0 0 0 0 0 339727 0 0 0 116972 0 6006 0 0 0 0 0 0 0 0 0 0 0 168599 0 0 0 76424 0 6887 105952 0 0 0 0 0 75311 0 26805 3836 372471 0 0 0 0 0 245696 0 110994 15781 10565139 447278 0 462705 0 251910 0 0 0 0 0 0 0 0 0 0 0 0 0 0 0 0 0 0 0 0 0 0 </measResults>
            </measValue>
            <measValue measObjLdn="966.MBTS.1/Cell:eNodeB Function Name=966_L_1, Local Cell ID=21, Cell Name=966_L_1_09F01, eNodeB ID=9660, Cell FDD TDD indication=CELL_FDD">
                <measResults>0 0 0 0 0 0 0 0 0 0 87895 5898 0 0 477714 6816 19398 3029 0 0 0 0 0 0 0 0 0 0 0 4635 0 0 0 11209 0 3032 0 0 0 0 0 0 0 0 0 0 0 4641 0 0 0 6609 0 4003 4842 0 0 0 0 0 1860 0 1243 1739 13461 0 0 0 0 0 7597 0 3137 2727 585007 15743 0 18876 0 15253 0 0 0 0 0 0 0 0 0 0 0 0 0 0 0 0 0 0 0 0 0 0 </measResults>
            </measValue>
            <measValue measObjLdn="966.MBTS.1/Cell:eNodeB Function Name=966_L_1, Local Cell ID=22, Cell Name=966_L_1_09F02, eNodeB ID=9660, Cell FDD TDD indication=CELL_FDD">
                <measResults>0 0 0 0 0 0 0 0 0 0 13089 3229 0 0 17278 807 17 16 0 0 0 0 0 0 0 0 0 0 0 551 0 0 0 809 0 19 0 0 0 0 0 0 0 0 0 0 0 623 0 0 0 690 0 18 513 0 0 0 0 0 304 0 193 16 1585 0 0 0 0 0 1038 0 531 16 30384 4052 0 1379 0 1331 0 0 0 0 0 0 0 0 0 0 0 0 0 0 0 0 0 0 0 0 0 0 </measResults>
            </measValue>
            <measValue measObjLdn="966.MBTS.1/Cell:eNodeB Function Name=966_L_1, Local Cell ID=23, Cell Name=966_L_1_09F03, eNodeB ID=9660, Cell FDD TDD indication=CELL_FDD">
                <measResults>0 0 0 0 0 0 0 0 0 0 1019534 18415 0 0 8070447 27644 5149788 17713 0 0 0 0 0 0 0 0 0 0 0 10863 0 0 0 12946 0 25652 0 0 0 0 0 0 0 0 0 0 0 7966 0 0 0 7373 0 10871 7171 0 0 0 0 0 4053 0 856 2262 16861 0 0 0 0 0 9950 0 1635 5276 14239769 63772 0 49461 0 26210 0 0 0 0 0 0 0 0 0 0 0 0 0 0 0 0 0 0 0 0 0 0 </measResults>
            </measValue>
            <measValue measObjLdn="966.MBTS.1/Cell:eNodeB Function Name=966_L_1, Local Cell ID=81, Cell Name=966_L_1_21F01, eNodeB ID=9660, Cell FDD TDD indication=CELL_FDD">
                <measResults>0 0 0 0 0 0 0 0 0 0 56038 828 0 0 0 0 411 33 0 0 0 0 0 0 0 0 0 0 0 0 0 0 0 0 0 34 0 0 0 0 0 0 0 0 0 0 0 0 0 0 0 0 0 39 24 0 0 0 0 0 0 0 0 24 94 0 0 0 0 0 0 0 0 94 56449 861 0 34 0 39 0 0 0 0 0 0 0 0 0 0 0 0 0 0 0 0 0 0 0 0 0 0 </measResults>
            </measValue>
            <measValue measObjLdn="966.MBTS.1/Cell:eNodeB Function Name=966_L_1, Local Cell ID=82, Cell Name=966_L_1_21F02, eNodeB ID=9660, Cell FDD TDD indication=CELL_FDD">
                <measResults>0 0 0 0 0 0 0 0 0 0 0 0 0 0 0 0 0 0 0 0 0 0 0 0 0 0 0 0 0 0 0 0 0 0 0 0 0 0 0 0 0 0 0 0 0 0 0 0 0 0 0 0 0 0 0 0 0 0 0 0 0 0 0 0 0 0 0 0 0 0 0 0 0 0 0 0 0 0 0 0 0 0 0 0 0 0 0 0 0 0 0 0 0 0 0 0 0 0 0 0 0 0 </measResults>
            </measValue>
            <measValue measObjLdn="966.MBTS.1/Cell:eNodeB Function Name=966_L_1, Local Cell ID=83, Cell Name=966_L_1_21F03, eNodeB ID=9660, Cell FDD TDD indication=CELL_FDD">
                <measResults>0 0 0 0 0 0 0 0 0 0 2376 94 0 0 1548 1358 0 0 0 0 0 0 0 0 0 0 0 0 0 0 0 0 0 1360 0 0 0 0 0 0 0 0 0 0 0 0 0 0 0 0 0 1842 0 0 1308 0 0 0 0 0 1 0 1307 0 1443 0 0 0 0 0 2 0 1441 0 3924 1452 0 1360 0 1842 0 0 0 0 0 0 0 0 0 0 0 0 0 0 0 0 0 0 0 0 0 0 </measResults>
            </measValue>
        </measInfo>
        <measInfo measInfoId="1526726724">
            <granPeriod duration="PT3600S" endTime="2016-11-16T01:00:00+01:00"/>
            <repPeriod duration="PT3600S"/>
            <measTypes>1526728150 1526728151 </measTypes>
            <measValue measObjLdn="966.MBTS.1/Cell:eNodeB Function Name=966_L_1, Local Cell ID=9, Cell Name=966_L_1_18F01, eNodeB ID=9660, Cell FDD TDD indication=CELL_FDD">
                <measResults>0 0 </measResults>
            </measValue>
            <measValue measObjLdn="966.MBTS.1/Cell:eNodeB Function Name=966_L_1, Local Cell ID=10, Cell Name=966_L_1_18F02, eNodeB ID=9660, Cell FDD TDD indication=CELL_FDD">
                <measResults>10 0 </measResults>
            </measValue>
            <measValue measObjLdn="966.MBTS.1/Cell:eNodeB Function Name=966_L_1, Local Cell ID=11, Cell Name=966_L_1_18F03, eNodeB ID=9660, Cell FDD TDD indication=CELL_FDD">
                <measResults>0 0 </measResults>
            </measValue>
            <measValue measObjLdn="966.MBTS.1/Cell:eNodeB Function Name=966_L_1, Local Cell ID=21, Cell Name=966_L_1_09F01, eNodeB ID=9660, Cell FDD TDD indication=CELL_FDD">
                <measResults>0 0 </measResults>
            </measValue>
            <measValue measObjLdn="966.MBTS.1/Cell:eNodeB Function Name=966_L_1, Local Cell ID=22, Cell Name=966_L_1_09F02, eNodeB ID=9660, Cell FDD TDD indication=CELL_FDD">
                <measResults>0 0 </measResults>
            </measValue>
            <measValue measObjLdn="966.MBTS.1/Cell:eNodeB Function Name=966_L_1, Local Cell ID=23, Cell Name=966_L_1_09F03, eNodeB ID=9660, Cell FDD TDD indication=CELL_FDD">
                <measResults>0 0 </measResults>
            </measValue>
            <measValue measObjLdn="966.MBTS.1/Cell:eNodeB Function Name=966_L_1, Local Cell ID=81, Cell Name=966_L_1_21F01, eNodeB ID=9660, Cell FDD TDD indication=CELL_FDD">
                <measResults>0 0 </measResults>
            </measValue>
            <measValue measObjLdn="966.MBTS.1/Cell:eNodeB Function Name=966_L_1, Local Cell ID=82, Cell Name=966_L_1_21F02, eNodeB ID=9660, Cell FDD TDD indication=CELL_FDD">
                <measResults>0 0 </measResults>
            </measValue>
            <measValue measObjLdn="966.MBTS.1/Cell:eNodeB Function Name=966_L_1, Local Cell ID=83, Cell Name=966_L_1_21F03, eNodeB ID=9660, Cell FDD TDD indication=CELL_FDD">
                <measResults>0 0 </measResults>
            </measValue>
        </measInfo>
        <measInfo measInfoId="1526726726">
            <granPeriod duration="PT3600S" endTime="2016-11-16T01:00:00+01:00"/>
            <repPeriod duration="PT3600S"/>
            <measTypes>1526728154 1526728155 1526741884 </measTypes>
            <measValue measObjLdn="966.MBTS.1/Cell:eNodeB Function Name=966_L_1, Local Cell ID=9, Cell Name=966_L_1_18F01, eNodeB ID=9660, Cell FDD TDD indication=CELL_FDD">
                <measResults>0 0 0 </measResults>
            </measValue>
            <measValue measObjLdn="966.MBTS.1/Cell:eNodeB Function Name=966_L_1, Local Cell ID=10, Cell Name=966_L_1_18F02, eNodeB ID=9660, Cell FDD TDD indication=CELL_FDD">
                <measResults>0 0 0 </measResults>
            </measValue>
            <measValue measObjLdn="966.MBTS.1/Cell:eNodeB Function Name=966_L_1, Local Cell ID=11, Cell Name=966_L_1_18F03, eNodeB ID=9660, Cell FDD TDD indication=CELL_FDD">
                <measResults>0 0 0 </measResults>
            </measValue>
            <measValue measObjLdn="966.MBTS.1/Cell:eNodeB Function Name=966_L_1, Local Cell ID=21, Cell Name=966_L_1_09F01, eNodeB ID=9660, Cell FDD TDD indication=CELL_FDD">
                <measResults>0 0 0 </measResults>
            </measValue>
            <measValue measObjLdn="966.MBTS.1/Cell:eNodeB Function Name=966_L_1, Local Cell ID=22, Cell Name=966_L_1_09F02, eNodeB ID=9660, Cell FDD TDD indication=CELL_FDD">
                <measResults>0 0 0 </measResults>
            </measValue>
            <measValue measObjLdn="966.MBTS.1/Cell:eNodeB Function Name=966_L_1, Local Cell ID=23, Cell Name=966_L_1_09F03, eNodeB ID=9660, Cell FDD TDD indication=CELL_FDD">
                <measResults>0 0 0 </measResults>
            </measValue>
            <measValue measObjLdn="966.MBTS.1/Cell:eNodeB Function Name=966_L_1, Local Cell ID=81, Cell Name=966_L_1_21F01, eNodeB ID=9660, Cell FDD TDD indication=CELL_FDD">
                <measResults>0 0 0 </measResults>
            </measValue>
            <measValue measObjLdn="966.MBTS.1/Cell:eNodeB Function Name=966_L_1, Local Cell ID=82, Cell Name=966_L_1_21F02, eNodeB ID=9660, Cell FDD TDD indication=CELL_FDD">
                <measResults>0 0 0 </measResults>
            </measValue>
            <measValue measObjLdn="966.MBTS.1/Cell:eNodeB Function Name=966_L_1, Local Cell ID=83, Cell Name=966_L_1_21F03, eNodeB ID=9660, Cell FDD TDD indication=CELL_FDD">
                <measResults>0 0 0 </measResults>
            </measValue>
        </measInfo>
        <measInfo measInfoId="1526726728">
            <granPeriod duration="PT3600S" endTime="2016-11-16T01:00:00+01:00"/>
            <repPeriod duration="PT3600S"/>
            <measTypes>1526728162 1526728163 1526728164 1526728167 1526728168 1526728169 1526728170 1526728171 1526728172 1526729517 1526729518 1526729519 1526729520 1526729521 1526729522 1526729523 1526729524 1526729525 1526729599 1526729600 1526729601 </measTypes>
            <measValue measObjLdn="966.MBTS.1/Cell:eNodeB Function Name=966_L_1, Local Cell ID=9, Cell Name=966_L_1_18F01, eNodeB ID=9660, Cell FDD TDD indication=CELL_FDD">
                <measResults>0 0 0 0 0 0 0 0 0 0 0 0 0 0 0 0 0 0 0 0 0 </measResults>
            </measValue>
            <measValue measObjLdn="966.MBTS.1/Cell:eNodeB Function Name=966_L_1, Local Cell ID=10, Cell Name=966_L_1_18F02, eNodeB ID=9660, Cell FDD TDD indication=CELL_FDD">
                <measResults>0 0 0 0 0 0 0 0 0 0 0 0 0 0 0 0 0 0 0 0 0 </measResults>
            </measValue>
            <measValue measObjLdn="966.MBTS.1/Cell:eNodeB Function Name=966_L_1, Local Cell ID=11, Cell Name=966_L_1_18F03, eNodeB ID=9660, Cell FDD TDD indication=CELL_FDD">
                <measResults>0 0 0 0 0 0 0 0 0 0 0 0 0 0 0 0 0 0 0 0 0 </measResults>
            </measValue>
            <measValue measObjLdn="966.MBTS.1/Cell:eNodeB Function Name=966_L_1, Local Cell ID=21, Cell Name=966_L_1_09F01, eNodeB ID=9660, Cell FDD TDD indication=CELL_FDD">
                <measResults>0 0 0 0 0 0 0 0 0 0 0 0 0 0 0 0 0 0 0 0 0 </measResults>
            </measValue>
            <measValue measObjLdn="966.MBTS.1/Cell:eNodeB Function Name=966_L_1, Local Cell ID=22, Cell Name=966_L_1_09F02, eNodeB ID=9660, Cell FDD TDD indication=CELL_FDD">
                <measResults>0 0 0 0 0 0 0 0 0 0 0 0 0 0 0 0 0 0 0 0 0 </measResults>
            </measValue>
            <measValue measObjLdn="966.MBTS.1/Cell:eNodeB Function Name=966_L_1, Local Cell ID=23, Cell Name=966_L_1_09F03, eNodeB ID=9660, Cell FDD TDD indication=CELL_FDD">
                <measResults>0 0 0 0 0 0 0 0 0 0 0 0 0 0 0 0 0 0 0 0 0 </measResults>
            </measValue>
            <measValue measObjLdn="966.MBTS.1/Cell:eNodeB Function Name=966_L_1, Local Cell ID=81, Cell Name=966_L_1_21F01, eNodeB ID=9660, Cell FDD TDD indication=CELL_FDD">
                <measResults>0 0 0 0 0 0 0 0 0 0 0 0 0 0 0 0 0 0 0 0 0 </measResults>
            </measValue>
            <measValue measObjLdn="966.MBTS.1/Cell:eNodeB Function Name=966_L_1, Local Cell ID=82, Cell Name=966_L_1_21F02, eNodeB ID=9660, Cell FDD TDD indication=CELL_FDD">
                <measResults>0 0 0 0 0 0 0 0 0 0 0 0 0 0 0 0 0 0 0 0 0 </measResults>
            </measValue>
            <measValue measObjLdn="966.MBTS.1/Cell:eNodeB Function Name=966_L_1, Local Cell ID=83, Cell Name=966_L_1_21F03, eNodeB ID=9660, Cell FDD TDD indication=CELL_FDD">
                <measResults>0 0 0 0 0 0 0 0 0 0 0 0 0 0 0 0 0 0 0 0 0 </measResults>
            </measValue>
        </measInfo>
        <measInfo measInfoId="1526726729">
            <granPeriod duration="PT3600S" endTime="2016-11-16T01:00:00+01:00"/>
            <repPeriod duration="PT3600S"/>
            <measTypes>1526728227 1526728228 1526728440 1526728744 1526728745 1526728838 1526728839 1526728856 1526728857 1526728858 1526728859 1526728860 1526728861 1526728862 1526730538 1526730863 1526736863 1526736864 1526737847 1526739720 1526739721 1526739730 1526739731 1526742148 </measTypes>
            <measValue measObjLdn="966.MBTS.1/Cell:eNodeB Function Name=966_L_1, Local Cell ID=9, Cell Name=966_L_1_18F01, eNodeB ID=9660, Cell FDD TDD indication=CELL_FDD">
                <measResults>0 3080 0 0 0 0 0 2873 0 2867 0 0 207 190 10 0 0 0 0 4 4 0 0 0 </measResults>
            </measValue>
            <measValue measObjLdn="966.MBTS.1/Cell:eNodeB Function Name=966_L_1, Local Cell ID=10, Cell Name=966_L_1_18F02, eNodeB ID=9660, Cell FDD TDD indication=CELL_FDD">
                <measResults>0 473 0 0 0 0 0 460 0 457 0 0 13 13 0 0 0 0 0 0 0 0 0 0 </measResults>
            </measValue>
            <measValue measObjLdn="966.MBTS.1/Cell:eNodeB Function Name=966_L_1, Local Cell ID=11, Cell Name=966_L_1_18F03, eNodeB ID=9660, Cell FDD TDD indication=CELL_FDD">
                <measResults>1 2935 0 0 0 0 0 2746 1 2738 0 0 190 178 10 0 0 1 0 1 1 0 0 0 </measResults>
            </measValue>
            <measValue measObjLdn="966.MBTS.1/Cell:eNodeB Function Name=966_L_1, Local Cell ID=21, Cell Name=966_L_1_09F01, eNodeB ID=9660, Cell FDD TDD indication=CELL_FDD">
                <measResults>0 180 0 0 0 0 0 170 0 168 0 0 10 10 2 0 0 0 0 0 0 0 0 0 </measResults>
            </measValue>
            <measValue measObjLdn="966.MBTS.1/Cell:eNodeB Function Name=966_L_1, Local Cell ID=22, Cell Name=966_L_1_09F02, eNodeB ID=9660, Cell FDD TDD indication=CELL_FDD">
                <measResults>0 55 0 0 0 0 0 31 0 31 0 0 24 24 0 0 0 0 0 0 0 0 0 0 </measResults>
            </measValue>
            <measValue measObjLdn="966.MBTS.1/Cell:eNodeB Function Name=966_L_1, Local Cell ID=23, Cell Name=966_L_1_09F03, eNodeB ID=9660, Cell FDD TDD indication=CELL_FDD">
                <measResults>0 68 0 0 0 0 0 49 0 44 0 0 19 15 0 0 0 0 0 2 2 0 0 0 </measResults>
            </measValue>
            <measValue measObjLdn="966.MBTS.1/Cell:eNodeB Function Name=966_L_1, Local Cell ID=81, Cell Name=966_L_1_21F01, eNodeB ID=9660, Cell FDD TDD indication=CELL_FDD">
                <measResults>0 0 0 0 0 0 0 0 0 0 0 0 0 0 0 0 0 0 0 0 0 0 0 0 </measResults>
            </measValue>
            <measValue measObjLdn="966.MBTS.1/Cell:eNodeB Function Name=966_L_1, Local Cell ID=82, Cell Name=966_L_1_21F02, eNodeB ID=9660, Cell FDD TDD indication=CELL_FDD">
                <measResults>0 0 0 0 0 0 0 0 0 0 0 0 0 0 0 0 0 0 0 0 0 0 0 0 </measResults>
            </measValue>
            <measValue measObjLdn="966.MBTS.1/Cell:eNodeB Function Name=966_L_1, Local Cell ID=83, Cell Name=966_L_1_21F03, eNodeB ID=9660, Cell FDD TDD indication=CELL_FDD">
                <measResults>0 1 0 0 0 0 0 1 0 1 0 0 0 0 0 0 0 0 0 0 0 0 0 0 </measResults>
            </measValue>
        </measInfo>
        <measInfo measInfoId="1526726734">
            <granPeriod duration="PT3600S" endTime="2016-11-16T01:00:00+01:00"/>
            <repPeriod duration="PT3600S"/>
            <measTypes>1526728341 1526728342 1526728343 1526728344 1526728345 1526728346 1526728347 1526728348 1526728384 1526728385 1526730155 1526730156 1526730171 1526733200 1526733201 </measTypes>
            <measValue measObjLdn="966.MBTS.1/Cell:eNodeB Function Name=966_L_1, Local Cell ID=9, Cell Name=966_L_1_18F01, eNodeB ID=9660, Cell FDD TDD indication=CELL_FDD">
                <measResults>0 0 0 0 NIL 0 0 0 0 NIL 0 0 0 0 0 </measResults>
            </measValue>
            <measValue measObjLdn="966.MBTS.1/Cell:eNodeB Function Name=966_L_1, Local Cell ID=10, Cell Name=966_L_1_18F02, eNodeB ID=9660, Cell FDD TDD indication=CELL_FDD">
                <measResults>0 0 0 0 NIL 0 0 0 0 NIL 0 0 0 0 0 </measResults>
            </measValue>
            <measValue measObjLdn="966.MBTS.1/Cell:eNodeB Function Name=966_L_1, Local Cell ID=11, Cell Name=966_L_1_18F03, eNodeB ID=9660, Cell FDD TDD indication=CELL_FDD">
                <measResults>0 0 0 0 NIL 0 0 0 0 NIL 0 0 0 0 0 </measResults>
            </measValue>
            <measValue measObjLdn="966.MBTS.1/Cell:eNodeB Function Name=966_L_1, Local Cell ID=21, Cell Name=966_L_1_09F01, eNodeB ID=9660, Cell FDD TDD indication=CELL_FDD">
                <measResults>0 0 0 0 NIL 0 0 0 0 NIL 0 0 0 0 0 </measResults>
            </measValue>
            <measValue measObjLdn="966.MBTS.1/Cell:eNodeB Function Name=966_L_1, Local Cell ID=22, Cell Name=966_L_1_09F02, eNodeB ID=9660, Cell FDD TDD indication=CELL_FDD">
                <measResults>0 0 0 0 NIL 0 0 0 0 NIL 0 0 0 0 0 </measResults>
            </measValue>
            <measValue measObjLdn="966.MBTS.1/Cell:eNodeB Function Name=966_L_1, Local Cell ID=23, Cell Name=966_L_1_09F03, eNodeB ID=9660, Cell FDD TDD indication=CELL_FDD">
                <measResults>0 0 0 0 NIL 0 0 0 0 NIL 0 0 0 0 0 </measResults>
            </measValue>
            <measValue measObjLdn="966.MBTS.1/Cell:eNodeB Function Name=966_L_1, Local Cell ID=81, Cell Name=966_L_1_21F01, eNodeB ID=9660, Cell FDD TDD indication=CELL_FDD">
                <measResults>0 0 0 0 NIL 0 0 0 0 NIL 0 0 0 0 0 </measResults>
            </measValue>
            <measValue measObjLdn="966.MBTS.1/Cell:eNodeB Function Name=966_L_1, Local Cell ID=82, Cell Name=966_L_1_21F02, eNodeB ID=9660, Cell FDD TDD indication=CELL_FDD">
                <measResults>0 0 0 0 NIL 0 0 0 0 NIL 0 0 0 0 0 </measResults>
            </measValue>
            <measValue measObjLdn="966.MBTS.1/Cell:eNodeB Function Name=966_L_1, Local Cell ID=83, Cell Name=966_L_1_21F03, eNodeB ID=9660, Cell FDD TDD indication=CELL_FDD">
                <measResults>0 0 0 0 NIL 0 0 0 0 NIL 0 0 0 0 0 </measResults>
            </measValue>
        </measInfo>
        <measInfo measInfoId="1526726742">
            <granPeriod duration="PT3600S" endTime="2016-11-16T01:00:00+01:00"/>
            <repPeriod duration="PT3600S"/>
            <measTypes>1526728487 1526728488 </measTypes>
            <measValue measObjLdn="966.MBTS.1/Cell:eNodeB Function Name=966_L_1, Local Cell ID=9, Cell Name=966_L_1_18F01, eNodeB ID=9660, Cell FDD TDD indication=CELL_FDD">
                <measResults>4 4 </measResults>
            </measValue>
            <measValue measObjLdn="966.MBTS.1/Cell:eNodeB Function Name=966_L_1, Local Cell ID=10, Cell Name=966_L_1_18F02, eNodeB ID=9660, Cell FDD TDD indication=CELL_FDD">
                <measResults>1 1 </measResults>
            </measValue>
            <measValue measObjLdn="966.MBTS.1/Cell:eNodeB Function Name=966_L_1, Local Cell ID=11, Cell Name=966_L_1_18F03, eNodeB ID=9660, Cell FDD TDD indication=CELL_FDD">
                <measResults>2 2 </measResults>
            </measValue>
            <measValue measObjLdn="966.MBTS.1/Cell:eNodeB Function Name=966_L_1, Local Cell ID=21, Cell Name=966_L_1_09F01, eNodeB ID=9660, Cell FDD TDD indication=CELL_FDD">
                <measResults>2 2 </measResults>
            </measValue>
            <measValue measObjLdn="966.MBTS.1/Cell:eNodeB Function Name=966_L_1, Local Cell ID=22, Cell Name=966_L_1_09F02, eNodeB ID=9660, Cell FDD TDD indication=CELL_FDD">
                <measResults>1 1 </measResults>
            </measValue>
            <measValue measObjLdn="966.MBTS.1/Cell:eNodeB Function Name=966_L_1, Local Cell ID=23, Cell Name=966_L_1_09F03, eNodeB ID=9660, Cell FDD TDD indication=CELL_FDD">
                <measResults>4 4 </measResults>
            </measValue>
            <measValue measObjLdn="966.MBTS.1/Cell:eNodeB Function Name=966_L_1, Local Cell ID=81, Cell Name=966_L_1_21F01, eNodeB ID=9660, Cell FDD TDD indication=CELL_FDD">
                <measResults>0 0 </measResults>
            </measValue>
            <measValue measObjLdn="966.MBTS.1/Cell:eNodeB Function Name=966_L_1, Local Cell ID=82, Cell Name=966_L_1_21F02, eNodeB ID=9660, Cell FDD TDD indication=CELL_FDD">
                <measResults>0 0 </measResults>
            </measValue>
            <measValue measObjLdn="966.MBTS.1/Cell:eNodeB Function Name=966_L_1, Local Cell ID=83, Cell Name=966_L_1_21F03, eNodeB ID=9660, Cell FDD TDD indication=CELL_FDD">
                <measResults>0 0 </measResults>
            </measValue>
        </measInfo>
        <measInfo measInfoId="1526726743">
            <granPeriod duration="PT3600S" endTime="2016-11-16T01:00:00+01:00"/>
            <repPeriod duration="PT3600S"/>
            <measTypes>1526728514 1526728515 1526728518 1526728519 1526728520 1526728999 1526729000 1526729001 1526729002 1526729003 1526729004 1526729045 1526729046 1526729047 1526729048 1526729259 1526729602 1526729603 1526729604 1526730590 1526730591 1526730592 1526730593 1526730594 1526730595 1526730596 1526730597 1526732658 1526732917 1526737764 1526737765 1526737766 1526737767 1526737768 1526737769 1526737770 1526737771 1526737772 1526737773 1526737774 1526737775 1526737787 1526737788 1526737789 1526737790 1526737803 1526737804 1526739803 1526739804 1526740438 1526740439 1526740440 1526740441 1526740497 1526741754 1526741755 1526741756 1526741757 1526741800 1526741801 1526741900 1526741901 1526741902 1526741903 1526741904 1526741905 1526742187 1526742188 </measTypes>
            <measValue measObjLdn="966.MBTS.1/Cell:eNodeB Function Name=966_L_1, Local Cell ID=9, Cell Name=966_L_1_18F01, eNodeB ID=9660, Cell FDD TDD indication=CELL_FDD">
                <measResults>0 793 162 162 162 108 108 100 100 295500 18000 1393 1393 229 229 52771120 0 0 0 1393 1393 0 0 0 0 9 9 422405280 262000 0 0 0 0 0 0 0 0 0 385 0 0 100 100 0 0 0 0 0 0 0 0 77524144 10374 0 0 0 0 0 0 0 0 0 0 0 0 0 5.112 14 </measResults>
            </measValue>
            <measValue measObjLdn="966.MBTS.1/Cell:eNodeB Function Name=966_L_1, Local Cell ID=10, Cell Name=966_L_1_18F02, eNodeB ID=9660, Cell FDD TDD indication=CELL_FDD">
                <measResults>0 221 69 69 69 21 21 18 18 77500 1500 371 371 107 107 4688 0 0 0 371 371 0 0 0 0 3 3 147678112 30000 0 0 0 0 0 0 0 0 0 44 0 0 18 18 0 0 0 0 0 0 0 0 47429128 6030 0 0 0 0 0 0 0 0 0 0 0 0 0 1.262 6 </measResults>
            </measValue>
            <measValue measObjLdn="966.MBTS.1/Cell:eNodeB Function Name=966_L_1, Local Cell ID=11, Cell Name=966_L_1_18F03, eNodeB ID=9660, Cell FDD TDD indication=CELL_FDD">
                <measResults>1 902 247 247 247 232 232 222 216 772644 26500 1583 1583 351 351 94128792 0 0 0 1583 1583 0 0 0 0 84 84 1367401880 683644 0 0 0 0 0 0 0 0 0 373 0 0 222 216 0 0 0 0 0 0 0 0 209491184 37633 0 0 0 0 0 0 0 0 0 0 0 0 0 6.122 16 </measResults>
            </measValue>
            <measValue measObjLdn="966.MBTS.1/Cell:eNodeB Function Name=966_L_1, Local Cell ID=21, Cell Name=966_L_1_09F01, eNodeB ID=9660, Cell FDD TDD indication=CELL_FDD">
                <measResults>0 19 21 21 21 6 6 5 5 16000 311000 41 41 21 21 14864808 0 0 0 0 0 41 41 0 0 2 2 57985568 0 0 0 0 0 0 0 0 0 0 0 0 0 5 5 0 0 0 0 0 0 0 0 15085032 2226 0 0 0 0 0 0 0 0 0 0 0 0 0 0.2 3 </measResults>
            </measValue>
            <measValue measObjLdn="966.MBTS.1/Cell:eNodeB Function Name=966_L_1, Local Cell ID=22, Cell Name=966_L_1_09F02, eNodeB ID=9660, Cell FDD TDD indication=CELL_FDD">
                <measResults>0 9 6 6 6 1 1 2 1 1500 75500 15 15 6 6 31974736 0 0 0 0 0 15 15 0 0 0 0 15424 0 0 0 0 0 0 0 0 0 0 0 0 0 2 1 0 0 0 0 0 0 0 0 9168 4 0 0 0 0 0 0 0 0 0 0 0 0 0 0.091 2 </measResults>
            </measValue>
            <measValue measObjLdn="966.MBTS.1/Cell:eNodeB Function Name=966_L_1, Local Cell ID=23, Cell Name=966_L_1_09F03, eNodeB ID=9660, Cell FDD TDD indication=CELL_FDD">
                <measResults>0 11 32 32 32 7 6 5 4 26019 800000 43 43 32 32 267724808 0 0 0 0 0 43 43 0 0 2 2 59332440 0 0 0 0 0 0 0 0 0 0 0 0 0 5 4 0 0 0 0 0 0 0 0 11006840 13836 0 0 0 0 0 0 0 0 0 0 0 0 0 0.181 3 </measResults>
            </measValue>
            <measValue measObjLdn="966.MBTS.1/Cell:eNodeB Function Name=966_L_1, Local Cell ID=81, Cell Name=966_L_1_21F01, eNodeB ID=9660, Cell FDD TDD indication=CELL_FDD">
                <measResults>0 0 0 0 0 0 0 0 0 0 754500 0 0 0 0 10484688 0 0 0 0 0 0 0 0 0 0 0 0 0 0 0 0 0 0 0 0 0 0 0 0 0 0 0 0 0 0 0 0 0 0 0 0 0 0 0 0 0 0 0 0 0 0 0 0 0 0 0 0 </measResults>
            </measValue>
            <measValue measObjLdn="966.MBTS.1/Cell:eNodeB Function Name=966_L_1, Local Cell ID=82, Cell Name=966_L_1_21F02, eNodeB ID=9660, Cell FDD TDD indication=CELL_FDD">
                <measResults>0 0 0 0 0 0 0 0 0 0 31000 0 0 0 0 3216 0 0 0 0 0 0 0 0 0 0 0 0 0 0 0 0 0 0 0 0 0 0 0 0 0 0 0 0 0 0 0 0 0 0 0 0 0 0 0 0 0 0 0 0 0 0 0 0 0 0 0 0 </measResults>
            </measValue>
            <measValue measObjLdn="966.MBTS.1/Cell:eNodeB Function Name=966_L_1, Local Cell ID=83, Cell Name=966_L_1_21F03, eNodeB ID=9660, Cell FDD TDD indication=CELL_FDD">
                <measResults>0 0 3 3 3 0 0 0 0 0 226500 3 3 3 3 1153336 0 0 0 3 3 0 0 0 0 0 0 0 0 0 0 0 0 0 0 0 0 0 0 0 0 0 0 0 0 0 0 0 0 0 0 0 0 0 0 0 0 0 0 0 0 0 0 0 0 0 0.002 1 </measResults>
            </measValue>
        </measInfo>
        <measInfo measInfoId="1526726744">
            <granPeriod duration="PT3600S" endTime="2016-11-16T01:00:00+01:00"/>
            <repPeriod duration="PT3600S"/>
            <measTypes>1526728672 1526728673 1526728674 1526728675 1526728676 1526728677 1526728678 1526729466 1526729467 1526729468 1526729469 1526729470 1526740479 1526741965 1526741966 1526741967 1526741968 1526741969 1526741970 1526741971 1526741972 </measTypes>
            <measValue measObjLdn="966.MBTS.1/Cell:eNodeB Function Name=966_L_1, Local Cell ID=9, Cell Name=966_L_1_18F01, eNodeB ID=9660, Cell FDD TDD indication=CELL_FDD">
                <measResults>152600 16373448 371796 590465 342 6392 1 12557 31 75 0 0 1061 0 0 0 0 0 0 0 0 </measResults>
            </measValue>
            <measValue measObjLdn="966.MBTS.1/Cell:eNodeB Function Name=966_L_1, Local Cell ID=10, Cell Name=966_L_1_18F02, eNodeB ID=9660, Cell FDD TDD indication=CELL_FDD">
                <measResults>54112 965640 41443 65101 266 1704 2 2296 5 11 0 0 288 0 0 0 0 0 0 0 0 </measResults>
            </measValue>
            <measValue measObjLdn="966.MBTS.1/Cell:eNodeB Function Name=966_L_1, Local Cell ID=11, Cell Name=966_L_1_18F03, eNodeB ID=9660, Cell FDD TDD indication=CELL_FDD">
                <measResults>504592 49654352 400913 451151 1936 12321 3 13845 58 110 1 0 1066 0 0 0 0 0 0 0 0 </measResults>
            </measValue>
            <measValue measObjLdn="966.MBTS.1/Cell:eNodeB Function Name=966_L_1, Local Cell ID=21, Cell Name=966_L_1_09F01, eNodeB ID=9660, Cell FDD TDD indication=CELL_FDD">
                <measResults>2792 579792 18095 22396 8 456 1 811 6 5 0 0 103 0 0 0 0 0 0 0 0 </measResults>
            </measValue>
            <measValue measObjLdn="966.MBTS.1/Cell:eNodeB Function Name=966_L_1, Local Cell ID=22, Cell Name=966_L_1_09F02, eNodeB ID=9660, Cell FDD TDD indication=CELL_FDD">
                <measResults>456 42072 3760 3193 6 150 0 161 1 2 0 0 46 0 0 0 0 0 0 0 0 </measResults>
            </measValue>
            <measValue measObjLdn="966.MBTS.1/Cell:eNodeB Function Name=966_L_1, Local Cell ID=23, Cell Name=966_L_1_09F03, eNodeB ID=9660, Cell FDD TDD indication=CELL_FDD">
                <measResults>33784 241616 28883 76766 227 388 0 539 4 26 27 0 155 0 0 0 0 0 0 0 0 </measResults>
            </measValue>
            <measValue measObjLdn="966.MBTS.1/Cell:eNodeB Function Name=966_L_1, Local Cell ID=81, Cell Name=966_L_1_21F01, eNodeB ID=9660, Cell FDD TDD indication=CELL_FDD">
                <measResults>0 1408 97 138 0 6 0 5 1 0 0 0 5 0 0 0 0 0 0 0 0 </measResults>
            </measValue>
            <measValue measObjLdn="966.MBTS.1/Cell:eNodeB Function Name=966_L_1, Local Cell ID=82, Cell Name=966_L_1_21F02, eNodeB ID=9660, Cell FDD TDD indication=CELL_FDD">
                <measResults>0 0 0 0 0 0 0 0 0 0 0 0 0 0 0 0 0 0 0 0 0 </measResults>
            </measValue>
            <measValue measObjLdn="966.MBTS.1/Cell:eNodeB Function Name=966_L_1, Local Cell ID=83, Cell Name=966_L_1_21F03, eNodeB ID=9660, Cell FDD TDD indication=CELL_FDD">
                <measResults>0 11792 3003 3964 0 115 0 114 0 0 0 0 3 0 0 0 0 0 0 0 0 </measResults>
            </measValue>
        </measInfo>
        <measInfo measInfoId="1526726745">
            <granPeriod duration="PT3600S" endTime="2016-11-16T01:00:00+01:00"/>
            <repPeriod duration="PT3600S"/>
            <measTypes>1526728712 1526728713 1526728714 1526728715 1526728716 1526728717 1526728718 1526728719 1526728720 1526728721 1526728722 1526728723 1526728724 1526728725 1526728726 1526728727 1526728728 1526728729 1526728730 1526728731 1526728732 1526728733 1526728734 1526728735 1526728736 1526728737 1526728738 1526728739 1526728740 1526728741 1526732828 1526732829 1526732830 1526732831 1526732832 1526732833 1526732834 1526732835 1526732836 1526732837 1526732838 1526732839 1526732840 1526732841 1526732842 1526732843 1526732844 1526732845 1526732846 1526732847 1526732848 1526732849 1526732850 1526732851 1526732852 1526732853 1526732854 1526732855 1526732856 1526732857 1526732858 1526732859 1526732860 1526732861 1526732862 1526732863 1526732864 1526732865 1526732866 1526732867 1526732868 1526732869 1526732870 1526732871 1526732872 1526732873 1526732874 1526732875 1526732876 1526732877 </measTypes>
            <measValue measObjLdn="966.MBTS.1/Cell:eNodeB Function Name=966_L_1, Local Cell ID=9, Cell Name=966_L_1_18F01, eNodeB ID=9660, Cell FDD TDD indication=CELL_FDD">
                <measResults>0 0 0 0 0 0 0 0 0 0 0 0 0 0 0 0 0 0 0 0 0 0 0 0 0 0 0 0 0 0 0 0 0 0 0 0 0 0 0 0 0 0 0 0 0 0 0 0 0 0 0 0 0 0 0 0 0 0 0 0 0 0 0 0 0 0 0 0 0 0 0 0 0 0 0 0 0 0 0 0 </measResults>
            </measValue>
            <measValue measObjLdn="966.MBTS.1/Cell:eNodeB Function Name=966_L_1, Local Cell ID=10, Cell Name=966_L_1_18F02, eNodeB ID=9660, Cell FDD TDD indication=CELL_FDD">
                <measResults>0 0 0 0 0 0 0 0 0 0 0 0 0 0 0 0 0 0 0 0 0 0 0 0 0 0 0 0 0 0 0 0 0 0 0 0 0 0 0 0 0 0 0 0 0 0 0 0 0 0 0 0 0 0 0 0 0 0 0 0 0 0 0 0 0 0 0 0 0 0 0 0 0 0 0 0 0 0 0 0 </measResults>
            </measValue>
            <measValue measObjLdn="966.MBTS.1/Cell:eNodeB Function Name=966_L_1, Local Cell ID=11, Cell Name=966_L_1_18F03, eNodeB ID=9660, Cell FDD TDD indication=CELL_FDD">
                <measResults>0 0 0 0 0 0 0 0 0 0 0 0 0 0 0 0 0 0 0 0 0 0 0 0 0 0 0 0 0 0 0 0 0 0 0 0 0 0 0 0 0 0 0 0 0 0 0 0 0 0 0 0 0 0 0 0 0 0 0 0 0 0 0 0 0 0 0 0 0 0 0 0 0 0 0 0 0 0 0 0 </measResults>
            </measValue>
            <measValue measObjLdn="966.MBTS.1/Cell:eNodeB Function Name=966_L_1, Local Cell ID=21, Cell Name=966_L_1_09F01, eNodeB ID=9660, Cell FDD TDD indication=CELL_FDD">
                <measResults>0 0 0 0 0 0 0 0 0 0 0 0 0 0 0 0 0 0 0 0 0 0 0 0 0 0 0 0 0 0 0 0 0 0 0 0 0 0 0 0 0 0 0 0 0 0 0 0 0 0 0 0 0 0 0 0 0 0 0 0 0 0 0 0 0 0 0 0 0 0 0 0 0 0 0 0 0 0 0 0 </measResults>
            </measValue>
            <measValue measObjLdn="966.MBTS.1/Cell:eNodeB Function Name=966_L_1, Local Cell ID=22, Cell Name=966_L_1_09F02, eNodeB ID=9660, Cell FDD TDD indication=CELL_FDD">
                <measResults>0 0 0 0 0 0 0 0 0 0 0 0 0 0 0 0 0 0 0 0 0 0 0 0 0 0 0 0 0 0 0 0 0 0 0 0 0 0 0 0 0 0 0 0 0 0 0 0 0 0 0 0 0 0 0 0 0 0 0 0 0 0 0 0 0 0 0 0 0 0 0 0 0 0 0 0 0 0 0 0 </measResults>
            </measValue>
            <measValue measObjLdn="966.MBTS.1/Cell:eNodeB Function Name=966_L_1, Local Cell ID=23, Cell Name=966_L_1_09F03, eNodeB ID=9660, Cell FDD TDD indication=CELL_FDD">
                <measResults>0 0 0 0 0 0 0 0 0 0 0 0 0 0 0 0 0 0 0 0 0 0 0 0 0 0 0 0 0 0 0 0 0 0 0 0 0 0 0 0 0 0 0 0 0 0 0 0 0 0 0 0 0 0 0 0 0 0 0 0 0 0 0 0 0 0 0 0 0 0 0 0 0 0 0 0 0 0 0 0 </measResults>
            </measValue>
            <measValue measObjLdn="966.MBTS.1/Cell:eNodeB Function Name=966_L_1, Local Cell ID=81, Cell Name=966_L_1_21F01, eNodeB ID=9660, Cell FDD TDD indication=CELL_FDD">
                <measResults>0 0 0 0 0 0 0 0 0 0 0 0 0 0 0 0 0 0 0 0 0 0 0 0 0 0 0 0 0 0 0 0 0 0 0 0 0 0 0 0 0 0 0 0 0 0 0 0 0 0 0 0 0 0 0 0 0 0 0 0 0 0 0 0 0 0 0 0 0 0 0 0 0 0 0 0 0 0 0 0 </measResults>
            </measValue>
            <measValue measObjLdn="966.MBTS.1/Cell:eNodeB Function Name=966_L_1, Local Cell ID=82, Cell Name=966_L_1_21F02, eNodeB ID=9660, Cell FDD TDD indication=CELL_FDD">
                <measResults>0 0 0 0 0 0 0 0 0 0 0 0 0 0 0 0 0 0 0 0 0 0 0 0 0 0 0 0 0 0 0 0 0 0 0 0 0 0 0 0 0 0 0 0 0 0 0 0 0 0 0 0 0 0 0 0 0 0 0 0 0 0 0 0 0 0 0 0 0 0 0 0 0 0 0 0 0 0 0 0 </measResults>
            </measValue>
            <measValue measObjLdn="966.MBTS.1/Cell:eNodeB Function Name=966_L_1, Local Cell ID=83, Cell Name=966_L_1_21F03, eNodeB ID=9660, Cell FDD TDD indication=CELL_FDD">
                <measResults>0 0 0 0 0 0 0 0 0 0 0 0 0 0 0 0 0 0 0 0 0 0 0 0 0 0 0 0 0 0 0 0 0 0 0 0 0 0 0 0 0 0 0 0 0 0 0 0 0 0 0 0 0 0 0 0 0 0 0 0 0 0 0 0 0 0 0 0 0 0 0 0 0 0 0 0 0 0 0 0 </measResults>
            </measValue>
        </measInfo>
        <measInfo measInfoId="1526726746">
            <granPeriod duration="PT3600S" endTime="2016-11-16T01:00:00+01:00"/>
            <repPeriod duration="PT3600S"/>
            <measTypes>1526728695 1526728696 1526728697 1526728698 1526728699 1526728700 1526728701 1526728702 1526728703 1526728704 </measTypes>
            <measValue measObjLdn="966.MBTS.1/Cell:eNodeB Function Name=966_L_1, Local Cell ID=9, Cell Name=966_L_1_18F01, eNodeB ID=9660, Cell FDD TDD indication=CELL_FDD">
                <measResults>0 0 0 0 0 0 0 0 0 0 </measResults>
            </measValue>
            <measValue measObjLdn="966.MBTS.1/Cell:eNodeB Function Name=966_L_1, Local Cell ID=10, Cell Name=966_L_1_18F02, eNodeB ID=9660, Cell FDD TDD indication=CELL_FDD">
                <measResults>0 0 0 0 0 0 0 0 0 0 </measResults>
            </measValue>
            <measValue measObjLdn="966.MBTS.1/Cell:eNodeB Function Name=966_L_1, Local Cell ID=11, Cell Name=966_L_1_18F03, eNodeB ID=9660, Cell FDD TDD indication=CELL_FDD">
                <measResults>0 0 0 0 0 0 0 0 0 0 </measResults>
            </measValue>
            <measValue measObjLdn="966.MBTS.1/Cell:eNodeB Function Name=966_L_1, Local Cell ID=21, Cell Name=966_L_1_09F01, eNodeB ID=9660, Cell FDD TDD indication=CELL_FDD">
                <measResults>0 0 0 0 0 0 0 0 0 0 </measResults>
            </measValue>
            <measValue measObjLdn="966.MBTS.1/Cell:eNodeB Function Name=966_L_1, Local Cell ID=22, Cell Name=966_L_1_09F02, eNodeB ID=9660, Cell FDD TDD indication=CELL_FDD">
                <measResults>0 0 0 0 0 0 0 0 0 0 </measResults>
            </measValue>
            <measValue measObjLdn="966.MBTS.1/Cell:eNodeB Function Name=966_L_1, Local Cell ID=23, Cell Name=966_L_1_09F03, eNodeB ID=9660, Cell FDD TDD indication=CELL_FDD">
                <measResults>0 0 0 0 0 0 0 0 0 0 </measResults>
            </measValue>
            <measValue measObjLdn="966.MBTS.1/Cell:eNodeB Function Name=966_L_1, Local Cell ID=81, Cell Name=966_L_1_21F01, eNodeB ID=9660, Cell FDD TDD indication=CELL_FDD">
                <measResults>0 0 0 0 0 0 0 0 0 0 </measResults>
            </measValue>
            <measValue measObjLdn="966.MBTS.1/Cell:eNodeB Function Name=966_L_1, Local Cell ID=82, Cell Name=966_L_1_21F02, eNodeB ID=9660, Cell FDD TDD indication=CELL_FDD">
                <measResults>0 0 0 0 0 0 0 0 0 0 </measResults>
            </measValue>
            <measValue measObjLdn="966.MBTS.1/Cell:eNodeB Function Name=966_L_1, Local Cell ID=83, Cell Name=966_L_1_21F03, eNodeB ID=9660, Cell FDD TDD indication=CELL_FDD">
                <measResults>0 0 0 0 0 0 0 0 0 0 </measResults>
            </measValue>
        </measInfo>
        <measInfo measInfoId="1526726747">
            <granPeriod duration="PT3600S" endTime="2016-11-16T01:00:00+01:00"/>
            <repPeriod duration="PT3600S"/>
            <measTypes>1526728742 1526728743 1526733171 1526733172 1526741886 1526741887 </measTypes>
            <measValue measObjLdn="966.MBTS.1/Cell:eNodeB Function Name=966_L_1, Local Cell ID=9, Cell Name=966_L_1_18F01, eNodeB ID=9660, Cell FDD TDD indication=CELL_FDD">
                <measResults>4 2 0 70 3324 0 </measResults>
            </measValue>
            <measValue measObjLdn="966.MBTS.1/Cell:eNodeB Function Name=966_L_1, Local Cell ID=10, Cell Name=966_L_1_18F02, eNodeB ID=9660, Cell FDD TDD indication=CELL_FDD">
                <measResults>4 0 0 15 584 0 </measResults>
            </measValue>
            <measValue measObjLdn="966.MBTS.1/Cell:eNodeB Function Name=966_L_1, Local Cell ID=11, Cell Name=966_L_1_18F03, eNodeB ID=9660, Cell FDD TDD indication=CELL_FDD">
                <measResults>12 6 0 138 3551 0 </measResults>
            </measValue>
            <measValue measObjLdn="966.MBTS.1/Cell:eNodeB Function Name=966_L_1, Local Cell ID=21, Cell Name=966_L_1_09F01, eNodeB ID=9660, Cell FDD TDD indication=CELL_FDD">
                <measResults>0 0 0 2 241 0 </measResults>
            </measValue>
            <measValue measObjLdn="966.MBTS.1/Cell:eNodeB Function Name=966_L_1, Local Cell ID=22, Cell Name=966_L_1_09F02, eNodeB ID=9660, Cell FDD TDD indication=CELL_FDD">
                <measResults>6 1 0 26 89 0 </measResults>
            </measValue>
            <measValue measObjLdn="966.MBTS.1/Cell:eNodeB Function Name=966_L_1, Local Cell ID=23, Cell Name=966_L_1_09F03, eNodeB ID=9660, Cell FDD TDD indication=CELL_FDD">
                <measResults>6 1 0 36 227 0 </measResults>
            </measValue>
            <measValue measObjLdn="966.MBTS.1/Cell:eNodeB Function Name=966_L_1, Local Cell ID=81, Cell Name=966_L_1_21F01, eNodeB ID=9660, Cell FDD TDD indication=CELL_FDD">
                <measResults>0 0 0 0 3 0 </measResults>
            </measValue>
            <measValue measObjLdn="966.MBTS.1/Cell:eNodeB Function Name=966_L_1, Local Cell ID=82, Cell Name=966_L_1_21F02, eNodeB ID=9660, Cell FDD TDD indication=CELL_FDD">
                <measResults>0 0 0 0 0 0 </measResults>
            </measValue>
            <measValue measObjLdn="966.MBTS.1/Cell:eNodeB Function Name=966_L_1, Local Cell ID=83, Cell Name=966_L_1_21F03, eNodeB ID=9660, Cell FDD TDD indication=CELL_FDD">
                <measResults>0 0 0 2 6 0 </measResults>
            </measValue>
        </measInfo>
        <measInfo measInfoId="1526726748">
            <granPeriod duration="PT3600S" endTime="2016-11-16T01:00:00+01:00"/>
            <repPeriod duration="PT3600S"/>
            <measTypes>1526728850 1526728851 </measTypes>
            <measValue measObjLdn="966.MBTS.1/Cell:eNodeB Function Name=966_L_1, Local Cell ID=9, Cell Name=966_L_1_18F01, eNodeB ID=9660, Cell FDD TDD indication=CELL_FDD">
                <measResults>2938 2937 </measResults>
            </measValue>
            <measValue measObjLdn="966.MBTS.1/Cell:eNodeB Function Name=966_L_1, Local Cell ID=10, Cell Name=966_L_1_18F02, eNodeB ID=9660, Cell FDD TDD indication=CELL_FDD">
                <measResults>464 464 </measResults>
            </measValue>
            <measValue measObjLdn="966.MBTS.1/Cell:eNodeB Function Name=966_L_1, Local Cell ID=11, Cell Name=966_L_1_18F03, eNodeB ID=9660, Cell FDD TDD indication=CELL_FDD">
                <measResults>2856 2856 </measResults>
            </measValue>
            <measValue measObjLdn="966.MBTS.1/Cell:eNodeB Function Name=966_L_1, Local Cell ID=21, Cell Name=966_L_1_09F01, eNodeB ID=9660, Cell FDD TDD indication=CELL_FDD">
                <measResults>142 142 </measResults>
            </measValue>
            <measValue measObjLdn="966.MBTS.1/Cell:eNodeB Function Name=966_L_1, Local Cell ID=22, Cell Name=966_L_1_09F02, eNodeB ID=9660, Cell FDD TDD indication=CELL_FDD">
                <measResults>26 26 </measResults>
            </measValue>
            <measValue measObjLdn="966.MBTS.1/Cell:eNodeB Function Name=966_L_1, Local Cell ID=23, Cell Name=966_L_1_09F03, eNodeB ID=9660, Cell FDD TDD indication=CELL_FDD">
                <measResults>28 28 </measResults>
            </measValue>
            <measValue measObjLdn="966.MBTS.1/Cell:eNodeB Function Name=966_L_1, Local Cell ID=81, Cell Name=966_L_1_21F01, eNodeB ID=9660, Cell FDD TDD indication=CELL_FDD">
                <measResults>0 0 </measResults>
            </measValue>
            <measValue measObjLdn="966.MBTS.1/Cell:eNodeB Function Name=966_L_1, Local Cell ID=82, Cell Name=966_L_1_21F02, eNodeB ID=9660, Cell FDD TDD indication=CELL_FDD">
                <measResults>0 0 </measResults>
            </measValue>
            <measValue measObjLdn="966.MBTS.1/Cell:eNodeB Function Name=966_L_1, Local Cell ID=83, Cell Name=966_L_1_21F03, eNodeB ID=9660, Cell FDD TDD indication=CELL_FDD">
                <measResults>1 1 </measResults>
            </measValue>
        </measInfo>
        <measInfo measInfoId="1526726749">
            <granPeriod duration="PT3600S" endTime="2016-11-16T01:00:00+01:00"/>
            <repPeriod duration="PT3600S"/>
            <measTypes>1526728852 1526728853 1526728854 1526728855 </measTypes>
            <measValue measObjLdn="966.MBTS.1/Cell:eNodeB Function Name=966_L_1, Local Cell ID=9, Cell Name=966_L_1_18F01, eNodeB ID=9660, Cell FDD TDD indication=CELL_FDD">
                <measResults>0 0 0 0 </measResults>
            </measValue>
            <measValue measObjLdn="966.MBTS.1/Cell:eNodeB Function Name=966_L_1, Local Cell ID=10, Cell Name=966_L_1_18F02, eNodeB ID=9660, Cell FDD TDD indication=CELL_FDD">
                <measResults>0 0 0 0 </measResults>
            </measValue>
            <measValue measObjLdn="966.MBTS.1/Cell:eNodeB Function Name=966_L_1, Local Cell ID=11, Cell Name=966_L_1_18F03, eNodeB ID=9660, Cell FDD TDD indication=CELL_FDD">
                <measResults>0 0 0 0 </measResults>
            </measValue>
            <measValue measObjLdn="966.MBTS.1/Cell:eNodeB Function Name=966_L_1, Local Cell ID=21, Cell Name=966_L_1_09F01, eNodeB ID=9660, Cell FDD TDD indication=CELL_FDD">
                <measResults>0 0 0 0 </measResults>
            </measValue>
            <measValue measObjLdn="966.MBTS.1/Cell:eNodeB Function Name=966_L_1, Local Cell ID=22, Cell Name=966_L_1_09F02, eNodeB ID=9660, Cell FDD TDD indication=CELL_FDD">
                <measResults>0 0 0 0 </measResults>
            </measValue>
            <measValue measObjLdn="966.MBTS.1/Cell:eNodeB Function Name=966_L_1, Local Cell ID=23, Cell Name=966_L_1_09F03, eNodeB ID=9660, Cell FDD TDD indication=CELL_FDD">
                <measResults>0 0 0 0 </measResults>
            </measValue>
            <measValue measObjLdn="966.MBTS.1/Cell:eNodeB Function Name=966_L_1, Local Cell ID=81, Cell Name=966_L_1_21F01, eNodeB ID=9660, Cell FDD TDD indication=CELL_FDD">
                <measResults>0 0 0 0 </measResults>
            </measValue>
            <measValue measObjLdn="966.MBTS.1/Cell:eNodeB Function Name=966_L_1, Local Cell ID=82, Cell Name=966_L_1_21F02, eNodeB ID=9660, Cell FDD TDD indication=CELL_FDD">
                <measResults>0 0 0 0 </measResults>
            </measValue>
            <measValue measObjLdn="966.MBTS.1/Cell:eNodeB Function Name=966_L_1, Local Cell ID=83, Cell Name=966_L_1_21F03, eNodeB ID=9660, Cell FDD TDD indication=CELL_FDD">
                <measResults>0 0 0 0 </measResults>
            </measValue>
        </measInfo>
        <measInfo measInfoId="1526726750">
            <granPeriod duration="PT3600S" endTime="2016-11-16T01:00:00+01:00"/>
            <repPeriod duration="PT3600S"/>
            <measTypes>1526728885 1526728886 1526728887 1526729645 1526729646 1526729647 1526729890 1526729891 1526729892 1526729893 1526729894 1526729895 1526729896 1526729897 1526729898 1526729899 1526730552 1526730553 1526742141 1526742142 </measTypes>
            <measValue measObjLdn="966.MBTS.1/Cell:eNodeB Function Name=966_L_1, Local Cell ID=9, Cell Name=966_L_1_18F01, eNodeB ID=9660, Cell FDD TDD indication=CELL_FDD">
                <measResults>316 316 316 0 0 0 0 0 0 0 0 0 0 0 0 0 0 0 0 0 </measResults>
            </measValue>
            <measValue measObjLdn="966.MBTS.1/Cell:eNodeB Function Name=966_L_1, Local Cell ID=10, Cell Name=966_L_1_18F02, eNodeB ID=9660, Cell FDD TDD indication=CELL_FDD">
                <measResults>104 104 104 0 0 0 0 0 0 0 0 0 0 0 0 0 0 0 0 0 </measResults>
            </measValue>
            <measValue measObjLdn="966.MBTS.1/Cell:eNodeB Function Name=966_L_1, Local Cell ID=11, Cell Name=966_L_1_18F03, eNodeB ID=9660, Cell FDD TDD indication=CELL_FDD">
                <measResults>554 554 554 0 0 0 0 0 0 0 0 0 0 0 0 0 0 0 0 0 </measResults>
            </measValue>
            <measValue measObjLdn="966.MBTS.1/Cell:eNodeB Function Name=966_L_1, Local Cell ID=21, Cell Name=966_L_1_09F01, eNodeB ID=9660, Cell FDD TDD indication=CELL_FDD">
                <measResults>71 71 71 0 0 0 0 0 0 0 0 0 0 0 0 0 0 0 0 0 </measResults>
            </measValue>
            <measValue measObjLdn="966.MBTS.1/Cell:eNodeB Function Name=966_L_1, Local Cell ID=22, Cell Name=966_L_1_09F02, eNodeB ID=9660, Cell FDD TDD indication=CELL_FDD">
                <measResults>30 30 30 0 0 0 0 0 0 0 0 0 0 0 0 0 0 0 0 0 </measResults>
            </measValue>
            <measValue measObjLdn="966.MBTS.1/Cell:eNodeB Function Name=966_L_1, Local Cell ID=23, Cell Name=966_L_1_09F03, eNodeB ID=9660, Cell FDD TDD indication=CELL_FDD">
                <measResults>132 132 132 0 0 0 0 0 0 0 0 0 0 0 0 0 0 0 0 0 </measResults>
            </measValue>
            <measValue measObjLdn="966.MBTS.1/Cell:eNodeB Function Name=966_L_1, Local Cell ID=81, Cell Name=966_L_1_21F01, eNodeB ID=9660, Cell FDD TDD indication=CELL_FDD">
                <measResults>3 3 3 0 0 0 0 0 0 0 0 0 0 0 0 0 0 0 0 0 </measResults>
            </measValue>
            <measValue measObjLdn="966.MBTS.1/Cell:eNodeB Function Name=966_L_1, Local Cell ID=82, Cell Name=966_L_1_21F02, eNodeB ID=9660, Cell FDD TDD indication=CELL_FDD">
                <measResults>0 0 0 0 0 0 0 0 0 0 0 0 0 0 0 0 0 0 0 0 </measResults>
            </measValue>
            <measValue measObjLdn="966.MBTS.1/Cell:eNodeB Function Name=966_L_1, Local Cell ID=83, Cell Name=966_L_1_21F03, eNodeB ID=9660, Cell FDD TDD indication=CELL_FDD">
                <measResults>3 3 3 0 0 0 0 0 0 0 0 0 0 0 0 0 0 0 0 0 </measResults>
            </measValue>
        </measInfo>
        <measInfo measInfoId="1526726752">
            <granPeriod duration="PT3600S" endTime="2016-11-16T01:00:00+01:00"/>
            <repPeriod duration="PT3600S"/>
            <measTypes>1526729056 1526729057 1526729058 1526729059 1526729060 1526729061 1526729062 1526729063 1526729064 1526729065 1526729066 1526729067 1526729068 1526729069 1526729070 1526729071 1526729072 1526729073 1526729074 1526729075 1526729076 1526729077 1526729078 1526729079 1526729080 1526729081 1526729082 1526729083 1526729084 1526729085 1526729086 1526729087 1526729088 1526729089 1526729090 1526729091 1526729092 1526729093 1526729094 1526729095 1526729096 1526729097 1526729098 1526729099 1526729100 1526729101 1526729102 1526729103 1526729104 1526729105 1526729106 1526729107 1526729108 1526729109 1526729110 1526729111 1526729112 1526729113 1526729114 1526729115 1526729116 1526729117 1526729118 1526729119 1526729120 1526729121 1526729122 1526729123 1526729124 1526729125 1526729126 1526729127 1526729128 1526729129 1526729130 1526729131 1526729132 1526729133 1526729134 1526729135 1526729136 1526729137 1526729138 1526729139 1526729140 1526729141 1526729142 1526729143 1526729144 1526729145 1526729146 1526729147 1526729148 1526729149 1526729150 1526729151 1526729152 1526729153 1526729154 1526729155 1526729435 1526729436 1526729437 1526729438 1526729439 1526729440 1526729441 1526729442 1526729443 1526729444 </measTypes>
            <measValue measObjLdn="966.MBTS.1/Cell:eNodeB Function Name=966_L_1, Local Cell ID=9, Cell Name=966_L_1_18F01, eNodeB ID=9660, Cell FDD TDD indication=CELL_FDD">
                <measResults>40 51 42 66 114 86 111 540 887 304 0 0 0 0 0 0 0 0 0 0 0 0 0 0 0 0 0 0 0 0 0 0 0 0 0 0 0 0 0 0 0 0 0 0 0 0 0 0 0 0 0 0 0 0 0 0 0 0 0 0 22 29 27 31 64 45 64 336 664 226 0 0 0 0 0 0 0 0 0 0 12 15 9 20 28 27 35 160 129 11 6 7 6 15 22 14 12 44 94 67 181 140 220 356 662 326 80 20 28 17 </measResults>
            </measValue>
            <measValue measObjLdn="966.MBTS.1/Cell:eNodeB Function Name=966_L_1, Local Cell ID=10, Cell Name=966_L_1_18F02, eNodeB ID=9660, Cell FDD TDD indication=CELL_FDD">
                <measResults>0 1 2 7 20 27 23 84 70 16 0 0 0 0 0 0 0 0 0 0 0 0 0 0 0 0 0 0 0 0 0 0 0 0 0 0 0 0 0 0 0 0 0 0 0 0 0 0 0 0 0 0 0 0 0 0 0 0 0 0 0 0 2 2 10 21 16 25 45 11 0 0 0 0 0 0 0 0 0 0 0 1 0 3 8 5 4 31 25 5 0 0 0 2 2 1 3 28 0 0 47 23 38 45 48 18 7 8 7 3 </measResults>
            </measValue>
            <measValue measObjLdn="966.MBTS.1/Cell:eNodeB Function Name=966_L_1, Local Cell ID=11, Cell Name=966_L_1_18F03, eNodeB ID=9660, Cell FDD TDD indication=CELL_FDD">
                <measResults>7 3 4 83 292 187 167 802 457 172 0 0 0 0 0 0 0 0 0 0 0 0 0 0 0 0 0 0 0 0 0 0 0 0 0 0 0 0 0 0 0 0 0 0 0 0 0 0 0 0 0 0 0 0 0 0 0 0 0 0 4 2 0 37 154 128 117 713 411 137 0 0 0 0 0 0 0 0 0 0 3 0 2 36 102 45 37 76 41 34 0 1 2 10 36 14 13 13 5 1 648 310 405 438 570 286 98 59 54 6 </measResults>
            </measValue>
            <measValue measObjLdn="966.MBTS.1/Cell:eNodeB Function Name=966_L_1, Local Cell ID=21, Cell Name=966_L_1_09F01, eNodeB ID=9660, Cell FDD TDD indication=CELL_FDD">
                <measResults>3 6 4 6 11 23 16 40 6 0 0 0 0 0 0 0 0 0 0 0 0 0 0 0 0 0 0 0 0 0 0 0 0 0 0 0 0 0 0 0 0 0 0 0 0 0 0 0 0 0 0 0 0 0 0 0 0 0 0 0 1 1 3 1 6 21 7 15 4 0 0 0 0 0 0 0 0 0 0 0 1 3 1 3 3 1 7 23 2 0 1 2 0 2 2 1 2 2 0 0 13 16 34 39 44 13 1 4 4 0 </measResults>
            </measValue>
            <measValue measObjLdn="966.MBTS.1/Cell:eNodeB Function Name=966_L_1, Local Cell ID=22, Cell Name=966_L_1_09F02, eNodeB ID=9660, Cell FDD TDD indication=CELL_FDD">
                <measResults>0 0 1 7 1 7 6 5 1 0 0 0 0 0 0 0 0 0 0 0 0 0 0 0 0 0 0 0 0 0 0 0 0 0 0 0 0 0 0 0 0 0 0 0 0 0 0 0 0 0 0 0 0 0 0 0 0 0 0 0 0 0 1 1 1 7 4 3 1 0 0 0 0 0 0 0 0 0 0 0 0 0 0 6 0 0 1 2 0 0 0 0 0 0 0 0 1 0 0 0 13 2 10 10 3 1 0 2 1 0 </measResults>
            </measValue>
            <measValue measObjLdn="966.MBTS.1/Cell:eNodeB Function Name=966_L_1, Local Cell ID=23, Cell Name=966_L_1_09F03, eNodeB ID=9660, Cell FDD TDD indication=CELL_FDD">
                <measResults>1 3 16 40 77 26 3 15 38 0 0 0 0 0 0 0 0 0 0 0 0 0 0 0 0 0 0 0 0 0 0 0 0 0 0 0 0 0 0 0 0 0 0 0 0 0 0 0 0 0 0 0 0 0 0 0 0 0 0 0 0 1 8 13 26 6 2 1 38 0 0 0 0 0 0 0 0 0 0 0 0 1 5 14 22 5 1 1 0 0 1 1 3 13 29 15 0 13 0 0 38 19 31 41 24 13 3 0 0 0 </measResults>
            </measValue>
            <measValue measObjLdn="966.MBTS.1/Cell:eNodeB Function Name=966_L_1, Local Cell ID=81, Cell Name=966_L_1_21F01, eNodeB ID=9660, Cell FDD TDD indication=CELL_FDD">
                <measResults>0 0 0 0 0 0 0 0 0 0 0 0 0 0 0 0 0 0 0 0 0 0 0 0 0 0 0 0 0 0 0 0 0 0 0 0 0 0 0 0 0 0 0 0 0 0 0 0 0 0 0 0 0 0 0 0 0 0 0 0 0 0 0 0 0 0 0 0 0 0 0 0 0 0 0 0 0 0 0 0 0 0 0 0 0 0 0 0 0 0 0 0 0 0 0 0 0 0 0 0 0 0 0 0 0 1 0 0 0 0 </measResults>
            </measValue>
            <measValue measObjLdn="966.MBTS.1/Cell:eNodeB Function Name=966_L_1, Local Cell ID=82, Cell Name=966_L_1_21F02, eNodeB ID=9660, Cell FDD TDD indication=CELL_FDD">
                <measResults>0 0 0 0 0 0 0 0 0 0 0 0 0 0 0 0 0 0 0 0 0 0 0 0 0 0 0 0 0 0 0 0 0 0 0 0 0 0 0 0 0 0 0 0 0 0 0 0 0 0 0 0 0 0 0 0 0 0 0 0 0 0 0 0 0 0 0 0 0 0 0 0 0 0 0 0 0 0 0 0 0 0 0 0 0 0 0 0 0 0 0 0 0 0 0 0 0 0 0 0 0 0 0 0 0 0 0 0 0 0 </measResults>
            </measValue>
            <measValue measObjLdn="966.MBTS.1/Cell:eNodeB Function Name=966_L_1, Local Cell ID=83, Cell Name=966_L_1_21F03, eNodeB ID=9660, Cell FDD TDD indication=CELL_FDD">
                <measResults>0 0 0 1 6 18 2 4 0 0 0 0 0 0 0 0 0 0 0 0 0 0 0 0 0 0 0 0 0 0 0 0 0 0 0 0 0 0 0 0 0 0 0 0 0 0 0 0 0 0 0 0 0 0 0 0 0 0 0 0 0 0 0 0 0 0 0 0 0 0 0 0 0 0 0 0 0 0 0 0 0 0 0 1 6 18 2 4 0 0 0 0 0 0 0 0 0 0 0 0 1 0 0 0 0 7 5 0 0 0 </measResults>
            </measValue>
        </measInfo>
        <measInfo measInfoId="1526726764">
            <granPeriod duration="PT3600S" endTime="2016-11-16T01:00:00+01:00"/>
            <repPeriod duration="PT3600S"/>
            <measTypes>1526729668 1526729669 1526729670 1526729671 1526729672 1526729673 1526729674 1526729675 1526729676 1526729677 1526729678 1526729679 1526729680 1526729681 1526729682 1526729683 1526729684 1526729685 1526729686 1526729687 1526729688 1526729689 1526729690 1526729691 1526729692 1526729693 1526729694 1526729695 1526729696 1526729697 1526729698 1526729699 1526729700 1526729701 1526729702 1526729703 1526729704 1526729705 1526729706 1526729707 1526729708 1526729709 1526729710 1526729711 1526729712 1526729713 1526729714 1526729715 1526729716 1526729717 1526729718 1526729719 1526729720 1526729721 1526729722 1526729723 1526729724 1526729725 1526729726 1526729727 1526729728 1526729729 1526729730 1526729731 1526729732 1526729733 1526729734 1526729735 1526729736 1526729737 1526729738 1526729739 1526729740 1526729741 1526729742 1526729743 1526729744 1526729745 1526729746 1526729747 1526729748 1526729749 1526729750 1526729751 1526729752 1526729753 1526729754 1526729755 1526729756 1526729757 1526729758 1526729759 1526729760 1526729761 1526729762 1526729763 1526729764 1526729765 1526729766 1526729767 1526729768 1526729769 1526729770 1526729771 1526729772 1526729773 1526729774 1526729775 1526729776 1526729777 1526729778 1526729779 1526729780 1526729781 1526729782 1526729783 1526729784 1526729785 1526729786 1526729787 1526729788 1526729789 1526729790 1526729791 1526729792 1526729793 1526729794 1526729795 1526729796 1526729797 1526729798 1526729799 1526729800 1526729801 1526729802 1526729803 1526729804 1526729805 1526729806 1526729807 1526729808 1526729809 1526729810 1526729811 1526729812 1526729813 1526729814 1526729815 1526729816 1526729817 1526729818 1526729819 1526729820 1526729821 1526729822 1526729823 1526729824 1526729825 1526729826 1526729827 1526729828 1526729829 1526729830 1526729831 1526729832 1526729833 1526729834 1526729835 1526729836 1526729837 1526729838 1526729839 1526729840 1526729841 1526729842 1526729843 1526729844 1526729845 1526729846 1526729847 1526729848 1526729849 1526729850 1526729851 1526729852 1526729853 1526729854 1526729855 1526729856 1526729857 1526729858 1526729859 1526729860 1526729861 1526729862 1526729863 1526729864 1526729865 1526729866 1526729867 </measTypes>
            <measValue measObjLdn="966.MBTS.1/Cell:eNodeB Function Name=966_L_1, Local Cell ID=9, Cell Name=966_L_1_18F01, eNodeB ID=9660, Cell FDD TDD indication=CELL_FDD">
                <measResults>14 46389 9053 11729 11284 7051 3634 14119 842101 0 0 0 0 0 0 0 0 0 0 0 0 0 0 0 0 0 0 0 0 0 0 0 0 0 0 0 0 0 0 0 0 0 0 0 0 0 0 0 0 0 0 0 0 0 0 0 0 0 0 0 3 32486 5085 6432 7677 5137 2649 11230 736646 0 0 0 0 0 0 0 0 0 0 0 1 7067 1148 2419 1541 1038 633 1239 51012 0 10 6836 2820 2878 2066 876 352 1650 54443 0 14 363578 367412 10734 11395 5648 812 1296 2641 0 0 0 0 0 0 0 0 0 0 0 0 0 0 0 0 0 0 0 0 0 0 0 0 0 0 0 0 0 0 0 0 0 0 0 0 0 0 0 0 0 0 0 0 0 0 0 0 0 0 0 4 292730 360435 5909 8007 2908 496 781 1826 0 0 0 0 0 0 0 0 0 0 0 0 35155 3459 2922 1739 434 102 229 283 0 10 35693 3518 1903 1649 2306 214 286 532 0 </measResults>
            </measValue>
            <measValue measObjLdn="966.MBTS.1/Cell:eNodeB Function Name=966_L_1, Local Cell ID=10, Cell Name=966_L_1_18F02, eNodeB ID=9660, Cell FDD TDD indication=CELL_FDD">
                <measResults>0 4659 1564 2316 1414 722 320 915 34226 0 0 0 0 0 0 0 0 0 0 0 0 0 0 0 0 0 0 0 0 0 0 0 0 0 0 0 0 0 0 0 0 0 0 0 0 0 0 0 0 0 0 0 0 0 0 0 0 0 0 0 0 1608 948 1285 866 353 186 362 27988 0 0 0 0 0 0 0 0 0 0 0 0 2396 494 867 429 284 109 376 2734 0 0 655 122 164 119 85 25 177 3504 0 0 17478 2419 7950 1857 337 111 129 223 0 0 0 0 0 0 0 0 0 0 0 0 0 0 0 0 0 0 0 0 0 0 0 0 0 0 0 0 0 0 0 0 0 0 0 0 0 0 0 0 0 0 0 0 0 0 0 0 0 0 0 0 9744 1041 7051 1021 137 50 34 153 0 0 0 0 0 0 0 0 0 0 0 0 5324 1053 775 599 157 52 68 63 0 0 2410 325 124 237 43 9 27 7 0 </measResults>
            </measValue>
            <measValue measObjLdn="966.MBTS.1/Cell:eNodeB Function Name=966_L_1, Local Cell ID=11, Cell Name=966_L_1_18F03, eNodeB ID=9660, Cell FDD TDD indication=CELL_FDD">
                <measResults>38 34208 7057 10698 9144 4688 1723 19723 376543 0 0 0 0 0 0 0 0 0 0 0 0 0 0 0 0 0 0 0 0 0 0 0 0 0 0 0 0 0 0 0 0 0 0 0 0 0 0 0 0 0 0 0 0 0 0 0 0 0 0 0 29 17245 3735 4571 5750 3330 1044 2502 301960 0 0 0 0 0 0 0 0 0 0 0 5 14735 2972 5340 2942 1144 589 16508 73393 0 4 2228 350 787 452 214 90 713 1190 0 8 207877 16058 9078 8878 3129 782 2176 3962 0 0 0 0 0 0 0 0 0 0 0 0 0 0 0 0 0 0 0 0 0 0 0 0 0 0 0 0 0 0 0 0 0 0 0 0 0 0 0 0 0 0 0 0 0 0 0 0 0 0 0 0 145191 9173 4102 5086 1854 441 1033 1728 0 0 0 0 0 0 0 0 0 0 0 4 58613 5839 4346 3137 1098 291 1029 2093 0 4 4073 1046 630 655 177 50 114 141 0 </measResults>
            </measValue>
            <measValue measObjLdn="966.MBTS.1/Cell:eNodeB Function Name=966_L_1, Local Cell ID=21, Cell Name=966_L_1_09F01, eNodeB ID=9660, Cell FDD TDD indication=CELL_FDD">
                <measResults>22 1696 1313 968 564 675 175 2363 11212 0 0 0 0 0 0 0 0 0 0 0 0 0 0 0 0 0 0 0 0 0 0 0 0 0 0 0 0 0 0 0 0 0 0 0 0 0 0 0 0 0 0 0 0 0 0 0 0 0 0 0 0 880 252 434 238 227 85 137 2392 0 0 0 0 0 0 0 0 0 0 0 0 685 75 286 257 116 34 1008 8820 0 22 131 986 248 69 332 56 1218 0 0 22 9000 1625 2079 853 268 1159 198 79 0 0 0 0 0 0 0 0 0 0 0 0 0 0 0 0 0 0 0 0 0 0 0 0 0 0 0 0 0 0 0 0 0 0 0 0 0 0 0 0 0 0 0 0 0 0 0 0 0 0 0 0 3269 295 551 220 136 57 66 49 0 0 0 0 0 0 0 0 0 0 0 0 5571 443 221 187 108 33 31 29 0 22 160 887 1307 446 24 1069 101 1 0 </measResults>
            </measValue>
            <measValue measObjLdn="966.MBTS.1/Cell:eNodeB Function Name=966_L_1, Local Cell ID=22, Cell Name=966_L_1_09F02, eNodeB ID=9660, Cell FDD TDD indication=CELL_FDD">
                <measResults>0 254 39 145 64 28 4 65 819 0 0 0 0 0 0 0 0 0 0 0 0 0 0 0 0 0 0 0 0 0 0 0 0 0 0 0 0 0 0 0 0 0 0 0 0 0 0 0 0 0 0 0 0 0 0 0 0 0 0 0 0 143 25 85 41 16 1 53 187 0 0 0 0 0 0 0 0 0 0 0 0 104 12 57 18 11 3 11 632 0 0 7 2 3 5 1 0 1 0 0 0 1012 96 109 71 14 8 15 12 0 0 0 0 0 0 0 0 0 0 0 0 0 0 0 0 0 0 0 0 0 0 0 0 0 0 0 0 0 0 0 0 0 0 0 0 0 0 0 0 0 0 0 0 0 0 0 0 0 0 0 0 438 48 69 46 12 1 1 9 0 0 0 0 0 0 0 0 0 0 0 0 563 44 37 25 2 7 14 3 0 0 11 4 3 0 0 0 0 0 0 </measResults>
            </measValue>
            <measValue measObjLdn="966.MBTS.1/Cell:eNodeB Function Name=966_L_1, Local Cell ID=23, Cell Name=966_L_1_09F03, eNodeB ID=9660, Cell FDD TDD indication=CELL_FDD">
                <measResults>4 2670 365 2077 442 481 252 12724 32610 0 0 0 0 0 0 0 0 0 0 0 0 0 0 0 0 0 0 0 0 0 0 0 0 0 0 0 0 0 0 0 0 0 0 0 0 0 0 0 0 0 0 0 0 0 0 0 0 0 0 0 4 1467 224 1808 202 351 194 131 6522 0 0 0 0 0 0 0 0 0 0 0 0 720 42 109 123 74 22 12514 1178 0 0 483 99 160 117 56 36 79 24910 0 0 19338 3823 1035 1244 557 118 32 72 0 0 0 0 0 0 0 0 0 0 0 0 0 0 0 0 0 0 0 0 0 0 0 0 0 0 0 0 0 0 0 0 0 0 0 0 0 0 0 0 0 0 0 0 0 0 0 0 0 0 0 0 5078 493 875 1056 353 53 20 41 0 0 0 0 0 0 0 0 0 0 0 0 6158 919 36 56 170 12 7 19 0 0 8102 2411 124 132 34 53 5 12 0 </measResults>
            </measValue>
            <measValue measObjLdn="966.MBTS.1/Cell:eNodeB Function Name=966_L_1, Local Cell ID=81, Cell Name=966_L_1_21F01, eNodeB ID=9660, Cell FDD TDD indication=CELL_FDD">
                <measResults>0 5 6 5 12 2 0 1 3 0 0 0 0 0 0 0 0 0 0 0 0 0 0 0 0 0 0 0 0 0 0 0 0 0 0 0 0 0 0 0 0 0 0 0 0 0 0 0 0 0 0 0 0 0 0 0 0 0 0 0 0 0 0 0 0 0 0 0 0 0 0 0 0 0 0 0 0 0 0 0 0 0 0 0 0 0 0 0 0 0 0 5 6 5 12 2 0 1 3 0 0 22 6 1 2 4 2 0 2 0 0 0 0 0 0 0 0 0 0 0 0 0 0 0 0 0 0 0 0 0 0 0 0 0 0 0 0 0 0 0 0 0 0 0 0 0 0 0 0 0 0 0 0 0 0 0 0 0 0 0 0 0 0 0 0 0 0 0 0 0 0 0 0 0 0 0 0 0 0 0 0 0 0 0 0 0 0 0 0 0 0 22 6 1 2 4 2 0 2 0 </measResults>
            </measValue>
            <measValue measObjLdn="966.MBTS.1/Cell:eNodeB Function Name=966_L_1, Local Cell ID=82, Cell Name=966_L_1_21F02, eNodeB ID=9660, Cell FDD TDD indication=CELL_FDD">
                <measResults>0 0 0 0 0 0 0 0 0 0 0 0 0 0 0 0 0 0 0 0 0 0 0 0 0 0 0 0 0 0 0 0 0 0 0 0 0 0 0 0 0 0 0 0 0 0 0 0 0 0 0 0 0 0 0 0 0 0 0 0 0 0 0 0 0 0 0 0 0 0 0 0 0 0 0 0 0 0 0 0 0 0 0 0 0 0 0 0 0 0 0 0 0 0 0 0 0 0 0 0 0 0 0 0 0 0 0 0 0 0 0 0 0 0 0 0 0 0 0 0 0 0 0 0 0 0 0 0 0 0 0 0 0 0 0 0 0 0 0 0 0 0 0 0 0 0 0 0 0 0 0 0 0 0 0 0 0 0 0 0 0 0 0 0 0 0 0 0 0 0 0 0 0 0 0 0 0 0 0 0 0 0 0 0 0 0 0 0 0 0 0 0 0 0 0 0 0 0 0 0 </measResults>
            </measValue>
            <measValue measObjLdn="966.MBTS.1/Cell:eNodeB Function Name=966_L_1, Local Cell ID=83, Cell Name=966_L_1_21F03, eNodeB ID=9660, Cell FDD TDD indication=CELL_FDD">
                <measResults>0 445 127 117 82 60 38 101 390 0 0 0 0 0 0 0 0 0 0 0 0 0 0 0 0 0 0 0 0 0 0 0 0 0 0 0 0 0 0 0 0 0 0 0 0 0 0 0 0 0 0 0 0 0 0 0 0 0 0 0 0 0 0 0 0 0 0 0 0 0 0 0 0 0 0 0 0 0 0 0 0 445 127 117 82 60 38 101 390 0 0 0 0 0 0 0 0 0 0 0 0 944 484 177 149 49 5 29 5 0 0 0 0 0 0 0 0 0 0 0 0 0 0 0 0 0 0 0 0 0 0 0 0 0 0 0 0 0 0 0 0 0 0 0 0 0 0 0 0 0 0 0 0 0 0 0 0 0 0 0 0 0 0 0 0 0 0 0 0 0 0 0 0 0 0 0 0 0 0 0 0 944 484 177 149 49 5 29 5 0 0 0 0 0 0 0 0 0 0 0 </measResults>
            </measValue>
        </measInfo>
        <measInfo measInfoId="1526726767">
            <granPeriod duration="PT3600S" endTime="2016-11-16T01:00:00+01:00"/>
            <repPeriod duration="PT3600S"/>
            <measTypes>1526730133 1526730134 1526730135 1526730136 1526741656 1526741897 1526741898 </measTypes>
            <measValue measObjLdn="966.MBTS.1/Cell:eNodeB Function Name=966_L_1, Local Cell ID=9, Cell Name=966_L_1_18F01, eNodeB ID=9660, Cell FDD TDD indication=CELL_FDD">
                <measResults>0 0 0 0 0 0 0 </measResults>
            </measValue>
            <measValue measObjLdn="966.MBTS.1/Cell:eNodeB Function Name=966_L_1, Local Cell ID=10, Cell Name=966_L_1_18F02, eNodeB ID=9660, Cell FDD TDD indication=CELL_FDD">
                <measResults>0 0 0 0 0 0 0 </measResults>
            </measValue>
            <measValue measObjLdn="966.MBTS.1/Cell:eNodeB Function Name=966_L_1, Local Cell ID=11, Cell Name=966_L_1_18F03, eNodeB ID=9660, Cell FDD TDD indication=CELL_FDD">
                <measResults>0 0 0 0 0 0 0 </measResults>
            </measValue>
            <measValue measObjLdn="966.MBTS.1/Cell:eNodeB Function Name=966_L_1, Local Cell ID=21, Cell Name=966_L_1_09F01, eNodeB ID=9660, Cell FDD TDD indication=CELL_FDD">
                <measResults>0 0 0 0 0 0 0 </measResults>
            </measValue>
            <measValue measObjLdn="966.MBTS.1/Cell:eNodeB Function Name=966_L_1, Local Cell ID=22, Cell Name=966_L_1_09F02, eNodeB ID=9660, Cell FDD TDD indication=CELL_FDD">
                <measResults>0 0 0 0 0 0 0 </measResults>
            </measValue>
            <measValue measObjLdn="966.MBTS.1/Cell:eNodeB Function Name=966_L_1, Local Cell ID=23, Cell Name=966_L_1_09F03, eNodeB ID=9660, Cell FDD TDD indication=CELL_FDD">
                <measResults>0 0 0 0 0 0 0 </measResults>
            </measValue>
            <measValue measObjLdn="966.MBTS.1/Cell:eNodeB Function Name=966_L_1, Local Cell ID=81, Cell Name=966_L_1_21F01, eNodeB ID=9660, Cell FDD TDD indication=CELL_FDD">
                <measResults>0 0 0 0 0 0 0 </measResults>
            </measValue>
            <measValue measObjLdn="966.MBTS.1/Cell:eNodeB Function Name=966_L_1, Local Cell ID=82, Cell Name=966_L_1_21F02, eNodeB ID=9660, Cell FDD TDD indication=CELL_FDD">
                <measResults>0 0 0 0 0 0 0 </measResults>
            </measValue>
            <measValue measObjLdn="966.MBTS.1/Cell:eNodeB Function Name=966_L_1, Local Cell ID=83, Cell Name=966_L_1_21F03, eNodeB ID=9660, Cell FDD TDD indication=CELL_FDD">
                <measResults>0 0 0 0 0 0 0 </measResults>
            </measValue>
        </measInfo>
        <measInfo measInfoId="1526726777">
            <granPeriod duration="PT3600S" endTime="2016-11-16T01:00:00+01:00"/>
            <repPeriod duration="PT3600S"/>
            <measTypes>1526730252 1526730253 1526730254 1526730255 1526730256 1526730257 1526730258 1526730259 1526730260 1526730261 1526730262 1526730263 1526730264 1526730265 1526730266 1526730267 1526730284 1526730285 1526730286 1526730287 1526730288 1526730289 1526730290 1526730291 1526730292 1526730293 1526730294 1526730295 1526730296 1526730297 1526730298 1526730299 1526730316 1526730317 1526730318 1526730319 1526730320 1526730321 1526730322 1526730323 1526730324 1526730325 1526730326 1526730327 1526730328 1526730329 1526730330 1526730331 1526730348 1526730349 1526730350 1526730351 1526730352 1526730353 1526730354 1526730355 1526730356 1526730357 1526730358 1526730359 1526730360 1526730361 1526730362 1526730363 1526730380 1526730381 1526730382 1526730383 1526730384 1526730385 1526730386 1526730387 1526730388 1526730389 1526730390 1526730391 1526730392 1526730393 1526730394 1526730395 1526730412 1526730413 1526730414 1526730415 1526730416 1526730417 1526730418 1526730419 1526730420 1526730421 1526730422 1526730423 1526730424 1526730425 1526730426 1526730427 </measTypes>
            <measValue measObjLdn="966.MBTS.1/Cell:eNodeB Function Name=966_L_1, Local Cell ID=9, Cell Name=966_L_1_18F01, eNodeB ID=9660, Cell FDD TDD indication=CELL_FDD">
                <measResults>3690 3115 3309 3504 3314 5243 14748 13042 27317 41254 63514 44848 62449 30037 47759 27896 467 8 20 16 40 167 567 563 2018 4539 5482 5419 6851 2658 16918 2571 4269 5528 4188 4519 6117 10303 68409 64234 87527 94885 95611 100469 61485 54683 47158 24246 300 8 5 3 233 301 4101 6740 18709 29029 9508 7617 5480 5959 3460 2488 4269 5528 4188 4519 6117 10303 68409 64234 87527 94885 95611 100469 61485 54683 47158 24246 300 8 5 3 233 301 4101 6740 18709 29029 9508 7617 5480 5959 3460 2488 </measResults>
            </measValue>
            <measValue measObjLdn="966.MBTS.1/Cell:eNodeB Function Name=966_L_1, Local Cell ID=10, Cell Name=966_L_1_18F02, eNodeB ID=9660, Cell FDD TDD indication=CELL_FDD">
                <measResults>1596 1368 1555 1454 1621 2134 6102 4638 7953 8660 9464 19181 12847 5880 6089 9522 7 8 9 5 9 16 149 79 275 326 397 987 473 194 186 397 2439 2547 2336 2244 2618 2902 4687 7048 10896 20769 21783 21183 25440 42407 28672 229855 9 4 3 6 10 20 118 290 298 831 847 943 1847 2749 1407 11143 2439 2547 2336 2244 2618 2902 4687 7048 10896 20769 21783 21183 25440 42407 28672 229855 9 4 3 6 10 20 118 290 298 831 847 943 1847 2749 1407 11143 </measResults>
            </measValue>
            <measValue measObjLdn="966.MBTS.1/Cell:eNodeB Function Name=966_L_1, Local Cell ID=11, Cell Name=966_L_1_18F03, eNodeB ID=9660, Cell FDD TDD indication=CELL_FDD">
                <measResults>3751 4034 3575 4459 8019 23345 53639 48192 40404 19876 13902 17876 14625 22601 18105 103821 1799 61 41 111 696 3171 5523 7472 4912 4155 2380 7460 3111 2936 8928 7719 5390 7196 5300 5492 6657 9081 11113 28861 66662 59745 80804 132362 176537 157734 52889 151425 748 11 22 34 1108 1481 3708 29075 62062 33213 13773 12865 24943 13641 4210 16584 5390 7196 5300 5492 6657 9081 11113 28861 66662 59745 80804 132362 176537 157734 52889 151425 748 11 22 34 1108 1481 3708 29075 62062 33213 13773 12865 24943 13641 4210 16584 </measResults>
            </measValue>
            <measValue measObjLdn="966.MBTS.1/Cell:eNodeB Function Name=966_L_1, Local Cell ID=21, Cell Name=966_L_1_09F01, eNodeB ID=9660, Cell FDD TDD indication=CELL_FDD">
                <measResults>35 49 39 35 59 107 246 427 2222 4146 13615 2043 1332 354 139 271 15 0 1 2 3 69 109 348 543 765 1650 665 430 330 35 240 17 42 16 20 40 320 1608 5192 2288 964 784 1109 1360 740 72 98 4 0 0 0 1 494 2254 5995 890 229 331 473 273 104 69 77 17 42 16 20 40 320 1608 5192 2288 964 784 1109 1360 740 72 98 4 0 0 0 1 494 2254 5995 890 229 331 473 273 104 69 77 </measResults>
            </measValue>
            <measValue measObjLdn="966.MBTS.1/Cell:eNodeB Function Name=966_L_1, Local Cell ID=22, Cell Name=966_L_1_09F02, eNodeB ID=9660, Cell FDD TDD indication=CELL_FDD">
                <measResults>91 73 76 60 94 106 122 178 946 1456 2710 1293 1341 982 443 388 0 0 0 0 0 1 1 5 22 46 91 32 39 34 16 13 90 73 102 78 101 109 948 1578 1287 905 1016 1205 1209 912 347 1849 0 0 0 0 0 1 33 40 29 52 114 102 48 95 23 101 90 73 102 78 101 109 948 1578 1287 905 1016 1205 1209 912 347 1849 0 0 0 0 0 1 33 40 29 52 114 102 48 95 23 101 </measResults>
            </measValue>
            <measValue measObjLdn="966.MBTS.1/Cell:eNodeB Function Name=966_L_1, Local Cell ID=23, Cell Name=966_L_1_09F03, eNodeB ID=9660, Cell FDD TDD indication=CELL_FDD">
                <measResults>107 230 220 814 3131 1573 3424 2996 2062 820 389 1041 467 73 167 886 19 6 51 884 3499 2576 536 1504 598 276 133 57 23 7 12 29 12 45 14 6 4 8 69 209 718 813 719 446 51 32 76 69 0 0 0 0 0 0 6 10 28 28 34 23 3 8 5 0 12 45 14 6 4 8 69 209 718 813 719 446 51 32 76 69 0 0 0 0 0 0 6 10 28 28 34 23 3 8 5 0 </measResults>
            </measValue>
            <measValue measObjLdn="966.MBTS.1/Cell:eNodeB Function Name=966_L_1, Local Cell ID=81, Cell Name=966_L_1_21F01, eNodeB ID=9660, Cell FDD TDD indication=CELL_FDD">
                <measResults>0 0 0 0 0 0 0 0 0 0 0 0 0 0 0 0 0 0 0 0 0 0 0 0 0 0 0 0 0 0 0 0 0 0 0 0 0 0 0 0 0 0 0 0 0 0 0 0 0 0 0 0 0 0 0 0 0 0 0 0 0 0 0 0 0 0 0 0 0 0 0 0 0 0 0 0 0 0 0 0 0 0 0 0 0 0 0 0 0 0 0 0 0 0 0 0 </measResults>
            </measValue>
            <measValue measObjLdn="966.MBTS.1/Cell:eNodeB Function Name=966_L_1, Local Cell ID=82, Cell Name=966_L_1_21F02, eNodeB ID=9660, Cell FDD TDD indication=CELL_FDD">
                <measResults>0 0 0 0 0 0 0 0 0 0 0 0 0 0 0 0 0 0 0 0 0 0 0 0 0 0 0 0 0 0 0 0 0 0 0 0 0 0 0 0 0 0 0 0 0 0 0 0 0 0 0 0 0 0 0 0 0 0 0 0 0 0 0 0 0 0 0 0 0 0 0 0 0 0 0 0 0 0 0 0 0 0 0 0 0 0 0 0 0 0 0 0 0 0 0 0 </measResults>
            </measValue>
            <measValue measObjLdn="966.MBTS.1/Cell:eNodeB Function Name=966_L_1, Local Cell ID=83, Cell Name=966_L_1_21F03, eNodeB ID=9660, Cell FDD TDD indication=CELL_FDD">
                <measResults>8 8 20 74 67 127 173 72 8 11 4 9 6 2 6 5 0 0 1 0 2 1 3 1 0 0 0 0 0 0 0 0 0 0 0 0 0 0 0 0 0 0 0 0 0 0 0 0 0 0 0 0 0 0 0 0 0 0 0 0 0 0 0 0 0 0 0 0 0 0 0 0 0 0 0 0 0 0 0 0 0 0 0 0 0 0 0 0 0 0 0 0 0 0 0 0 </measResults>
            </measValue>
        </measInfo>
        <measInfo measInfoId="1526726778">
            <granPeriod duration="PT3600S" endTime="2016-11-16T01:00:00+01:00"/>
            <repPeriod duration="PT3600S"/>
            <measTypes>1526730268 1526730269 1526730270 1526730271 1526730272 1526730273 1526730274 1526730275 1526730276 1526730277 1526730278 1526730279 1526730280 1526730281 1526730282 1526730283 1526730300 1526730301 1526730302 1526730303 1526730304 1526730305 1526730306 1526730307 1526730308 1526730309 1526730310 1526730311 1526730312 1526730313 1526730314 1526730315 1526730332 1526730333 1526730334 1526730335 1526730336 1526730337 1526730338 1526730339 1526730340 1526730341 1526730342 1526730343 1526730344 1526730345 1526730346 1526730347 1526730364 1526730365 1526730366 1526730367 1526730368 1526730369 1526730370 1526730371 1526730372 1526730373 1526730374 1526730375 1526730376 1526730377 1526730378 1526730379 1526730396 1526730397 1526730398 1526730399 1526730400 1526730401 1526730402 1526730403 1526730404 1526730405 1526730406 1526730407 1526730408 1526730409 1526730410 1526730411 1526730428 1526730429 1526730430 1526730431 1526730432 1526730433 1526730434 1526730435 1526730436 1526730437 1526730438 1526730439 1526730440 1526730441 1526730442 1526730443 </measTypes>
            <measValue measObjLdn="966.MBTS.1/Cell:eNodeB Function Name=966_L_1, Local Cell ID=9, Cell Name=966_L_1_18F01, eNodeB ID=9660, Cell FDD TDD indication=CELL_FDD">
                <measResults>16 0 0 0 0 0 0 0 12 2 9 12 18 7 1 29 58 0 0 0 0 0 0 0 0 1 0 0 0 1 1 1 1 0 0 2 2 1 9 69 33 41 21 115 254 36 26 26 0 0 0 0 0 0 8 57 71 25 2 3 139 85 39 24 1 0 0 2 2 1 9 69 33 41 21 115 254 36 26 26 0 0 0 0 0 0 8 57 71 25 2 3 139 85 39 24 </measResults>
            </measValue>
            <measValue measObjLdn="966.MBTS.1/Cell:eNodeB Function Name=966_L_1, Local Cell ID=10, Cell Name=966_L_1_18F02, eNodeB ID=9660, Cell FDD TDD indication=CELL_FDD">
                <measResults>0 1 1 0 1 0 0 2 0 1 0 0 1 2 1 14 0 0 0 0 0 0 0 0 0 0 0 0 0 0 0 0 0 0 0 0 4 0 0 1 0 0 2 0 0 2 13 233 0 0 0 0 0 0 0 0 0 0 0 0 0 0 0 5 0 0 0 0 4 0 0 1 0 0 2 0 0 2 13 233 0 0 0 0 0 0 0 0 0 0 0 0 0 0 0 5 </measResults>
            </measValue>
            <measValue measObjLdn="966.MBTS.1/Cell:eNodeB Function Name=966_L_1, Local Cell ID=11, Cell Name=966_L_1_18F03, eNodeB ID=9660, Cell FDD TDD indication=CELL_FDD">
                <measResults>2 10 57 1 6 14 186 232 22 0 0 7 2 0 3 2 4 1 0 1 0 0 1269 1842 40 0 0 0 0 0 0 0 1 2 3 1 6 17 3 9 1 98 110 39 5 0 3 8 0 0 0 0 0 339 0 0 1 0 0 0 3 0 0 0 1 2 3 1 6 17 3 9 1 98 110 39 5 0 3 8 0 0 0 0 0 339 0 0 1 0 0 0 3 0 0 0 </measResults>
            </measValue>
            <measValue measObjLdn="966.MBTS.1/Cell:eNodeB Function Name=966_L_1, Local Cell ID=21, Cell Name=966_L_1_09F01, eNodeB ID=9660, Cell FDD TDD indication=CELL_FDD">
                <measResults>340 532 538 446 656 770 609 1111 1688 676 992 4021 8661 375 466 317 11 0 4 1 6 99 81 164 79 26 70 323 672 4 4 8 102 127 102 125 267 341 410 794 936 337 285 596 777 428 881 643 0 0 0 0 7 4 19 83 40 17 8 7 79 10 15 18 102 127 102 125 267 341 410 794 936 337 285 596 777 428 881 643 0 0 0 0 7 4 19 83 40 17 8 7 79 10 15 18 </measResults>
            </measValue>
            <measValue measObjLdn="966.MBTS.1/Cell:eNodeB Function Name=966_L_1, Local Cell ID=22, Cell Name=966_L_1_09F02, eNodeB ID=9660, Cell FDD TDD indication=CELL_FDD">
                <measResults>15 9 9 15 5 18 24 81 128 166 273 243 339 368 617 170 10 0 2 0 0 0 0 0 0 4 4 3 3 3 15 4 36 38 38 38 28 35 85 244 392 909 1414 1711 1990 1098 533 710 14 0 0 0 0 0 0 4 1 4 20 21 18 5 6 6 36 38 38 38 28 35 85 244 392 909 1414 1711 1990 1098 533 710 14 0 0 0 0 0 0 4 1 4 20 21 18 5 6 6 </measResults>
            </measValue>
            <measValue measObjLdn="966.MBTS.1/Cell:eNodeB Function Name=966_L_1, Local Cell ID=23, Cell Name=966_L_1_09F03, eNodeB ID=9660, Cell FDD TDD indication=CELL_FDD">
                <measResults>1022 1012 666 439 543 1045 783 717 773 1230 728 897 2293 2027 12612 2208 166 19 10 18 38 48 68 46 12 18 16 116 202 116 995 184 248 323 353 268 381 325 418 657 3367 10583 10539 1280 4524 1037 1833 3103 12 1 0 0 2 12 5 41 226 699 668 18 109 21 18 71 248 323 353 268 381 325 418 657 3367 10583 10539 1280 4524 1037 1833 3103 12 1 0 0 2 12 5 41 226 699 668 18 109 21 18 71 </measResults>
            </measValue>
            <measValue measObjLdn="966.MBTS.1/Cell:eNodeB Function Name=966_L_1, Local Cell ID=81, Cell Name=966_L_1_21F01, eNodeB ID=9660, Cell FDD TDD indication=CELL_FDD">
                <measResults>589 525 753 792 1548 865 676 4726 22123 19886 1223 782 504 498 615 541 10 0 3 23 21 41 58 351 1284 1513 222 72 51 10 13 6 77 83 117 106 214 324 139 493 1085 854 106 83 265 214 290 968 9 0 0 0 33 37 14 11 6 4 3 4 49 25 17 5 77 83 117 106 214 324 139 493 1085 854 106 83 265 214 290 968 9 0 0 0 33 37 14 11 6 4 3 4 49 25 17 5 </measResults>
            </measValue>
            <measValue measObjLdn="966.MBTS.1/Cell:eNodeB Function Name=966_L_1, Local Cell ID=82, Cell Name=966_L_1_21F02, eNodeB ID=9660, Cell FDD TDD indication=CELL_FDD">
                <measResults>2 8 11 12 17 15 7 6 3 17 29 119 179 201 483 58 6 0 0 1 0 0 0 2 0 0 1 1 1 3 16 6 18 18 19 16 29 20 13 19 97 188 711 735 742 164 246 246 15 0 0 0 0 0 0 0 0 0 9 14 20 2 2 5 18 18 19 16 29 20 13 19 97 188 711 735 742 164 246 246 15 0 0 0 0 0 0 0 0 0 9 14 20 2 2 5 </measResults>
            </measValue>
            <measValue measObjLdn="966.MBTS.1/Cell:eNodeB Function Name=966_L_1, Local Cell ID=83, Cell Name=966_L_1_21F03, eNodeB ID=9660, Cell FDD TDD indication=CELL_FDD">
                <measResults>302 553 515 295 363 258 296 540 1653 6481 4231 2681 188 160 1197 305 32 16 13 2 22 36 22 16 65 335 426 163 4 2 25 10 46 21 17 34 13 27 12 17 64 438 821 315 232 157 147 307 5 0 0 0 0 0 0 1 0 1 14 4 5 3 11 6 46 21 17 34 13 27 12 17 64 438 821 315 232 157 147 307 5 0 0 0 0 0 0 1 0 1 14 4 5 3 11 6 </measResults>
            </measValue>
        </measInfo>
        <measInfo measInfoId="1526726779">
            <granPeriod duration="PT3600S" endTime="2016-11-16T01:00:00+01:00"/>
            <repPeriod duration="PT3600S"/>
            <measTypes>1526730444 1526730445 1526730446 1526730447 1526730448 1526730449 1526730450 1526730451 1526730452 1526730453 1526730454 1526730455 1526730456 1526730457 1526730458 1526730459 1526730460 1526730461 1526730462 1526730463 1526730464 1526730465 1526730466 1526730467 1526730468 1526730469 1526730470 1526730471 1526730472 1526730473 1526730474 1526730475 1526733023 1526733024 1526733025 1526733026 1526733027 1526733028 1526733029 1526733030 1526733031 1526733032 1526733033 1526733034 1526733035 1526733036 1526733037 1526733038 1526733039 1526733040 1526733041 1526733042 1526733043 1526733044 1526733045 1526733046 1526733047 1526733048 1526733049 1526733050 1526733051 1526733052 1526733053 1526733054 1526733087 1526733088 1526733089 1526733090 1526733091 1526733092 1526733093 1526733094 1526733095 1526733096 1526733097 1526733098 1526733099 1526733100 1526733101 1526733102 1526733103 1526733104 1526733105 1526733106 1526733107 1526733108 1526733109 1526733110 1526733111 1526733112 1526733113 1526733114 1526733115 1526733116 1526733117 1526733118 </measTypes>
            <measValue measObjLdn="966.MBTS.1/Cell:eNodeB Function Name=966_L_1, Local Cell ID=9, Cell Name=966_L_1_18F01, eNodeB ID=9660, Cell FDD TDD indication=CELL_FDD">
                <measResults>34567 26613 811 729 1583 1290 1631 4692 3245 1535 622 2607 4164 4937 6578 6420 1467 1679 2292 1947 1621 1049 531 805 910 416 19 0 0 3893 3736 1615 0 0 0 0 0 0 0 0 0 0 0 0 0 0 0 0 0 0 0 0 0 0 0 0 0 0 0 0 0 0 0 0 0 0 0 0 0 0 0 0 0 0 0 0 0 0 0 0 0 0 0 0 0 0 0 0 0 0 0 0 0 0 0 0 </measResults>
            </measValue>
            <measValue measObjLdn="966.MBTS.1/Cell:eNodeB Function Name=966_L_1, Local Cell ID=10, Cell Name=966_L_1_18F02, eNodeB ID=9660, Cell FDD TDD indication=CELL_FDD">
                <measResults>11511 11889 118 156 847 393 419 1073 931 1231 0 1285 1325 1359 1781 1580 1214 0 1477 1210 1205 797 500 551 372 428 199 133 6 1837 939 1291 0 0 0 0 0 0 0 0 0 0 0 0 0 0 0 0 0 0 0 0 0 0 0 0 0 0 0 0 0 0 0 0 0 0 0 0 0 0 0 0 0 0 0 0 0 0 0 0 0 0 0 0 0 0 0 0 0 0 0 0 0 0 0 0 </measResults>
            </measValue>
            <measValue measObjLdn="966.MBTS.1/Cell:eNodeB Function Name=966_L_1, Local Cell ID=11, Cell Name=966_L_1_18F03, eNodeB ID=9660, Cell FDD TDD indication=CELL_FDD">
                <measResults>56920 48104 3592 3615 6486 4791 5504 17615 12541 4140 10257 16185 13651 8908 6034 4280 1318 2676 2741 2354 1722 2567 4244 6255 3491 2436 1705 1248 374 11662 7590 3352 0 0 0 0 0 0 0 0 0 0 0 0 0 0 0 0 0 0 0 0 0 0 0 0 0 0 0 0 0 0 0 0 0 0 0 0 0 0 0 0 0 0 0 0 0 0 0 0 0 0 0 0 0 0 0 0 0 0 0 0 0 0 0 0 </measResults>
            </measValue>
            <measValue measObjLdn="966.MBTS.1/Cell:eNodeB Function Name=966_L_1, Local Cell ID=21, Cell Name=966_L_1_09F01, eNodeB ID=9660, Cell FDD TDD indication=CELL_FDD">
                <measResults>3848 1047 82 114 96 89 64 132 215 130 0 158 151 172 312 196 216 0 257 222 351 231 317 348 174 306 189 345 634 178 99 288 0 0 0 0 0 0 0 0 0 0 0 0 0 0 0 0 0 0 0 0 0 0 0 0 0 0 0 0 0 0 0 0 0 0 0 0 0 0 0 0 0 0 0 0 0 0 0 0 0 0 0 0 0 0 0 0 0 0 0 0 0 0 0 0 </measResults>
            </measValue>
            <measValue measObjLdn="966.MBTS.1/Cell:eNodeB Function Name=966_L_1, Local Cell ID=22, Cell Name=966_L_1_09F02, eNodeB ID=9660, Cell FDD TDD indication=CELL_FDD">
                <measResults>623 430 3 8 6 5 4 13 11 3 0 12 1 2 0 4 4 0 5 4 0 0 0 0 0 4 0 0 0 152 18 3 0 0 0 0 0 0 0 0 0 0 0 0 0 0 0 0 0 0 0 0 0 0 0 0 0 0 0 0 0 0 0 0 0 0 0 0 0 0 0 0 0 0 0 0 0 0 0 0 0 0 0 0 0 0 0 0 0 0 0 0 0 0 0 0 </measResults>
            </measValue>
            <measValue measObjLdn="966.MBTS.1/Cell:eNodeB Function Name=966_L_1, Local Cell ID=23, Cell Name=966_L_1_09F03, eNodeB ID=9660, Cell FDD TDD indication=CELL_FDD">
                <measResults>740 828 102 97 262 871 2983 3041 1899 382 1347 1197 1012 516 235 159 136 0 99 78 39 0 0 0 0 0 0 0 0 1331 315 12 0 0 0 0 0 0 0 0 0 0 0 0 0 0 0 0 0 0 0 0 0 0 0 0 0 0 0 0 0 0 0 0 0 0 0 0 0 0 0 0 0 0 0 0 0 0 0 0 0 0 0 0 0 0 0 0 0 0 0 0 0 0 0 0 </measResults>
            </measValue>
            <measValue measObjLdn="966.MBTS.1/Cell:eNodeB Function Name=966_L_1, Local Cell ID=81, Cell Name=966_L_1_21F01, eNodeB ID=9660, Cell FDD TDD indication=CELL_FDD">
                <measResults>0 0 0 0 0 0 0 0 0 0 0 0 0 0 0 0 0 0 0 0 0 0 0 0 0 0 0 0 0 0 0 0 0 0 0 0 0 0 0 0 0 0 0 0 0 0 0 0 0 0 0 0 0 0 0 0 0 0 0 0 0 0 0 0 0 0 0 0 0 0 0 0 0 0 0 0 0 0 0 0 0 0 0 0 0 0 0 0 0 0 0 0 0 0 0 0 </measResults>
            </measValue>
            <measValue measObjLdn="966.MBTS.1/Cell:eNodeB Function Name=966_L_1, Local Cell ID=82, Cell Name=966_L_1_21F02, eNodeB ID=9660, Cell FDD TDD indication=CELL_FDD">
                <measResults>0 0 0 0 0 0 0 0 0 0 0 0 0 0 0 0 0 0 0 0 0 0 0 0 0 0 0 0 0 0 0 0 0 0 0 0 0 0 0 0 0 0 0 0 0 0 0 0 0 0 0 0 0 0 0 0 0 0 0 0 0 0 0 0 0 0 0 0 0 0 0 0 0 0 0 0 0 0 0 0 0 0 0 0 0 0 0 0 0 0 0 0 0 0 0 0 </measResults>
            </measValue>
            <measValue measObjLdn="966.MBTS.1/Cell:eNodeB Function Name=966_L_1, Local Cell ID=83, Cell Name=966_L_1_21F03, eNodeB ID=9660, Cell FDD TDD indication=CELL_FDD">
                <measResults>15 26 0 0 1 0 0 0 0 0 0 0 0 0 0 0 0 0 0 0 0 0 0 0 0 0 0 0 0 44 0 0 0 0 0 0 0 0 0 0 0 0 0 0 0 0 0 0 0 0 0 0 0 0 0 0 0 0 0 0 0 0 0 0 0 0 0 0 0 0 0 0 0 0 0 0 0 0 0 0 0 0 0 0 0 0 0 0 0 0 0 0 0 0 0 0 </measResults>
            </measValue>
        </measInfo>
        <measInfo measInfoId="1526726780">
            <granPeriod duration="PT3600S" endTime="2016-11-16T01:00:00+01:00"/>
            <repPeriod duration="PT3600S"/>
            <measTypes>1526730476 1526730477 1526730478 1526730479 1526730480 1526730481 1526730482 1526730483 1526730484 1526730485 1526730486 1526730487 1526730488 1526730489 1526730490 1526730491 1526730492 1526730493 1526730494 1526730495 1526730496 1526730497 1526730498 1526730499 1526730500 1526730501 1526730502 1526730503 1526730504 1526730505 1526730506 1526730507 1526733055 1526733056 1526733057 1526733058 1526733059 1526733060 1526733061 1526733062 1526733063 1526733064 1526733065 1526733066 1526733067 1526733068 1526733069 1526733070 1526733071 1526733072 1526733073 1526733074 1526733075 1526733076 1526733077 1526733078 1526733079 1526733080 1526733081 1526733082 1526733083 1526733084 1526733085 1526733086 1526733119 1526733120 1526733121 1526733122 1526733123 1526733124 1526733125 1526733126 1526733127 1526733128 1526733129 1526733130 1526733131 1526733132 1526733133 1526733134 1526733135 1526733136 1526733137 1526733138 1526733139 1526733140 1526733141 1526733142 1526733143 1526733144 1526733145 1526733146 1526733147 1526733148 1526733149 1526733150 </measTypes>
            <measValue measObjLdn="966.MBTS.1/Cell:eNodeB Function Name=966_L_1, Local Cell ID=9, Cell Name=966_L_1_18F01, eNodeB ID=9660, Cell FDD TDD indication=CELL_FDD">
                <measResults>17 33 14 6 42 39 36 128 146 95 0 57 25 32 23 18 19 0 213 278 305 139 101 53 107 253 2 0 0 13 11 140 0 0 0 0 0 0 0 0 0 0 0 0 0 0 0 0 0 0 0 0 0 0 0 0 0 0 0 0 0 0 0 0 0 0 0 0 0 0 0 0 0 0 0 0 0 0 0 0 0 0 0 0 0 0 0 0 0 0 0 0 0 0 0 0 </measResults>
            </measValue>
            <measValue measObjLdn="966.MBTS.1/Cell:eNodeB Function Name=966_L_1, Local Cell ID=10, Cell Name=966_L_1_18F02, eNodeB ID=9660, Cell FDD TDD indication=CELL_FDD">
                <measResults>2 0 0 0 0 0 0 0 0 0 0 0 0 0 0 0 0 0 0 0 0 0 0 0 0 0 0 0 0 0 0 0 0 0 0 0 0 0 0 0 0 0 0 0 0 0 0 0 0 0 0 0 0 0 0 0 0 0 0 0 0 0 0 0 0 0 0 0 0 0 0 0 0 0 0 0 0 0 0 0 0 0 0 0 0 0 0 0 0 0 0 0 0 0 0 0 </measResults>
            </measValue>
            <measValue measObjLdn="966.MBTS.1/Cell:eNodeB Function Name=966_L_1, Local Cell ID=11, Cell Name=966_L_1_18F03, eNodeB ID=9660, Cell FDD TDD indication=CELL_FDD">
                <measResults>21 0 19 134 292 285 644 306 254 918 0 1415 1069 1356 586 12 0 0 0 0 0 0 0 0 0 0 0 0 0 110 471 0 0 0 0 0 0 0 0 0 0 0 0 0 0 0 0 0 0 0 0 0 0 0 0 0 0 0 0 0 0 0 0 0 0 0 0 0 0 0 0 0 0 0 0 0 0 0 0 0 0 0 0 0 0 0 0 0 0 0 0 0 0 0 0 0 </measResults>
            </measValue>
            <measValue measObjLdn="966.MBTS.1/Cell:eNodeB Function Name=966_L_1, Local Cell ID=21, Cell Name=966_L_1_09F01, eNodeB ID=9660, Cell FDD TDD indication=CELL_FDD">
                <measResults>249 31 44 65 62 28 139 102 100 138 0 88 83 118 188 109 53 0 40 67 30 45 6 0 2 0 0 0 0 299 141 142 0 0 0 0 0 0 0 0 0 0 0 0 0 0 0 0 0 0 0 0 0 0 0 0 0 0 0 0 0 0 0 0 0 0 0 0 0 0 0 0 0 0 0 0 0 0 0 0 0 0 0 0 0 0 0 0 0 0 0 0 0 0 0 0 </measResults>
            </measValue>
            <measValue measObjLdn="966.MBTS.1/Cell:eNodeB Function Name=966_L_1, Local Cell ID=22, Cell Name=966_L_1_09F02, eNodeB ID=9660, Cell FDD TDD indication=CELL_FDD">
                <measResults>3 4 4 14 993 226 73 342 86 72 0 107 151 133 304 396 499 0 520 422 377 284 126 167 116 12 0 0 0 28 169 314 0 0 0 0 0 0 0 0 0 0 0 0 0 0 0 0 0 0 0 0 0 0 0 0 0 0 0 0 0 0 0 0 0 0 0 0 0 0 0 0 0 0 0 0 0 0 0 0 0 0 0 0 0 0 0 0 0 0 0 0 0 0 0 0 </measResults>
            </measValue>
            <measValue measObjLdn="966.MBTS.1/Cell:eNodeB Function Name=966_L_1, Local Cell ID=23, Cell Name=966_L_1_09F03, eNodeB ID=9660, Cell FDD TDD indication=CELL_FDD">
                <measResults>68 78 125 233 288 240 326 624 543 511 0 401 528 579 1246 786 818 0 863 689 1003 1827 4444 2245 144 26 2 2 0 198 308 1284 0 0 0 0 0 0 0 0 0 0 0 0 0 0 0 0 0 0 0 0 0 0 0 0 0 0 0 0 0 0 0 0 0 0 0 0 0 0 0 0 0 0 0 0 0 0 0 0 0 0 0 0 0 0 0 0 0 0 0 0 0 0 0 0 </measResults>
            </measValue>
            <measValue measObjLdn="966.MBTS.1/Cell:eNodeB Function Name=966_L_1, Local Cell ID=81, Cell Name=966_L_1_21F01, eNodeB ID=9660, Cell FDD TDD indication=CELL_FDD">
                <measResults>33 13 47 50 29 16 21 77 134 225 0 176 265 338 267 120 20 0 64 84 22 45 29 7 6 0 0 0 0 32 136 71 0 0 0 0 0 0 0 0 0 0 0 0 0 0 0 0 0 0 0 0 0 0 0 0 0 0 0 0 0 0 0 0 0 0 0 0 0 0 0 0 0 0 0 0 0 0 0 0 0 0 0 0 0 0 0 0 0 0 0 0 0 0 0 0 </measResults>
            </measValue>
            <measValue measObjLdn="966.MBTS.1/Cell:eNodeB Function Name=966_L_1, Local Cell ID=82, Cell Name=966_L_1_21F02, eNodeB ID=9660, Cell FDD TDD indication=CELL_FDD">
                <measResults>0 0 0 1 1 0 0 0 0 0 0 0 0 0 0 0 0 0 0 0 0 0 0 0 0 0 0 0 0 0 0 0 0 0 0 0 0 0 0 0 0 0 0 0 0 0 0 0 0 0 0 0 0 0 0 0 0 0 0 0 0 0 0 0 0 0 0 0 0 0 0 0 0 0 0 0 0 0 0 0 0 0 0 0 0 0 0 0 0 0 0 0 0 0 0 0 </measResults>
            </measValue>
            <measValue measObjLdn="966.MBTS.1/Cell:eNodeB Function Name=966_L_1, Local Cell ID=83, Cell Name=966_L_1_21F03, eNodeB ID=9660, Cell FDD TDD indication=CELL_FDD">
                <measResults>13 4 0 3 1 4 1 2 0 1 0 1 7 15 42 53 45 0 7 0 0 0 0 0 0 0 0 0 0 12 8 0 0 0 0 0 0 0 0 0 0 0 0 0 0 0 0 0 0 0 0 0 0 0 0 0 0 0 0 0 0 0 0 0 0 0 0 0 0 0 0 0 0 0 0 0 0 0 0 0 0 0 0 0 0 0 0 0 0 0 0 0 0 0 0 0 </measResults>
            </measValue>
        </measInfo>
        <measInfo measInfoId="1526726781">
            <granPeriod duration="PT3600S" endTime="2016-11-16T01:00:00+01:00"/>
            <repPeriod duration="PT3600S"/>
            <measTypes>1526730508 1526730509 1526730510 1526730511 1526730512 1526730513 1526730514 1526730515 1526730516 1526730517 1526730518 1526730519 1526730520 1526730521 1526730522 1526730523 1526730524 1526730525 1526733017 1526733018 1526733151 1526733152 1526733153 1526733154 1526733155 1526733156 1526733157 1526733158 1526733159 1526733160 1526733161 1526733162 1526733163 1526733164 1526733165 1526733166 1526733167 1526733168 1526737801 1526737802 1526739756 1526739757 1526741865 1526741866 1526741867 1526741868 1526741869 1526741870 </measTypes>
            <measValue measObjLdn="966.MBTS.1/Cell:eNodeB Function Name=966_L_1, Local Cell ID=9, Cell Name=966_L_1_18F01, eNodeB ID=9660, Cell FDD TDD indication=CELL_FDD">
                <measResults>76696 26795 11269 556 174 1451 2778 2639 2140 17 9 140 250 49 1 0 0 0 0 0 0 0 0 0 0 0 0 0 0 0 0 0 0 0 0 0 0 0 7051 112 1439376 0 0 0 0 0 0 0 </measResults>
            </measValue>
            <measValue measObjLdn="966.MBTS.1/Cell:eNodeB Function Name=966_L_1, Local Cell ID=10, Cell Name=966_L_1_18F02, eNodeB ID=9660, Cell FDD TDD indication=CELL_FDD">
                <measResults>28568 8544 6878 2 0 0 1479 724 1147 0 0 0 139 5 0 0 0 0 0 0 0 0 0 0 0 0 0 0 0 0 0 0 0 0 0 0 0 0 2559 0 86688 0 0 0 0 0 0 0 </measResults>
            </measValue>
            <measValue measObjLdn="966.MBTS.1/Cell:eNodeB Function Name=966_L_1, Local Cell ID=11, Cell Name=966_L_1_18F03, eNodeB ID=9660, Cell FDD TDD indication=CELL_FDD">
                <measResults>163308 60633 31813 2873 4438 0 6876 5514 3858 92 477 0 606 94 11 1 2 0 0 0 0 0 0 0 0 0 0 0 0 0 0 0 0 0 0 0 0 0 18711 254 5925496 53704 0 0 0 0 0 0 </measResults>
            </measValue>
            <measValue measObjLdn="966.MBTS.1/Cell:eNodeB Function Name=966_L_1, Local Cell ID=21, Cell Name=966_L_1_09F01, eNodeB ID=9660, Cell FDD TDD indication=CELL_FDD">
                <measResults>5817 1205 3374 958 639 190 90 78 295 160 142 66 21 0 4 26 2 7 0 0 0 0 0 0 0 0 0 0 0 0 0 0 0 0 0 0 0 0 343 449 134816 182664 0 0 0 0 0 0 </measResults>
            </measValue>
            <measValue measObjLdn="966.MBTS.1/Cell:eNodeB Function Name=966_L_1, Local Cell ID=22, Cell Name=966_L_1_09F02, eNodeB ID=9660, Cell FDD TDD indication=CELL_FDD">
                <measResults>1106 23 13 1817 1590 2024 89 4 0 17 143 312 14 0 0 1 0 0 0 0 0 0 0 0 0 0 0 0 0 0 0 0 0 0 0 0 0 0 82 236 3344 1480 0 0 0 0 0 0 </measResults>
            </measValue>
            <measValue measObjLdn="966.MBTS.1/Cell:eNodeB Function Name=966_L_1, Local Cell ID=23, Cell Name=966_L_1_09F03, eNodeB ID=9660, Cell FDD TDD indication=CELL_FDD">
                <measResults>11205 4602 216 3036 4358 11245 836 645 23 129 198 1268 29 2 0 9 1 0 0 0 0 0 0 0 0 0 0 0 0 0 0 0 0 0 0 0 0 0 1183 1286 44480 42168 0 0 0 0 0 0 </measResults>
            </measValue>
            <measValue measObjLdn="966.MBTS.1/Cell:eNodeB Function Name=966_L_1, Local Cell ID=81, Cell Name=966_L_1_21F01, eNodeB ID=9660, Cell FDD TDD indication=CELL_FDD">
                <measResults>0 0 0 645 1186 257 0 0 0 26 123 44 0 0 0 0 1 5 0 0 0 0 0 0 0 0 0 0 0 0 0 0 0 0 0 0 0 0 0 239 0 55912 0 0 0 0 0 0 </measResults>
            </measValue>
            <measValue measObjLdn="966.MBTS.1/Cell:eNodeB Function Name=966_L_1, Local Cell ID=82, Cell Name=966_L_1_21F02, eNodeB ID=9660, Cell FDD TDD indication=CELL_FDD">
                <measResults>0 0 0 2 0 0 0 0 0 0 0 0 0 0 0 0 0 0 0 0 0 0 0 0 0 0 0 0 0 0 0 0 0 0 0 0 0 0 0 0 0 0 0 0 0 0 0 0 </measResults>
            </measValue>
            <measValue measObjLdn="966.MBTS.1/Cell:eNodeB Function Name=966_L_1, Local Cell ID=83, Cell Name=966_L_1_21F03, eNodeB ID=9660, Cell FDD TDD indication=CELL_FDD">
                <measResults>42 0 0 29 163 7 18 0 0 4 6 0 3 0 0 2 0 0 0 0 0 0 0 0 0 0 0 0 0 0 0 0 0 0 0 0 0 0 25 16 1400 1584 0 0 0 0 0 0 </measResults>
            </measValue>
        </measInfo>
        <measInfo measInfoId="1526726782">
            <granPeriod duration="PT3600S" endTime="2016-11-16T01:00:00+01:00"/>
            <repPeriod duration="PT3600S"/>
            <measTypes>1526730563 1526730564 1526730565 1526730566 1526730567 1526730568 1526730569 1526730570 1526730571 1526730572 1526730573 1526730574 1526730575 1526730576 1526730577 1526730578 1526730579 1526730580 1526730581 1526730582 1526734141 1526734142 1526734143 1526734144 1526734145 1526734146 1526735568 1526735569 1526735570 1526735571 1526735572 1526735573 1526737754 1526737755 1526737756 1526737757 1526737758 1526737759 1526740488 1526740489 </measTypes>
            <measValue measObjLdn="966.MBTS.1/Cell:eNodeB Function Name=966_L_1, Local Cell ID=9, Cell Name=966_L_1_18F01, eNodeB ID=9660, Cell FDD TDD indication=CELL_FDD">
                <measResults>0 0 0 0 0 403288616 0 33404208 47999328 484692152 0 0 0 0 0 8805834032 32 629210752 688263368 10123308184 25770712704 5313278304 172800 55296 0 0 10113861008 1792 10113859216 484692152 65424 484626728 0 0 0 0 0 0 482462 496605600 </measResults>
            </measValue>
            <measValue measObjLdn="966.MBTS.1/Cell:eNodeB Function Name=966_L_1, Local Cell ID=10, Cell Name=966_L_1_18F02, eNodeB ID=9660, Cell FDD TDD indication=CELL_FDD">
                <measResults>0 0 0 0 0 17297776 0 8148888 2662128 28108792 0 0 0 0 0 339373520 0 42139240 44273384 425786144 2138383192 1328567616 172800 55296 0 0 425051496 1208 425050288 28108792 35336 28073456 0 0 0 0 0 0 62221 28544704 </measResults>
            </measValue>
            <measValue measObjLdn="966.MBTS.1/Cell:eNodeB Function Name=966_L_1, Local Cell ID=11, Cell Name=966_L_1_18F03, eNodeB ID=9660, Cell FDD TDD indication=CELL_FDD">
                <measResults>0 0 0 0 0 130307456 0 85229488 9077912 224614856 0 0 0 0 0 3697476080 0 1060835792 27149248 4785461120 13825941432 5306082912 172800 54144 0 0 4790282488 1432 4790281056 224614856 45112 224569744 0 0 0 0 0 0 489578 228213368 </measResults>
            </measValue>
            <measValue measObjLdn="966.MBTS.1/Cell:eNodeB Function Name=966_L_1, Local Cell ID=21, Cell Name=966_L_1_09F01, eNodeB ID=9660, Cell FDD TDD indication=CELL_FDD">
                <measResults>0 0 0 0 0 5320784 0 4871928 14166392 24359104 0 0 0 0 0 33130152 0 118935256 17341928 169407336 1232628704 219673440 86400 27648 0 0 169961760 768 169960992 24359104 40392 24318712 0 0 0 0 0 0 25329 24581688 </measResults>
            </measValue>
            <measValue measObjLdn="966.MBTS.1/Cell:eNodeB Function Name=966_L_1, Local Cell ID=22, Cell Name=966_L_1_09F02, eNodeB ID=9660, Cell FDD TDD indication=CELL_FDD">
                <measResults>0 0 0 0 0 602784 0 628216 9264 1240264 0 0 0 0 0 3157624 0 7282888 35192 10475704 1012730760 62389440 86400 27648 0 0 10897608 0 10897608 1240264 2496 1237768 0 0 0 0 0 0 4944 1243536 </measResults>
            </measValue>
            <measValue measObjLdn="966.MBTS.1/Cell:eNodeB Function Name=966_L_1, Local Cell ID=23, Cell Name=966_L_1_09F03, eNodeB ID=9660, Cell FDD TDD indication=CELL_FDD">
                <measResults>0 0 0 0 0 9984056 0 4506968 6138888 20629912 0 0 0 0 0 83951272 0 131537184 288422448 503910904 2693323848 188051328 86400 27648 0 0 526659064 0 526659064 20629912 12720 20617192 0 0 0 0 0 0 39190 21036536 </measResults>
            </measValue>
            <measValue measObjLdn="966.MBTS.1/Cell:eNodeB Function Name=966_L_1, Local Cell ID=81, Cell Name=966_L_1_21F01, eNodeB ID=9660, Cell FDD TDD indication=CELL_FDD">
                <measResults>0 0 0 0 0 0 0 0 88800 88800 0 0 0 0 0 0 0 0 98384 98384 937015236 971136 43200 11520 0 0 97792 0 97792 88800 0 88800 0 0 0 0 0 0 24 88464 </measResults>
            </measValue>
            <measValue measObjLdn="966.MBTS.1/Cell:eNodeB Function Name=966_L_1, Local Cell ID=82, Cell Name=966_L_1_21F02, eNodeB ID=9660, Cell FDD TDD indication=CELL_FDD">
                <measResults>0 0 0 0 0 0 0 0 0 0 0 0 0 0 0 0 0 0 0 0 909671544 0 6600 0 0 0 0 0 0 0 0 0 0 0 0 0 0 0 0 0 </measResults>
            </measValue>
            <measValue measObjLdn="966.MBTS.1/Cell:eNodeB Function Name=966_L_1, Local Cell ID=83, Cell Name=966_L_1_21F03, eNodeB ID=9660, Cell FDD TDD indication=CELL_FDD">
                <measResults>0 0 0 0 0 0 0 1923248 0 1923248 0 0 0 0 0 16 0 6936552 0 6936568 937635120 61856640 43200 11520 0 0 6914728 0 6914728 1923248 0 1923248 0 0 0 0 0 0 1798 1952784 </measResults>
            </measValue>
        </measInfo>
        <measInfo measInfoId="1526726783">
            <granPeriod duration="PT3600S" endTime="2016-11-16T01:00:00+01:00"/>
            <repPeriod duration="PT3600S"/>
            <measTypes>1526730620 1526730621 1526730622 1526730623 1526730624 1526730625 1526730626 1526730627 1526730628 1526730629 1526730630 1526730631 1526730632 1526730633 1526730634 1526730635 1526730636 1526730637 1526730638 1526730639 1526730640 1526730641 1526730642 1526730643 1526730644 1526730645 1526730646 1526730647 1526730648 1526730649 1526730650 1526730651 1526730652 1526730653 1526730654 1526730655 1526730656 1526730657 1526730658 1526730659 1526730660 1526730661 1526730662 1526730663 1526730664 1526730665 1526730666 1526730667 1526730668 1526730669 1526730670 1526730671 1526730672 1526730673 1526730674 1526730675 1526730676 1526730677 1526730678 1526730679 1526730680 1526730681 1526730682 1526730683 1526730684 1526730685 1526730686 1526730687 1526730688 1526730689 1526730690 1526730691 1526730692 1526730693 1526730694 1526730695 1526730696 1526730697 1526730698 1526730699 1526730700 1526730701 1526730702 1526730703 1526730704 1526730705 1526730706 1526730707 1526730708 1526730709 1526730710 1526730711 1526730712 1526730713 1526730714 1526730715 1526730716 1526730717 1526730718 1526730719 1526730720 1526730721 1526730722 1526730723 1526730724 1526730725 1526730726 1526730727 1526730728 1526730729 1526730730 1526730731 1526730732 1526730733 1526730734 1526730735 1526730736 1526730737 1526730738 1526730739 1526730740 1526730741 1526730742 1526730743 1526730744 1526730745 1526730746 1526730747 1526730748 1526730749 1526730750 1526730751 1526730752 1526730753 1526730754 1526730755 1526730756 1526730757 1526730758 1526730759 1526730760 1526730761 1526730762 1526730763 1526730764 1526730765 1526730766 1526730767 1526730768 1526730769 1526730770 1526730771 1526730772 1526730773 1526730774 1526730775 1526730776 1526730777 1526730778 1526730779 1526730780 1526730781 1526730782 1526730783 1526730784 1526730785 1526730786 1526730787 1526730788 1526730789 1526730790 1526730791 1526730792 1526730793 1526730794 1526730795 1526730796 1526730797 1526730798 1526730799 1526730800 1526730801 1526730802 1526730803 1526730804 1526730805 1526730806 1526730807 1526730808 1526730809 1526730810 1526730811 1526730812 1526730813 1526730814 1526730815 1526730816 1526730817 1526730818 1526730819 </measTypes>
            <measValue measObjLdn="966.MBTS.1/Cell:eNodeB Function Name=966_L_1, Local Cell ID=9, Cell Name=966_L_1_18F01, eNodeB ID=9660, Cell FDD TDD indication=CELL_FDD">
                <measResults>-114 -117 -118 -118 -118 -118 -118 -119 -119 -119 -119 -119 -119 -119 -118 -119 -119 -119 -119 -119 -119 -119 -119 -119 -119 -119 -119 -119 -119 -119 -119 -119 -119 -119 -119 -119 -119 -119 -119 -119 -119 -119 -119 -119 -119 -119 -119 -119 -119 -119 -119 -119 -119 -119 -119 -119 -119 -119 -119 -118 -119 -119 -119 -119 -119 -119 -119 -119 -118 -118 -118 -119 -119 -119 -119 -119 -119 -119 -119 -119 -119 -119 -119 -119 -118 -118 -118 -118 -118 -118 -117 -117 -117 -116 -116 -116 -116 -118 -113 -111 -92 -92 -91 -96 -96 -94 -95 -95 -95 -95 -93 -95 -96 -96 -96 -95 -96 -99 -99 -97 -98 -98 -96 -99 -95 -95 -95 -96 -95 -95 -95 -82 -81 -78 -78 -77 -94 -93 -96 -95 -103 -101 -99 -97 -97 -98 -100 -102 -101 -100 -98 -97 -97 -98 -106 -105 -104 -104 -104 -104 -100 -92 -92 -92 -92 -98 -98 -96 -96 -95 -102 -102 -102 -101 -100 -102 -99 -102 -100 -99 -99 -100 -97 -93 -99 -95 -95 -94 -92 -86 -86 -85 -85 -89 -88 -87 -88 -93 -93 -93 </measResults>
            </measValue>
            <measValue measObjLdn="966.MBTS.1/Cell:eNodeB Function Name=966_L_1, Local Cell ID=10, Cell Name=966_L_1_18F02, eNodeB ID=9660, Cell FDD TDD indication=CELL_FDD">
                <measResults>-114 -118 -118 -118 -118 -118 -118 -119 -119 -119 -119 -119 -119 -118 -118 -118 -119 -119 -119 -119 -119 -119 -119 -119 -119 -119 -119 -119 -119 -119 -119 -119 -119 -119 -119 -119 -119 -119 -119 -119 -119 -119 -119 -119 -119 -119 -119 -119 -119 -119 -119 -119 -119 -119 -119 -119 -119 -119 -119 -119 -119 -119 -119 -119 -119 -119 -119 -119 -119 -119 -119 -119 -119 -119 -119 -119 -119 -119 -119 -119 -119 -119 -119 -119 -119 -119 -119 -119 -119 -119 -119 -119 -119 -119 -118 -118 -118 -120 -117 -113 -87 -100 -89 -91 -90 -97 -98 -98 -98 -98 -98 -98 -98 -98 -97 -96 -97 -100 -95 -97 -97 -101 -100 -99 -99 -100 -100 -99 -101 -102 -103 -103 -103 -102 -103 -102 -102 -102 -102 -99 -100 -100 -103 -100 -96 -102 -101 -103 -102 -102 -102 -103 -102 -105 -100 -100 -100 -99 -99 -105 -105 -109 -100 -100 -102 -107 -105 -105 -104 -101 -102 -99 -97 -84 -86 -86 -86 -87 -89 -87 -87 -88 -87 -84 -86 -98 -100 -101 -101 -98 -97 -96 -95 -94 -96 -96 -98 -101 -90 -86 </measResults>
            </measValue>
            <measValue measObjLdn="966.MBTS.1/Cell:eNodeB Function Name=966_L_1, Local Cell ID=11, Cell Name=966_L_1_18F03, eNodeB ID=9660, Cell FDD TDD indication=CELL_FDD">
                <measResults>-115 -118 -118 -118 -118 -118 -118 -118 -118 -118 -118 -118 -118 -118 -118 -118 -118 -119 -119 -119 -119 -119 -119 -119 -119 -119 -119 -119 -119 -119 -119 -119 -119 -119 -119 -119 -119 -119 -119 -119 -119 -119 -119 -119 -119 -119 -119 -119 -119 -119 -119 -119 -119 -119 -119 -119 -119 -119 -119 -119 -119 -119 -119 -119 -119 -119 -119 -119 -119 -119 -119 -119 -119 -119 -119 -119 -119 -119 -119 -119 -119 -119 -119 -119 -119 -119 -119 -119 -119 -118 -118 -118 -118 -118 -118 -118 -118 -119 -114 -113 -83 -96 -85 -99 -94 -96 -92 -90 -90 -91 -90 -90 -90 -90 -90 -90 -90 -90 -90 -91 -92 -93 -93 -94 -94 -94 -94 -94 -94 -94 -95 -95 -95 -95 -96 -97 -97 -94 -97 -97 -97 -98 -99 -100 -100 -104 -104 -103 -100 -108 -101 -103 -103 -103 -103 -101 -101 -101 -94 -92 -93 -104 -101 -99 -102 -102 -104 -96 -96 -98 -98 -99 -99 -93 -99 -100 -103 -102 -99 -93 -93 -97 -97 -97 -99 -100 -89 -90 -89 -94 -95 -93 -91 -95 -95 -94 -95 -93 -91 -91 </measResults>
            </measValue>
            <measValue measObjLdn="966.MBTS.1/Cell:eNodeB Function Name=966_L_1, Local Cell ID=21, Cell Name=966_L_1_09F01, eNodeB ID=9660, Cell FDD TDD indication=CELL_FDD">
                <measResults>-119 -120 -120 -120 -120 -120 -120 -120 -120 -120 -120 -120 -120 -120 -119 -119 -120 -119 -119 -119 -119 -119 -119 -119 -119 -119 -119 -119 -119 -119 -119 -118 -118 -118 -118 -118 -118 -118 -118 -118 -118 -117 -113 -105 -116 -117 -118 -118 -118 -116 NIL NIL NIL NIL NIL NIL NIL NIL NIL NIL NIL NIL NIL NIL NIL NIL NIL NIL NIL NIL NIL NIL NIL NIL NIL NIL NIL NIL NIL NIL NIL NIL NIL NIL NIL NIL NIL NIL NIL NIL NIL NIL NIL NIL NIL NIL NIL NIL NIL NIL -93 -103 -101 -101 -100 -100 -100 -100 -100 -104 -104 -104 -104 -97 -96 -88 -96 -103 -101 -101 -104 -104 -99 -89 -87 -89 -102 -98 -97 -93 -95 -90 -91 -89 -100 -104 -105 -104 -104 -104 -104 -105 -102 -92 -106 -87 -105 -107 -100 -96 NIL NIL NIL NIL NIL NIL NIL NIL NIL NIL NIL NIL NIL NIL NIL NIL NIL NIL NIL NIL NIL NIL NIL NIL NIL NIL NIL NIL NIL NIL NIL NIL NIL NIL NIL NIL NIL NIL NIL NIL NIL NIL NIL NIL NIL NIL NIL NIL NIL NIL </measResults>
            </measValue>
            <measValue measObjLdn="966.MBTS.1/Cell:eNodeB Function Name=966_L_1, Local Cell ID=22, Cell Name=966_L_1_09F02, eNodeB ID=9660, Cell FDD TDD indication=CELL_FDD">
                <measResults>-116 -119 -119 -119 -119 -120 -120 -120 -120 -120 -120 -120 -120 -120 -119 -119 -120 -120 -119 -120 -119 -119 -119 -119 -114 -119 -119 -119 -119 -119 -119 -119 -119 -117 -119 -118 -118 -118 -118 -118 -118 -116 -112 -103 -116 -117 -118 -118 -118 -116 NIL NIL NIL NIL NIL NIL NIL NIL NIL NIL NIL NIL NIL NIL NIL NIL NIL NIL NIL NIL NIL NIL NIL NIL NIL NIL NIL NIL NIL NIL NIL NIL NIL NIL NIL NIL NIL NIL NIL NIL NIL NIL NIL NIL NIL NIL NIL NIL NIL NIL -95 -98 -94 -94 -92 -95 -95 -95 -95 -109 -108 -106 -90 -88 -88 -98 -99 -97 -100 -100 -101 -105 -104 -107 -108 -105 -104 -106 -103 -104 -104 -107 -104 -106 -107 -94 -95 -98 -105 -107 -105 -93 -93 -89 -103 -103 -106 -105 -99 -94 NIL NIL NIL NIL NIL NIL NIL NIL NIL NIL NIL NIL NIL NIL NIL NIL NIL NIL NIL NIL NIL NIL NIL NIL NIL NIL NIL NIL NIL NIL NIL NIL NIL NIL NIL NIL NIL NIL NIL NIL NIL NIL NIL NIL NIL NIL NIL NIL NIL NIL </measResults>
            </measValue>
            <measValue measObjLdn="966.MBTS.1/Cell:eNodeB Function Name=966_L_1, Local Cell ID=23, Cell Name=966_L_1_09F03, eNodeB ID=9660, Cell FDD TDD indication=CELL_FDD">
                <measResults>-118 -119 -119 -119 -119 -119 -119 -119 -119 -119 -119 -119 -119 -119 -119 -118 -119 -118 -118 -118 -118 -118 -118 -118 -117 -117 -117 -117 -117 -117 -116 -116 -116 -116 -115 -115 -114 -114 -113 -112 -111 -109 -103 -94 -108 -110 -112 -113 -114 -113 NIL NIL NIL NIL NIL NIL NIL NIL NIL NIL NIL NIL NIL NIL NIL NIL NIL NIL NIL NIL NIL NIL NIL NIL NIL NIL NIL NIL NIL NIL NIL NIL NIL NIL NIL NIL NIL NIL NIL NIL NIL NIL NIL NIL NIL NIL NIL NIL NIL NIL -96 -99 -101 -103 -103 -103 -106 -106 -104 -105 -103 -101 -100 -100 -98 -98 -100 -99 -99 -102 -100 -100 -98 -99 -102 -103 -100 -101 -100 -102 -101 -100 -100 -103 -101 -102 -102 -100 -100 -100 -98 -94 -81 -71 -94 -95 -102 -104 -100 -95 NIL NIL NIL NIL NIL NIL NIL NIL NIL NIL NIL NIL NIL NIL NIL NIL NIL NIL NIL NIL NIL NIL NIL NIL NIL NIL NIL NIL NIL NIL NIL NIL NIL NIL NIL NIL NIL NIL NIL NIL NIL NIL NIL NIL NIL NIL NIL NIL NIL NIL </measResults>
            </measValue>
            <measValue measObjLdn="966.MBTS.1/Cell:eNodeB Function Name=966_L_1, Local Cell ID=81, Cell Name=966_L_1_21F01, eNodeB ID=9660, Cell FDD TDD indication=CELL_FDD">
                <measResults>-118 -118 -118 -118 -118 -118 -118 -118 -118 -118 -118 -118 -118 -118 -118 -118 -118 -118 -118 -118 -118 -118 -118 -118 -118 NIL NIL NIL NIL NIL NIL NIL NIL NIL NIL NIL NIL NIL NIL NIL NIL NIL NIL NIL NIL NIL NIL NIL NIL NIL NIL NIL NIL NIL NIL NIL NIL NIL NIL NIL NIL NIL NIL NIL NIL NIL NIL NIL NIL NIL NIL NIL NIL NIL NIL NIL NIL NIL NIL NIL NIL NIL NIL NIL NIL NIL NIL NIL NIL NIL NIL NIL NIL NIL NIL NIL NIL NIL NIL NIL -100 -108 -107 -108 -110 -112 -112 -111 -112 -112 -111 -110 -110 -109 -109 -109 -109 -109 -109 -109 -116 -117 -117 -113 -99 NIL NIL NIL NIL NIL NIL NIL NIL NIL NIL NIL NIL NIL NIL NIL NIL NIL NIL NIL NIL NIL NIL NIL NIL NIL NIL NIL NIL NIL NIL NIL NIL NIL NIL NIL NIL NIL NIL NIL NIL NIL NIL NIL NIL NIL NIL NIL NIL NIL NIL NIL NIL NIL NIL NIL NIL NIL NIL NIL NIL NIL NIL NIL NIL NIL NIL NIL NIL NIL NIL NIL NIL NIL NIL NIL </measResults>
            </measValue>
            <measValue measObjLdn="966.MBTS.1/Cell:eNodeB Function Name=966_L_1, Local Cell ID=82, Cell Name=966_L_1_21F02, eNodeB ID=9660, Cell FDD TDD indication=CELL_FDD">
                <measResults>-118 -118 -118 -118 -118 -118 -118 -118 -118 -118 -118 -118 -118 -118 -118 -118 -118 -118 -118 -118 -118 -118 -118 -119 -119 NIL NIL NIL NIL NIL NIL NIL NIL NIL NIL NIL NIL NIL NIL NIL NIL NIL NIL NIL NIL NIL NIL NIL NIL NIL NIL NIL NIL NIL NIL NIL NIL NIL NIL NIL NIL NIL NIL NIL NIL NIL NIL NIL NIL NIL NIL NIL NIL NIL NIL NIL NIL NIL NIL NIL NIL NIL NIL NIL NIL NIL NIL NIL NIL NIL NIL NIL NIL NIL NIL NIL NIL NIL NIL NIL -109 -106 -104 -108 -108 -113 -106 -107 -109 -110 -110 -110 -110 -112 -108 -108 -110 -111 -107 -106 -110 -112 -115 -115 -98 NIL NIL NIL NIL NIL NIL NIL NIL NIL NIL NIL NIL NIL NIL NIL NIL NIL NIL NIL NIL NIL NIL NIL NIL NIL NIL NIL NIL NIL NIL NIL NIL NIL NIL NIL NIL NIL NIL NIL NIL NIL NIL NIL NIL NIL NIL NIL NIL NIL NIL NIL NIL NIL NIL NIL NIL NIL NIL NIL NIL NIL NIL NIL NIL NIL NIL NIL NIL NIL NIL NIL NIL NIL NIL NIL </measResults>
            </measValue>
            <measValue measObjLdn="966.MBTS.1/Cell:eNodeB Function Name=966_L_1, Local Cell ID=83, Cell Name=966_L_1_21F03, eNodeB ID=9660, Cell FDD TDD indication=CELL_FDD">
                <measResults>-118 -118 -119 -118 -118 -118 -118 -118 -118 -118 -119 -119 -119 -119 -119 -119 -119 -119 -119 -118 -118 -118 -118 -118 -118 NIL NIL NIL NIL NIL NIL NIL NIL NIL NIL NIL NIL NIL NIL NIL NIL NIL NIL NIL NIL NIL NIL NIL NIL NIL NIL NIL NIL NIL NIL NIL NIL NIL NIL NIL NIL NIL NIL NIL NIL NIL NIL NIL NIL NIL NIL NIL NIL NIL NIL NIL NIL NIL NIL NIL NIL NIL NIL NIL NIL NIL NIL NIL NIL NIL NIL NIL NIL NIL NIL NIL NIL NIL NIL NIL -106 -109 -110 -111 -114 -111 -109 -107 -109 -109 -109 -109 -112 -114 -111 -110 -110 -115 -111 -110 -112 -113 -114 -117 -104 NIL NIL NIL NIL NIL NIL NIL NIL NIL NIL NIL NIL NIL NIL NIL NIL NIL NIL NIL NIL NIL NIL NIL NIL NIL NIL NIL NIL NIL NIL NIL NIL NIL NIL NIL NIL NIL NIL NIL NIL NIL NIL NIL NIL NIL NIL NIL NIL NIL NIL NIL NIL NIL NIL NIL NIL NIL NIL NIL NIL NIL NIL NIL NIL NIL NIL NIL NIL NIL NIL NIL NIL NIL NIL NIL </measResults>
            </measValue>
        </measInfo>
        <measInfo measInfoId="1526726785">
            <granPeriod duration="PT3600S" endTime="2016-11-16T01:00:00+01:00"/>
            <repPeriod duration="PT3600S"/>
            <measTypes>1526730850 1526730851 1526730852 1526730853 1526730854 1526730855 1526730856 </measTypes>
            <measValue measObjLdn="966.MBTS.1/Cell:eNodeB Function Name=966_L_1, Local Cell ID=9, Cell Name=966_L_1_18F01, eNodeB ID=9660, Cell FDD TDD indication=CELL_FDD">
                <measResults>0 0 0 0 0 0 0 </measResults>
            </measValue>
            <measValue measObjLdn="966.MBTS.1/Cell:eNodeB Function Name=966_L_1, Local Cell ID=10, Cell Name=966_L_1_18F02, eNodeB ID=9660, Cell FDD TDD indication=CELL_FDD">
                <measResults>0 0 0 0 0 0 0 </measResults>
            </measValue>
            <measValue measObjLdn="966.MBTS.1/Cell:eNodeB Function Name=966_L_1, Local Cell ID=11, Cell Name=966_L_1_18F03, eNodeB ID=9660, Cell FDD TDD indication=CELL_FDD">
                <measResults>0 0 0 0 0 0 0 </measResults>
            </measValue>
            <measValue measObjLdn="966.MBTS.1/Cell:eNodeB Function Name=966_L_1, Local Cell ID=21, Cell Name=966_L_1_09F01, eNodeB ID=9660, Cell FDD TDD indication=CELL_FDD">
                <measResults>0 0 0 0 0 0 0 </measResults>
            </measValue>
            <measValue measObjLdn="966.MBTS.1/Cell:eNodeB Function Name=966_L_1, Local Cell ID=22, Cell Name=966_L_1_09F02, eNodeB ID=9660, Cell FDD TDD indication=CELL_FDD">
                <measResults>0 0 0 0 0 0 0 </measResults>
            </measValue>
            <measValue measObjLdn="966.MBTS.1/Cell:eNodeB Function Name=966_L_1, Local Cell ID=23, Cell Name=966_L_1_09F03, eNodeB ID=9660, Cell FDD TDD indication=CELL_FDD">
                <measResults>0 0 0 0 0 0 0 </measResults>
            </measValue>
            <measValue measObjLdn="966.MBTS.1/Cell:eNodeB Function Name=966_L_1, Local Cell ID=81, Cell Name=966_L_1_21F01, eNodeB ID=9660, Cell FDD TDD indication=CELL_FDD">
                <measResults>0 0 0 0 0 0 0 </measResults>
            </measValue>
            <measValue measObjLdn="966.MBTS.1/Cell:eNodeB Function Name=966_L_1, Local Cell ID=82, Cell Name=966_L_1_21F02, eNodeB ID=9660, Cell FDD TDD indication=CELL_FDD">
                <measResults>0 0 0 0 0 0 0 </measResults>
            </measValue>
            <measValue measObjLdn="966.MBTS.1/Cell:eNodeB Function Name=966_L_1, Local Cell ID=83, Cell Name=966_L_1_21F03, eNodeB ID=9660, Cell FDD TDD indication=CELL_FDD">
                <measResults>0 0 0 0 0 0 0 </measResults>
            </measValue>
        </measInfo>
        <measInfo measInfoId="1526726786">
            <granPeriod duration="PT3600S" endTime="2016-11-16T01:00:00+01:00"/>
            <repPeriod duration="PT3600S"/>
            <measTypes>1526732743 1526732744 1526732745 1526732746 1526732747 1526732748 1526732749 1526732750 1526732751 1526732752 1526732753 1526732754 </measTypes>
            <measValue measObjLdn="966.MBTS.1/Cell:eNodeB Function Name=966_L_1, Local Cell ID=9, Cell Name=966_L_1_18F01, eNodeB ID=9660, Cell FDD TDD indication=CELL_FDD">
                <measResults>9931 303 393 204 88 331 10175 304 388 205 86 333 </measResults>
            </measValue>
            <measValue measObjLdn="966.MBTS.1/Cell:eNodeB Function Name=966_L_1, Local Cell ID=10, Cell Name=966_L_1_18F02, eNodeB ID=9660, Cell FDD TDD indication=CELL_FDD">
                <measResults>1971 28 33 31 15 6 2057 28 33 30 16 6 </measResults>
            </measValue>
            <measValue measObjLdn="966.MBTS.1/Cell:eNodeB Function Name=966_L_1, Local Cell ID=11, Cell Name=966_L_1_18F03, eNodeB ID=9660, Cell FDD TDD indication=CELL_FDD">
                <measResults>10986 294 569 345 104 93 11382 288 564 342 108 94 </measResults>
            </measValue>
            <measValue measObjLdn="966.MBTS.1/Cell:eNodeB Function Name=966_L_1, Local Cell ID=21, Cell Name=966_L_1_09F01, eNodeB ID=9660, Cell FDD TDD indication=CELL_FDD">
                <measResults>631 11 9 10 2 3 704 10 8 11 1 3 </measResults>
            </measValue>
            <measValue measObjLdn="966.MBTS.1/Cell:eNodeB Function Name=966_L_1, Local Cell ID=22, Cell Name=966_L_1_09F02, eNodeB ID=9660, Cell FDD TDD indication=CELL_FDD">
                <measResults>103 1 2 2 0 0 134 2 1 2 0 0 </measResults>
            </measValue>
            <measValue measObjLdn="966.MBTS.1/Cell:eNodeB Function Name=966_L_1, Local Cell ID=23, Cell Name=966_L_1_09F03, eNodeB ID=9660, Cell FDD TDD indication=CELL_FDD">
                <measResults>310 23 7 29 45 2 421 21 17 26 41 2 </measResults>
            </measValue>
            <measValue measObjLdn="966.MBTS.1/Cell:eNodeB Function Name=966_L_1, Local Cell ID=81, Cell Name=966_L_1_21F01, eNodeB ID=9660, Cell FDD TDD indication=CELL_FDD">
                <measResults>3 0 0 0 0 0 5 0 0 0 0 0 </measResults>
            </measValue>
            <measValue measObjLdn="966.MBTS.1/Cell:eNodeB Function Name=966_L_1, Local Cell ID=82, Cell Name=966_L_1_21F02, eNodeB ID=9660, Cell FDD TDD indication=CELL_FDD">
                <measResults>0 0 0 0 0 0 0 0 0 0 0 0 </measResults>
            </measValue>
            <measValue measObjLdn="966.MBTS.1/Cell:eNodeB Function Name=966_L_1, Local Cell ID=83, Cell Name=966_L_1_21F03, eNodeB ID=9660, Cell FDD TDD indication=CELL_FDD">
                <measResults>109 0 0 0 0 0 111 0 0 0 0 0 </measResults>
            </measValue>
        </measInfo>
        <measInfo measInfoId="1526726787">
            <granPeriod duration="PT3600S" endTime="2016-11-16T01:00:00+01:00"/>
            <repPeriod duration="PT3600S"/>
            <measTypes>1526732775 1526732776 1526732777 1526732778 1526732779 1526732780 1526732781 1526732782 1526732783 1526732784 1526732785 1526732786 1526732787 1526732788 1526732789 1526732790 1526732791 1526732792 1526732793 1526732794 1526732795 1526732796 1526732797 1526732798 1526732799 1526732800 1526732801 1526732802 1526732803 1526732804 1526732805 1526732806 1526732807 1526732808 1526732809 1526732810 1526732811 1526732812 1526732813 1526732814 1526732815 1526732816 1526732817 1526732818 1526741949 1526741950 1526741951 1526741952 1526741953 1526741954 1526741955 1526741956 1526741957 1526741958 1526741959 1526741960 1526741961 1526741962 1526741963 1526741964 </measTypes>
            <measValue measObjLdn="966.MBTS.1/Cell:eNodeB Function Name=966_L_1, Local Cell ID=9, Cell Name=966_L_1_18F01, eNodeB ID=9660, Cell FDD TDD indication=CELL_FDD">
                <measResults>5320560 3549648 22158848 23412136 33126512 75536704 207709344 94708928 24311920 4073096 314928 81 111 494 299 815 3734 22117 42335 13604 5217 950 3830768 3138864 19621224 21616832 30754504 62832912 127433856 44829760 12442488 1487040 94952 261 352 1387 3456 5926 9443 8202 9625 7663 2652 318 165912 27320 11992 54104 2752 1001 0 3457 23784 13720 5048 7672 210 82 64 178 </measResults>
            </measValue>
            <measValue measObjLdn="966.MBTS.1/Cell:eNodeB Function Name=966_L_1, Local Cell ID=10, Cell Name=966_L_1_18F02, eNodeB ID=9660, Cell FDD TDD indication=CELL_FDD">
                <measResults>1786768 2332176 2692456 4782624 6176008 3563928 4686472 1295080 532704 184352 100816 11 28 201 177 334 243 438 1099 41 390 177 1379448 2119960 2499768 4373936 5739400 3201208 3515456 994584 294736 104640 33384 430 833 855 1047 1265 1267 1419 860 551 347 100 26472 36968 24528 7144 113 1114 2159 7655 9648 5520 3232 744 59 57 35 110 </measResults>
            </measValue>
            <measValue measObjLdn="966.MBTS.1/Cell:eNodeB Function Name=966_L_1, Local Cell ID=11, Cell Name=966_L_1_18F03, eNodeB ID=9660, Cell FDD TDD indication=CELL_FDD">
                <measResults>91752 287040 1559528 8970944 18170568 52084784 42122696 50256576 31731048 14005232 4282624 0 0 58 199 1322 32045 31194 48130 45531 30224 17548 91752 287040 1272880 8339720 15726840 31180336 28908424 25851880 13580584 4456840 946416 127 709 1977 3266 6789 11320 11313 9239 5642 2722 629 1547072 768008 270864 189736 8519 7659 2987 2540 267048 146416 48184 27056 264 133 88 193 </measResults>
            </measValue>
            <measValue measObjLdn="966.MBTS.1/Cell:eNodeB Function Name=966_L_1, Local Cell ID=21, Cell Name=966_L_1_09F01, eNodeB ID=9660, Cell FDD TDD indication=CELL_FDD">
                <measResults>861976 1238776 1010032 1784288 3148400 1877080 1134016 11212648 1735032 324952 65848 45 24 11 148 114 146 57 2281 631 247 114 759296 1103192 904224 1564416 2627648 1336168 775432 4197312 715288 209744 33784 12 12 61 67 126 137 55 418 821 1029 113 336 1968 2400 2416 1 1 0 5 336 640 1024 24 34 12 13 14 </measResults>
            </measValue>
            <measValue measObjLdn="966.MBTS.1/Cell:eNodeB Function Name=966_L_1, Local Cell ID=22, Cell Name=966_L_1_09F02, eNodeB ID=9660, Cell FDD TDD indication=CELL_FDD">
                <measResults>17944 0 31776 198232 160376 157576 122400 119912 90472 281352 43208 1 0 7 2 9 14 19 6 25 261 228 16000 0 31776 175296 134136 138912 99944 87184 48280 86816 17152 23 36 17 24 63 56 22 65 87 138 87 18312 3560 0 0 19 0 0 0 4640 1024 0 0 56 21 14 16 </measResults>
            </measValue>
            <measValue measObjLdn="966.MBTS.1/Cell:eNodeB Function Name=966_L_1, Local Cell ID=23, Cell Name=966_L_1_09F03, eNodeB ID=9660, Cell FDD TDD indication=CELL_FDD">
                <measResults>0 0 0 243808 412640 455048 3595208 8739032 5917560 1072608 279744 0 0 0 0 3 128 503 1852 3710 1068 985 0 0 0 241856 404056 415048 2384360 5541192 3944200 519656 63416 38 10 0 38 63 74 250 330 385 316 78 76088 17640 57984 13080 398 99 905 718 20760 64 472 1768 26 16 6 17 </measResults>
            </measValue>
            <measValue measObjLdn="966.MBTS.1/Cell:eNodeB Function Name=966_L_1, Local Cell ID=81, Cell Name=966_L_1_21F01, eNodeB ID=9660, Cell FDD TDD indication=CELL_FDD">
                <measResults>0 0 0 0 7504 56968 15280 0 9240 0 0 0 0 0 0 0 2 0 0 0 0 0 0 0 0 0 7504 34376 10144 0 3672 0 0 1 0 0 0 0 3 4 1 0 2 0 432 0 0 0 0 0 0 0 432 0 0 0 0 1 0 1 </measResults>
            </measValue>
            <measValue measObjLdn="966.MBTS.1/Cell:eNodeB Function Name=966_L_1, Local Cell ID=82, Cell Name=966_L_1_21F02, eNodeB ID=9660, Cell FDD TDD indication=CELL_FDD">
                <measResults>0 0 0 0 0 0 0 0 0 0 0 0 0 0 0 0 0 0 0 0 0 0 0 0 0 0 0 0 0 0 0 0 0 0 0 0 0 0 0 0 0 0 0 0 0 0 0 0 0 0 0 0 0 0 0 0 0 0 0 0 </measResults>
            </measValue>
            <measValue measObjLdn="966.MBTS.1/Cell:eNodeB Function Name=966_L_1, Local Cell ID=83, Cell Name=966_L_1_21F03, eNodeB ID=9660, Cell FDD TDD indication=CELL_FDD">
                <measResults>0 0 0 555376 1254920 126488 12544 0 0 0 0 0 0 0 4 9 0 0 0 0 0 1 0 0 0 502024 1203800 126488 12544 0 0 0 0 0 0 0 33 75 18 2 2 4 4 1 456 1288 1648 0 0 0 0 0 8 0 784 0 0 0 0 1 </measResults>
            </measValue>
        </measInfo>
        <measInfo measInfoId="1526726789">
            <granPeriod duration="PT3600S" endTime="2016-11-16T01:00:00+01:00"/>
            <repPeriod duration="PT3600S"/>
            <measTypes>1526732660 1526732661 1526732662 1526733193 1526733194 1526733195 1526736728 1526736729 1526736730 1526736731 1526736732 1526736733 1526736734 1526736761 1526736762 1526736763 1526736764 1526737712 1526737713 1526737714 1526737715 1526737716 1526737717 1526737718 1526737719 1526737720 1526737721 1526737722 1526737723 1526737829 1526737830 1526741659 1526741660 1526741661 1526741662 1526741663 1526741664 1526741871 1526741872 1526741873 1526741922 1526741923 1526741924 1526742067 1526742068 1526742069 1526742070 1526742071 1526742072 </measTypes>
            <measValue measObjLdn="966.MBTS.1/Cell:eNodeB Function Name=966_L_1, Local Cell ID=9, Cell Name=966_L_1_18F01, eNodeB ID=9660, Cell FDD TDD indication=CELL_FDD">
                <measResults>0 0 0 0 0 0 0 0 0 0 0 0 0 0 0 0 0 0 0 0 0 0 0 0 0 0 0 0 0 6 0 0 0 0 0 0 0 0 0 0 0 0 0 0 0 0 0 0 0 </measResults>
            </measValue>
            <measValue measObjLdn="966.MBTS.1/Cell:eNodeB Function Name=966_L_1, Local Cell ID=10, Cell Name=966_L_1_18F02, eNodeB ID=9660, Cell FDD TDD indication=CELL_FDD">
                <measResults>0 0 0 0 0 0 0 0 0 0 0 0 0 0 0 0 0 0 0 0 0 0 0 0 0 0 0 0 0 3 0 0 0 0 0 0 0 0 0 0 0 0 0 0 0 0 0 0 0 </measResults>
            </measValue>
            <measValue measObjLdn="966.MBTS.1/Cell:eNodeB Function Name=966_L_1, Local Cell ID=11, Cell Name=966_L_1_18F03, eNodeB ID=9660, Cell FDD TDD indication=CELL_FDD">
                <measResults>0 0 0 0 0 0 0 0 0 0 0 0 0 0 0 0 0 0 0 0 0 0 0 0 0 0 0 0 0 7 0 0 0 0 0 0 0 0 0 0 0 0 0 0 0 0 0 0 0 </measResults>
            </measValue>
            <measValue measObjLdn="966.MBTS.1/Cell:eNodeB Function Name=966_L_1, Local Cell ID=21, Cell Name=966_L_1_09F01, eNodeB ID=9660, Cell FDD TDD indication=CELL_FDD">
                <measResults>0 0 0 0 0 0 0 0 0 0 0 0 0 0 0 0 0 0 0 0 0 0 0 0 0 0 0 0 0 2 0 0 0 0 0 0 0 0 0 0 0 0 0 0 0 0 0 0 0 </measResults>
            </measValue>
            <measValue measObjLdn="966.MBTS.1/Cell:eNodeB Function Name=966_L_1, Local Cell ID=22, Cell Name=966_L_1_09F02, eNodeB ID=9660, Cell FDD TDD indication=CELL_FDD">
                <measResults>0 0 0 0 0 0 0 0 0 0 0 0 0 0 0 0 0 0 0 0 0 0 0 0 0 0 0 0 0 0 0 0 0 0 0 0 0 0 0 0 0 0 0 0 0 0 0 0 0 </measResults>
            </measValue>
            <measValue measObjLdn="966.MBTS.1/Cell:eNodeB Function Name=966_L_1, Local Cell ID=23, Cell Name=966_L_1_09F03, eNodeB ID=9660, Cell FDD TDD indication=CELL_FDD">
                <measResults>0 0 0 0 0 0 0 0 0 0 0 0 0 0 0 0 0 0 0 0 0 0 0 0 0 0 0 0 0 5 0 0 0 0 0 0 0 0 0 0 0 0 0 0 0 0 0 0 0 </measResults>
            </measValue>
            <measValue measObjLdn="966.MBTS.1/Cell:eNodeB Function Name=966_L_1, Local Cell ID=81, Cell Name=966_L_1_21F01, eNodeB ID=9660, Cell FDD TDD indication=CELL_FDD">
                <measResults>0 0 0 0 0 0 0 0 0 0 0 0 0 0 0 0 0 0 0 0 0 0 0 0 0 0 0 0 0 0 0 0 0 0 0 0 0 0 0 0 0 0 0 0 0 0 0 0 0 </measResults>
            </measValue>
            <measValue measObjLdn="966.MBTS.1/Cell:eNodeB Function Name=966_L_1, Local Cell ID=82, Cell Name=966_L_1_21F02, eNodeB ID=9660, Cell FDD TDD indication=CELL_FDD">
                <measResults>0 0 0 0 0 0 0 0 0 0 0 0 0 0 0 0 0 0 0 0 0 0 0 0 0 0 0 0 0 0 0 0 0 0 0 0 0 0 0 0 0 0 0 0 0 0 0 0 0 </measResults>
            </measValue>
            <measValue measObjLdn="966.MBTS.1/Cell:eNodeB Function Name=966_L_1, Local Cell ID=83, Cell Name=966_L_1_21F03, eNodeB ID=9660, Cell FDD TDD indication=CELL_FDD">
                <measResults>0 0 0 0 0 0 0 0 0 0 0 0 0 0 0 0 0 0 0 0 0 0 0 0 0 0 0 0 0 0 0 0 0 0 0 0 0 0 0 0 0 0 0 0 0 0 0 0 0 </measResults>
            </measValue>
        </measInfo>
        <measInfo measInfoId="1526726790">
            <granPeriod duration="PT3600S" endTime="2016-11-16T01:00:00+01:00"/>
            <repPeriod duration="PT3600S"/>
            <measTypes>1526732739 1526732740 1526732741 1526732742 1526732896 1526732897 1526732898 1526732899 </measTypes>
            <measValue measObjLdn="966.MBTS.1/Cell:eNodeB Function Name=966_L_1, Local Cell ID=9, Cell Name=966_L_1_18F01, eNodeB ID=9660, Cell FDD TDD indication=CELL_FDD">
                <measResults>101 1341 30 14 81 1519 7 4 </measResults>
            </measValue>
            <measValue measObjLdn="966.MBTS.1/Cell:eNodeB Function Name=966_L_1, Local Cell ID=10, Cell Name=966_L_1_18F02, eNodeB ID=9660, Cell FDD TDD indication=CELL_FDD">
                <measResults>105 270 2 0 74 184 0 0 </measResults>
            </measValue>
            <measValue measObjLdn="966.MBTS.1/Cell:eNodeB Function Name=966_L_1, Local Cell ID=11, Cell Name=966_L_1_18F03, eNodeB ID=9660, Cell FDD TDD indication=CELL_FDD">
                <measResults>100 1417 37 16 89 1347 10 11 </measResults>
            </measValue>
            <measValue measObjLdn="966.MBTS.1/Cell:eNodeB Function Name=966_L_1, Local Cell ID=21, Cell Name=966_L_1_09F01, eNodeB ID=9660, Cell FDD TDD indication=CELL_FDD">
                <measResults>93 92 1 0 70 45 0 0 </measResults>
            </measValue>
            <measValue measObjLdn="966.MBTS.1/Cell:eNodeB Function Name=966_L_1, Local Cell ID=22, Cell Name=966_L_1_09F02, eNodeB ID=9660, Cell FDD TDD indication=CELL_FDD">
                <measResults>1036 1 0 1 90 11 0 0 </measResults>
            </measValue>
            <measValue measObjLdn="966.MBTS.1/Cell:eNodeB Function Name=966_L_1, Local Cell ID=23, Cell Name=966_L_1_09F03, eNodeB ID=9660, Cell FDD TDD indication=CELL_FDD">
                <measResults>125 4 0 0 92 7 0 0 </measResults>
            </measValue>
            <measValue measObjLdn="966.MBTS.1/Cell:eNodeB Function Name=966_L_1, Local Cell ID=81, Cell Name=966_L_1_21F01, eNodeB ID=9660, Cell FDD TDD indication=CELL_FDD">
                <measResults>NIL 0 0 0 NIL 0 0 0 </measResults>
            </measValue>
            <measValue measObjLdn="966.MBTS.1/Cell:eNodeB Function Name=966_L_1, Local Cell ID=82, Cell Name=966_L_1_21F02, eNodeB ID=9660, Cell FDD TDD indication=CELL_FDD">
                <measResults>NIL 0 0 0 NIL 0 0 0 </measResults>
            </measValue>
            <measValue measObjLdn="966.MBTS.1/Cell:eNodeB Function Name=966_L_1, Local Cell ID=83, Cell Name=966_L_1_21F03, eNodeB ID=9660, Cell FDD TDD indication=CELL_FDD">
                <measResults>NIL 0 0 0 NIL 0 0 0 </measResults>
            </measValue>
        </measInfo>
        <measInfo measInfoId="1526726791">
            <granPeriod duration="PT3600S" endTime="2016-11-16T01:00:00+01:00"/>
            <repPeriod duration="PT3600S"/>
            <measTypes>1526733014 1526735541 </measTypes>
            <measValue measObjLdn="966.MBTS.1/Cell:eNodeB Function Name=966_L_1, Local Cell ID=9, Cell Name=966_L_1_18F01, eNodeB ID=9660, Cell FDD TDD indication=CELL_FDD">
                <measResults>0 0 </measResults>
            </measValue>
            <measValue measObjLdn="966.MBTS.1/Cell:eNodeB Function Name=966_L_1, Local Cell ID=10, Cell Name=966_L_1_18F02, eNodeB ID=9660, Cell FDD TDD indication=CELL_FDD">
                <measResults>0 0 </measResults>
            </measValue>
            <measValue measObjLdn="966.MBTS.1/Cell:eNodeB Function Name=966_L_1, Local Cell ID=11, Cell Name=966_L_1_18F03, eNodeB ID=9660, Cell FDD TDD indication=CELL_FDD">
                <measResults>0 0 </measResults>
            </measValue>
            <measValue measObjLdn="966.MBTS.1/Cell:eNodeB Function Name=966_L_1, Local Cell ID=21, Cell Name=966_L_1_09F01, eNodeB ID=9660, Cell FDD TDD indication=CELL_FDD">
                <measResults>0 0 </measResults>
            </measValue>
            <measValue measObjLdn="966.MBTS.1/Cell:eNodeB Function Name=966_L_1, Local Cell ID=22, Cell Name=966_L_1_09F02, eNodeB ID=9660, Cell FDD TDD indication=CELL_FDD">
                <measResults>0 0 </measResults>
            </measValue>
            <measValue measObjLdn="966.MBTS.1/Cell:eNodeB Function Name=966_L_1, Local Cell ID=23, Cell Name=966_L_1_09F03, eNodeB ID=9660, Cell FDD TDD indication=CELL_FDD">
                <measResults>0 0 </measResults>
            </measValue>
            <measValue measObjLdn="966.MBTS.1/Cell:eNodeB Function Name=966_L_1, Local Cell ID=81, Cell Name=966_L_1_21F01, eNodeB ID=9660, Cell FDD TDD indication=CELL_FDD">
                <measResults>0 0 </measResults>
            </measValue>
            <measValue measObjLdn="966.MBTS.1/Cell:eNodeB Function Name=966_L_1, Local Cell ID=82, Cell Name=966_L_1_21F02, eNodeB ID=9660, Cell FDD TDD indication=CELL_FDD">
                <measResults>0 0 </measResults>
            </measValue>
            <measValue measObjLdn="966.MBTS.1/Cell:eNodeB Function Name=966_L_1, Local Cell ID=83, Cell Name=966_L_1_21F03, eNodeB ID=9660, Cell FDD TDD indication=CELL_FDD">
                <measResults>0 0 </measResults>
            </measValue>
        </measInfo>
        <measInfo measInfoId="1526726793">
            <granPeriod duration="PT3600S" endTime="2016-11-16T01:00:00+01:00"/>
            <repPeriod duration="PT3600S"/>
            <measTypes>1526735542 1526735543 1526735544 1526735545 </measTypes>
            <measValue measObjLdn="966.MBTS.1/Cell:eNodeB Function Name=966_L_1, Local Cell ID=9, Cell Name=966_L_1_18F01, eNodeB ID=9660, Cell FDD TDD indication=CELL_FDD">
                <measResults>0 0 0 0 </measResults>
            </measValue>
            <measValue measObjLdn="966.MBTS.1/Cell:eNodeB Function Name=966_L_1, Local Cell ID=10, Cell Name=966_L_1_18F02, eNodeB ID=9660, Cell FDD TDD indication=CELL_FDD">
                <measResults>0 0 0 0 </measResults>
            </measValue>
            <measValue measObjLdn="966.MBTS.1/Cell:eNodeB Function Name=966_L_1, Local Cell ID=11, Cell Name=966_L_1_18F03, eNodeB ID=9660, Cell FDD TDD indication=CELL_FDD">
                <measResults>0 0 0 0 </measResults>
            </measValue>
            <measValue measObjLdn="966.MBTS.1/Cell:eNodeB Function Name=966_L_1, Local Cell ID=21, Cell Name=966_L_1_09F01, eNodeB ID=9660, Cell FDD TDD indication=CELL_FDD">
                <measResults>0 0 0 0 </measResults>
            </measValue>
            <measValue measObjLdn="966.MBTS.1/Cell:eNodeB Function Name=966_L_1, Local Cell ID=22, Cell Name=966_L_1_09F02, eNodeB ID=9660, Cell FDD TDD indication=CELL_FDD">
                <measResults>0 0 0 0 </measResults>
            </measValue>
            <measValue measObjLdn="966.MBTS.1/Cell:eNodeB Function Name=966_L_1, Local Cell ID=23, Cell Name=966_L_1_09F03, eNodeB ID=9660, Cell FDD TDD indication=CELL_FDD">
                <measResults>0 0 0 0 </measResults>
            </measValue>
            <measValue measObjLdn="966.MBTS.1/Cell:eNodeB Function Name=966_L_1, Local Cell ID=81, Cell Name=966_L_1_21F01, eNodeB ID=9660, Cell FDD TDD indication=CELL_FDD">
                <measResults>0 0 0 0 </measResults>
            </measValue>
            <measValue measObjLdn="966.MBTS.1/Cell:eNodeB Function Name=966_L_1, Local Cell ID=82, Cell Name=966_L_1_21F02, eNodeB ID=9660, Cell FDD TDD indication=CELL_FDD">
                <measResults>0 0 0 0 </measResults>
            </measValue>
            <measValue measObjLdn="966.MBTS.1/Cell:eNodeB Function Name=966_L_1, Local Cell ID=83, Cell Name=966_L_1_21F03, eNodeB ID=9660, Cell FDD TDD indication=CELL_FDD">
                <measResults>0 0 0 0 </measResults>
            </measValue>
        </measInfo>
        <measInfo measInfoId="1526726794">
            <granPeriod duration="PT3600S" endTime="2016-11-16T01:00:00+01:00"/>
            <repPeriod duration="PT3600S"/>
            <measTypes>1526735546 1526735547 1526735548 1526735549 </measTypes>
            <measValue measObjLdn="966.MBTS.1/Cell:eNodeB Function Name=966_L_1, Local Cell ID=9, Cell Name=966_L_1_18F01, eNodeB ID=9660, Cell FDD TDD indication=CELL_FDD">
                <measResults>0 0 0 0 </measResults>
            </measValue>
            <measValue measObjLdn="966.MBTS.1/Cell:eNodeB Function Name=966_L_1, Local Cell ID=10, Cell Name=966_L_1_18F02, eNodeB ID=9660, Cell FDD TDD indication=CELL_FDD">
                <measResults>0 0 0 0 </measResults>
            </measValue>
            <measValue measObjLdn="966.MBTS.1/Cell:eNodeB Function Name=966_L_1, Local Cell ID=11, Cell Name=966_L_1_18F03, eNodeB ID=9660, Cell FDD TDD indication=CELL_FDD">
                <measResults>0 0 0 0 </measResults>
            </measValue>
            <measValue measObjLdn="966.MBTS.1/Cell:eNodeB Function Name=966_L_1, Local Cell ID=21, Cell Name=966_L_1_09F01, eNodeB ID=9660, Cell FDD TDD indication=CELL_FDD">
                <measResults>0 0 0 0 </measResults>
            </measValue>
            <measValue measObjLdn="966.MBTS.1/Cell:eNodeB Function Name=966_L_1, Local Cell ID=22, Cell Name=966_L_1_09F02, eNodeB ID=9660, Cell FDD TDD indication=CELL_FDD">
                <measResults>0 0 0 0 </measResults>
            </measValue>
            <measValue measObjLdn="966.MBTS.1/Cell:eNodeB Function Name=966_L_1, Local Cell ID=23, Cell Name=966_L_1_09F03, eNodeB ID=9660, Cell FDD TDD indication=CELL_FDD">
                <measResults>0 0 0 0 </measResults>
            </measValue>
            <measValue measObjLdn="966.MBTS.1/Cell:eNodeB Function Name=966_L_1, Local Cell ID=81, Cell Name=966_L_1_21F01, eNodeB ID=9660, Cell FDD TDD indication=CELL_FDD">
                <measResults>0 0 0 0 </measResults>
            </measValue>
            <measValue measObjLdn="966.MBTS.1/Cell:eNodeB Function Name=966_L_1, Local Cell ID=82, Cell Name=966_L_1_21F02, eNodeB ID=9660, Cell FDD TDD indication=CELL_FDD">
                <measResults>0 0 0 0 </measResults>
            </measValue>
            <measValue measObjLdn="966.MBTS.1/Cell:eNodeB Function Name=966_L_1, Local Cell ID=83, Cell Name=966_L_1_21F03, eNodeB ID=9660, Cell FDD TDD indication=CELL_FDD">
                <measResults>0 0 0 0 </measResults>
            </measValue>
        </measInfo>
        <measInfo measInfoId="1526726795">
            <granPeriod duration="PT3600S" endTime="2016-11-16T01:00:00+01:00"/>
            <repPeriod duration="PT3600S"/>
            <measTypes>1526735550 1526735551 </measTypes>
            <measValue measObjLdn="966.MBTS.1/Cell:eNodeB Function Name=966_L_1, Local Cell ID=9, Cell Name=966_L_1_18F01, eNodeB ID=9660, Cell FDD TDD indication=CELL_FDD">
                <measResults>0 0 </measResults>
            </measValue>
            <measValue measObjLdn="966.MBTS.1/Cell:eNodeB Function Name=966_L_1, Local Cell ID=10, Cell Name=966_L_1_18F02, eNodeB ID=9660, Cell FDD TDD indication=CELL_FDD">
                <measResults>0 0 </measResults>
            </measValue>
            <measValue measObjLdn="966.MBTS.1/Cell:eNodeB Function Name=966_L_1, Local Cell ID=11, Cell Name=966_L_1_18F03, eNodeB ID=9660, Cell FDD TDD indication=CELL_FDD">
                <measResults>0 0 </measResults>
            </measValue>
            <measValue measObjLdn="966.MBTS.1/Cell:eNodeB Function Name=966_L_1, Local Cell ID=21, Cell Name=966_L_1_09F01, eNodeB ID=9660, Cell FDD TDD indication=CELL_FDD">
                <measResults>0 0 </measResults>
            </measValue>
            <measValue measObjLdn="966.MBTS.1/Cell:eNodeB Function Name=966_L_1, Local Cell ID=22, Cell Name=966_L_1_09F02, eNodeB ID=9660, Cell FDD TDD indication=CELL_FDD">
                <measResults>0 0 </measResults>
            </measValue>
            <measValue measObjLdn="966.MBTS.1/Cell:eNodeB Function Name=966_L_1, Local Cell ID=23, Cell Name=966_L_1_09F03, eNodeB ID=9660, Cell FDD TDD indication=CELL_FDD">
                <measResults>0 0 </measResults>
            </measValue>
            <measValue measObjLdn="966.MBTS.1/Cell:eNodeB Function Name=966_L_1, Local Cell ID=81, Cell Name=966_L_1_21F01, eNodeB ID=9660, Cell FDD TDD indication=CELL_FDD">
                <measResults>0 0 </measResults>
            </measValue>
            <measValue measObjLdn="966.MBTS.1/Cell:eNodeB Function Name=966_L_1, Local Cell ID=82, Cell Name=966_L_1_21F02, eNodeB ID=9660, Cell FDD TDD indication=CELL_FDD">
                <measResults>0 0 </measResults>
            </measValue>
            <measValue measObjLdn="966.MBTS.1/Cell:eNodeB Function Name=966_L_1, Local Cell ID=83, Cell Name=966_L_1_21F03, eNodeB ID=9660, Cell FDD TDD indication=CELL_FDD">
                <measResults>0 0 </measResults>
            </measValue>
        </measInfo>
        <measInfo measInfoId="1526726796">
            <granPeriod duration="PT3600S" endTime="2016-11-16T01:00:00+01:00"/>
            <repPeriod duration="PT3600S"/>
            <measTypes>1526735552 1526735553 </measTypes>
            <measValue measObjLdn="966.MBTS.1/Cell:eNodeB Function Name=966_L_1, Local Cell ID=9, Cell Name=966_L_1_18F01, eNodeB ID=9660, Cell FDD TDD indication=CELL_FDD">
                <measResults>0 0 </measResults>
            </measValue>
            <measValue measObjLdn="966.MBTS.1/Cell:eNodeB Function Name=966_L_1, Local Cell ID=10, Cell Name=966_L_1_18F02, eNodeB ID=9660, Cell FDD TDD indication=CELL_FDD">
                <measResults>0 0 </measResults>
            </measValue>
            <measValue measObjLdn="966.MBTS.1/Cell:eNodeB Function Name=966_L_1, Local Cell ID=11, Cell Name=966_L_1_18F03, eNodeB ID=9660, Cell FDD TDD indication=CELL_FDD">
                <measResults>0 0 </measResults>
            </measValue>
            <measValue measObjLdn="966.MBTS.1/Cell:eNodeB Function Name=966_L_1, Local Cell ID=21, Cell Name=966_L_1_09F01, eNodeB ID=9660, Cell FDD TDD indication=CELL_FDD">
                <measResults>0 0 </measResults>
            </measValue>
            <measValue measObjLdn="966.MBTS.1/Cell:eNodeB Function Name=966_L_1, Local Cell ID=22, Cell Name=966_L_1_09F02, eNodeB ID=9660, Cell FDD TDD indication=CELL_FDD">
                <measResults>0 0 </measResults>
            </measValue>
            <measValue measObjLdn="966.MBTS.1/Cell:eNodeB Function Name=966_L_1, Local Cell ID=23, Cell Name=966_L_1_09F03, eNodeB ID=9660, Cell FDD TDD indication=CELL_FDD">
                <measResults>0 0 </measResults>
            </measValue>
            <measValue measObjLdn="966.MBTS.1/Cell:eNodeB Function Name=966_L_1, Local Cell ID=81, Cell Name=966_L_1_21F01, eNodeB ID=9660, Cell FDD TDD indication=CELL_FDD">
                <measResults>0 0 </measResults>
            </measValue>
            <measValue measObjLdn="966.MBTS.1/Cell:eNodeB Function Name=966_L_1, Local Cell ID=82, Cell Name=966_L_1_21F02, eNodeB ID=9660, Cell FDD TDD indication=CELL_FDD">
                <measResults>0 0 </measResults>
            </measValue>
            <measValue measObjLdn="966.MBTS.1/Cell:eNodeB Function Name=966_L_1, Local Cell ID=83, Cell Name=966_L_1_21F03, eNodeB ID=9660, Cell FDD TDD indication=CELL_FDD">
                <measResults>0 0 </measResults>
            </measValue>
        </measInfo>
        <measInfo measInfoId="1526726797">
            <granPeriod duration="PT3600S" endTime="2016-11-16T01:00:00+01:00"/>
            <repPeriod duration="PT3600S"/>
            <measTypes>1526735554 1526735555 </measTypes>
            <measValue measObjLdn="966.MBTS.1/Cell:eNodeB Function Name=966_L_1, Local Cell ID=9, Cell Name=966_L_1_18F01, eNodeB ID=9660, Cell FDD TDD indication=CELL_FDD">
                <measResults>0 0 </measResults>
            </measValue>
            <measValue measObjLdn="966.MBTS.1/Cell:eNodeB Function Name=966_L_1, Local Cell ID=10, Cell Name=966_L_1_18F02, eNodeB ID=9660, Cell FDD TDD indication=CELL_FDD">
                <measResults>0 0 </measResults>
            </measValue>
            <measValue measObjLdn="966.MBTS.1/Cell:eNodeB Function Name=966_L_1, Local Cell ID=11, Cell Name=966_L_1_18F03, eNodeB ID=9660, Cell FDD TDD indication=CELL_FDD">
                <measResults>0 0 </measResults>
            </measValue>
            <measValue measObjLdn="966.MBTS.1/Cell:eNodeB Function Name=966_L_1, Local Cell ID=21, Cell Name=966_L_1_09F01, eNodeB ID=9660, Cell FDD TDD indication=CELL_FDD">
                <measResults>0 0 </measResults>
            </measValue>
            <measValue measObjLdn="966.MBTS.1/Cell:eNodeB Function Name=966_L_1, Local Cell ID=22, Cell Name=966_L_1_09F02, eNodeB ID=9660, Cell FDD TDD indication=CELL_FDD">
                <measResults>0 0 </measResults>
            </measValue>
            <measValue measObjLdn="966.MBTS.1/Cell:eNodeB Function Name=966_L_1, Local Cell ID=23, Cell Name=966_L_1_09F03, eNodeB ID=9660, Cell FDD TDD indication=CELL_FDD">
                <measResults>0 0 </measResults>
            </measValue>
            <measValue measObjLdn="966.MBTS.1/Cell:eNodeB Function Name=966_L_1, Local Cell ID=81, Cell Name=966_L_1_21F01, eNodeB ID=9660, Cell FDD TDD indication=CELL_FDD">
                <measResults>0 0 </measResults>
            </measValue>
            <measValue measObjLdn="966.MBTS.1/Cell:eNodeB Function Name=966_L_1, Local Cell ID=82, Cell Name=966_L_1_21F02, eNodeB ID=9660, Cell FDD TDD indication=CELL_FDD">
                <measResults>0 0 </measResults>
            </measValue>
            <measValue measObjLdn="966.MBTS.1/Cell:eNodeB Function Name=966_L_1, Local Cell ID=83, Cell Name=966_L_1_21F03, eNodeB ID=9660, Cell FDD TDD indication=CELL_FDD">
                <measResults>0 0 </measResults>
            </measValue>
        </measInfo>
        <measInfo measInfoId="1526726804">
            <granPeriod duration="PT3600S" endTime="2016-11-16T01:00:00+01:00"/>
            <repPeriod duration="PT3600S"/>
            <measTypes>1526736765 1526736766 1526736767 1526736768 1526736769 1526736770 1526736771 1526736772 1526736773 1526736774 1526736775 1526736776 1526736777 1526736778 1526736779 1526736780 1526742045 1526742046 1526742047 1526742048 1526742049 1526742050 1526742051 1526742052 1526742053 1526742054 1526742055 1526742056 1526742057 1526742058 1526742059 1526742074 1526742075 </measTypes>
            <measValue measObjLdn="966.MBTS.1/Cell:eNodeB Function Name=966_L_1, Local Cell ID=9, Cell Name=966_L_1_18F01, eNodeB ID=9660, Cell FDD TDD indication=CELL_FDD">
                <measResults>0 0 0 0 0 0 0 0 0 0 0 0 0 0 0 0 0 0 0 0 0 0 0 0 0 0 0 0 0 0 0 0 0 </measResults>
            </measValue>
            <measValue measObjLdn="966.MBTS.1/Cell:eNodeB Function Name=966_L_1, Local Cell ID=10, Cell Name=966_L_1_18F02, eNodeB ID=9660, Cell FDD TDD indication=CELL_FDD">
                <measResults>0 0 0 0 0 0 0 0 0 0 0 0 0 0 0 0 0 0 0 0 0 0 0 0 0 0 0 0 0 0 0 0 0 </measResults>
            </measValue>
            <measValue measObjLdn="966.MBTS.1/Cell:eNodeB Function Name=966_L_1, Local Cell ID=11, Cell Name=966_L_1_18F03, eNodeB ID=9660, Cell FDD TDD indication=CELL_FDD">
                <measResults>0 0 0 0 0 0 0 0 0 0 0 0 0 0 0 0 0 0 0 0 0 0 0 0 0 0 0 0 0 0 0 0 0 </measResults>
            </measValue>
            <measValue measObjLdn="966.MBTS.1/Cell:eNodeB Function Name=966_L_1, Local Cell ID=21, Cell Name=966_L_1_09F01, eNodeB ID=9660, Cell FDD TDD indication=CELL_FDD">
                <measResults>0 0 0 0 0 0 0 0 0 0 0 0 0 0 0 0 0 0 0 0 0 0 0 0 0 0 0 0 0 0 0 0 0 </measResults>
            </measValue>
            <measValue measObjLdn="966.MBTS.1/Cell:eNodeB Function Name=966_L_1, Local Cell ID=22, Cell Name=966_L_1_09F02, eNodeB ID=9660, Cell FDD TDD indication=CELL_FDD">
                <measResults>0 0 0 0 0 0 0 0 0 0 0 0 0 0 0 0 0 0 0 0 0 0 0 0 0 0 0 0 0 0 0 0 0 </measResults>
            </measValue>
            <measValue measObjLdn="966.MBTS.1/Cell:eNodeB Function Name=966_L_1, Local Cell ID=23, Cell Name=966_L_1_09F03, eNodeB ID=9660, Cell FDD TDD indication=CELL_FDD">
                <measResults>0 0 0 0 0 0 0 0 0 0 0 0 0 0 0 0 0 0 0 0 0 0 0 0 0 0 0 0 0 0 0 0 0 </measResults>
            </measValue>
            <measValue measObjLdn="966.MBTS.1/Cell:eNodeB Function Name=966_L_1, Local Cell ID=81, Cell Name=966_L_1_21F01, eNodeB ID=9660, Cell FDD TDD indication=CELL_FDD">
                <measResults>0 0 0 0 0 0 0 0 0 0 0 0 0 0 0 0 0 0 0 0 0 0 0 0 0 0 0 0 0 0 0 0 0 </measResults>
            </measValue>
            <measValue measObjLdn="966.MBTS.1/Cell:eNodeB Function Name=966_L_1, Local Cell ID=82, Cell Name=966_L_1_21F02, eNodeB ID=9660, Cell FDD TDD indication=CELL_FDD">
                <measResults>0 0 0 0 0 0 0 0 0 0 0 0 0 0 0 0 0 0 0 0 0 0 0 0 0 0 0 0 0 0 0 0 0 </measResults>
            </measValue>
            <measValue measObjLdn="966.MBTS.1/Cell:eNodeB Function Name=966_L_1, Local Cell ID=83, Cell Name=966_L_1_21F03, eNodeB ID=9660, Cell FDD TDD indication=CELL_FDD">
                <measResults>0 0 0 0 0 0 0 0 0 0 0 0 0 0 0 0 0 0 0 0 0 0 0 0 0 0 0 0 0 0 0 0 0 </measResults>
            </measValue>
        </measInfo>
        <measInfo measInfoId="1526726805">
            <granPeriod duration="PT3600S" endTime="2016-11-16T01:00:00+01:00"/>
            <repPeriod duration="PT3600S"/>
            <measTypes>1526736799 1526736800 1526736801 1526736802 1526736803 1526736804 1526736805 1526736806 1526736807 1526736808 1526736809 1526736810 1526736811 1526736812 1526736813 1526736814 1526736815 1526736816 1526736817 1526736818 1526736819 1526736820 1526736821 1526736822 1526736823 1526736824 1526736825 1526736826 1526736827 1526736828 1526736829 1526736830 1526736831 1526736832 1526736833 1526736834 1526736835 1526736836 1526736837 1526736838 1526736839 1526736840 1526736841 1526736842 1526736843 1526736844 1526736845 1526736846 </measTypes>
            <measValue measObjLdn="966.MBTS.1/Cell:eNodeB Function Name=966_L_1, Local Cell ID=9, Cell Name=966_L_1_18F01, eNodeB ID=9660, Cell FDD TDD indication=CELL_FDD">
                <measResults>0 0 0 0 0 0 0 0 0 0 0 0 0 0 0 0 1885 211 572 207 92 23 31 18 0 0 0 0 0 0 0 0 0 0 0 0 0 0 0 0 958 941 195 699 197 38 9 2 </measResults>
            </measValue>
            <measValue measObjLdn="966.MBTS.1/Cell:eNodeB Function Name=966_L_1, Local Cell ID=10, Cell Name=966_L_1_18F02, eNodeB ID=9660, Cell FDD TDD indication=CELL_FDD">
                <measResults>0 0 0 0 0 0 0 0 0 0 0 0 0 0 0 0 125 131 97 23 9 3 3 0 0 0 0 0 0 0 0 0 0 0 0 0 0 0 0 0 44 204 23 93 23 4 0 0 </measResults>
            </measValue>
            <measValue measObjLdn="966.MBTS.1/Cell:eNodeB Function Name=966_L_1, Local Cell ID=11, Cell Name=966_L_1_18F03, eNodeB ID=9660, Cell FDD TDD indication=CELL_FDD">
                <measResults>0 0 0 0 0 0 0 0 0 0 0 0 0 0 0 0 1799 177 497 199 59 14 18 11 0 0 0 0 0 0 0 0 0 0 0 0 0 0 0 0 869 935 162 622 149 34 3 0 </measResults>
            </measValue>
            <measValue measObjLdn="966.MBTS.1/Cell:eNodeB Function Name=966_L_1, Local Cell ID=21, Cell Name=966_L_1_09F01, eNodeB ID=9660, Cell FDD TDD indication=CELL_FDD">
                <measResults>0 0 0 0 0 0 0 0 0 0 0 0 0 0 0 0 119 3 14 9 2 1 1 0 0 0 0 0 0 0 0 0 0 0 0 0 0 0 0 0 84 31 4 21 8 1 0 0 </measResults>
            </measValue>
            <measValue measObjLdn="966.MBTS.1/Cell:eNodeB Function Name=966_L_1, Local Cell ID=22, Cell Name=966_L_1_09F02, eNodeB ID=9660, Cell FDD TDD indication=CELL_FDD">
                <measResults>0 0 0 0 0 0 0 0 0 0 0 0 0 0 0 0 11 3 5 1 0 0 0 0 0 0 0 0 0 0 0 0 0 0 0 0 0 0 0 0 7 7 1 5 0 0 0 0 </measResults>
            </measValue>
            <measValue measObjLdn="966.MBTS.1/Cell:eNodeB Function Name=966_L_1, Local Cell ID=23, Cell Name=966_L_1_09F03, eNodeB ID=9660, Cell FDD TDD indication=CELL_FDD">
                <measResults>0 0 0 0 0 0 0 0 0 0 0 0 0 0 0 0 21 2 0 0 1 1 0 0 0 0 0 0 0 0 0 0 0 0 0 0 0 0 0 0 18 3 0 2 1 1 0 0 </measResults>
            </measValue>
            <measValue measObjLdn="966.MBTS.1/Cell:eNodeB Function Name=966_L_1, Local Cell ID=81, Cell Name=966_L_1_21F01, eNodeB ID=9660, Cell FDD TDD indication=CELL_FDD">
                <measResults>0 0 0 0 0 0 0 0 0 0 0 0 0 0 0 0 0 0 0 0 0 0 0 0 0 0 0 0 0 0 0 0 0 0 0 0 0 0 0 0 0 0 0 0 0 0 0 0 </measResults>
            </measValue>
            <measValue measObjLdn="966.MBTS.1/Cell:eNodeB Function Name=966_L_1, Local Cell ID=82, Cell Name=966_L_1_21F02, eNodeB ID=9660, Cell FDD TDD indication=CELL_FDD">
                <measResults>0 0 0 0 0 0 0 0 0 0 0 0 0 0 0 0 0 0 0 0 0 0 0 0 0 0 0 0 0 0 0 0 0 0 0 0 0 0 0 0 0 0 0 0 0 0 0 0 </measResults>
            </measValue>
            <measValue measObjLdn="966.MBTS.1/Cell:eNodeB Function Name=966_L_1, Local Cell ID=83, Cell Name=966_L_1_21F03, eNodeB ID=9660, Cell FDD TDD indication=CELL_FDD">
                <measResults>0 0 0 0 0 0 0 0 0 0 0 0 0 0 0 0 0 0 0 0 0 1 0 0 0 0 0 0 0 0 0 0 0 0 0 0 0 0 0 0 0 0 0 0 0 1 0 0 </measResults>
            </measValue>
        </measInfo>
        <measInfo measInfoId="1526726807">
            <granPeriod duration="PT3600S" endTime="2016-11-16T01:00:00+01:00"/>
            <repPeriod duration="PT3600S"/>
            <measTypes>1526737680 1526737681 1526737682 1526737683 1526737684 1526737685 1526737686 1526737687 1526737784 </measTypes>
            <measValue measObjLdn="966.MBTS.1/Cell:eNodeB Function Name=966_L_1, Local Cell ID=9, Cell Name=966_L_1_18F01, eNodeB ID=9660, Cell FDD TDD indication=CELL_FDD">
                <measResults>0 0 0 0 0 0 0 0 0 </measResults>
            </measValue>
            <measValue measObjLdn="966.MBTS.1/Cell:eNodeB Function Name=966_L_1, Local Cell ID=10, Cell Name=966_L_1_18F02, eNodeB ID=9660, Cell FDD TDD indication=CELL_FDD">
                <measResults>0 0 0 0 0 0 0 0 0 </measResults>
            </measValue>
            <measValue measObjLdn="966.MBTS.1/Cell:eNodeB Function Name=966_L_1, Local Cell ID=11, Cell Name=966_L_1_18F03, eNodeB ID=9660, Cell FDD TDD indication=CELL_FDD">
                <measResults>0 0 0 0 0 0 0 0 0 </measResults>
            </measValue>
            <measValue measObjLdn="966.MBTS.1/Cell:eNodeB Function Name=966_L_1, Local Cell ID=21, Cell Name=966_L_1_09F01, eNodeB ID=9660, Cell FDD TDD indication=CELL_FDD">
                <measResults>0 0 0 0 0 0 0 0 0 </measResults>
            </measValue>
            <measValue measObjLdn="966.MBTS.1/Cell:eNodeB Function Name=966_L_1, Local Cell ID=22, Cell Name=966_L_1_09F02, eNodeB ID=9660, Cell FDD TDD indication=CELL_FDD">
                <measResults>0 0 0 0 0 0 0 0 0 </measResults>
            </measValue>
            <measValue measObjLdn="966.MBTS.1/Cell:eNodeB Function Name=966_L_1, Local Cell ID=23, Cell Name=966_L_1_09F03, eNodeB ID=9660, Cell FDD TDD indication=CELL_FDD">
                <measResults>0 0 0 0 0 0 0 0 0 </measResults>
            </measValue>
            <measValue measObjLdn="966.MBTS.1/Cell:eNodeB Function Name=966_L_1, Local Cell ID=81, Cell Name=966_L_1_21F01, eNodeB ID=9660, Cell FDD TDD indication=CELL_FDD">
                <measResults>0 0 0 0 0 0 0 0 0 </measResults>
            </measValue>
            <measValue measObjLdn="966.MBTS.1/Cell:eNodeB Function Name=966_L_1, Local Cell ID=82, Cell Name=966_L_1_21F02, eNodeB ID=9660, Cell FDD TDD indication=CELL_FDD">
                <measResults>0 0 0 0 0 0 0 0 0 </measResults>
            </measValue>
            <measValue measObjLdn="966.MBTS.1/Cell:eNodeB Function Name=966_L_1, Local Cell ID=83, Cell Name=966_L_1_21F03, eNodeB ID=9660, Cell FDD TDD indication=CELL_FDD">
                <measResults>0 0 0 0 0 0 0 0 0 </measResults>
            </measValue>
        </measInfo>
        <measInfo measInfoId="1526726808">
            <granPeriod duration="PT3600S" endTime="2016-11-16T01:00:00+01:00"/>
            <repPeriod duration="PT3600S"/>
            <measTypes>1526737696 1526737697 1526737698 1526737699 1526737700 1526737820 1526737825 1526737826 1526739734 1526739735 1526739736 1526739737 1526739738 1526739739 1526739790 1526739791 1526739792 1526739793 1526739794 1526739795 1526740470 1526740471 1526740472 1526740473 1526740474 1526740475 1526740476 1526740477 1526740490 1526740491 1526740492 1526740493 1526740494 1526741632 1526741633 1526741634 1526741635 1526741636 1526741637 1526741638 1526741639 1526741640 1526741641 1526741642 1526741643 1526741644 1526741645 1526741646 1526741647 1526741648 1526741649 1526741650 1526741651 1526741652 1526741653 1526741654 1526741655 1526741657 1526741658 1526741665 1526741666 1526741729 1526741730 1526741731 1526741732 1526741733 1526741734 1526741876 1526741877 1526741878 1526741879 1526741880 1526741881 1526741925 1526741926 1526741927 1526741928 1526741929 1526741930 1526742061 1526742062 1526742063 1526742064 1526742065 1526742066 1526742143 1526742144 1526742145 1526742146 1526742149 1526742150 1526742151 1526742152 </measTypes>
            <measValue measObjLdn="966.MBTS.1/Cell:eNodeB Function Name=966_L_1, Local Cell ID=9, Cell Name=966_L_1_18F01, eNodeB ID=9660, Cell FDD TDD indication=CELL_FDD">
                <measResults>0 0 0 0 0 0 0 0 0 0 0 0 0 0 0 0 0 0 0 0 0 0 0 0 0 0 0 0 0 0 0 0 0 0 0 0 0 0 0 0 0 0 0 0 0 0 0 0 0 0 0 0 0 0 0 0 0 0 0 0 0 0 0 0 0 0 0 0 0 0 0 0 0 0 0 0 0 0 0 0 0 0 0 0 0 2 0 2 0 0 0 0 0 </measResults>
            </measValue>
            <measValue measObjLdn="966.MBTS.1/Cell:eNodeB Function Name=966_L_1, Local Cell ID=10, Cell Name=966_L_1_18F02, eNodeB ID=9660, Cell FDD TDD indication=CELL_FDD">
                <measResults>0 0 0 0 0 0 0 0 0 0 0 0 0 0 0 0 0 0 0 0 0 0 0 0 0 0 0 0 0 0 0 0 0 0 0 0 0 0 0 0 0 0 0 0 0 0 0 0 0 0 0 0 0 0 0 0 0 0 0 0 0 0 0 0 0 0 0 0 0 0 0 0 0 0 0 0 0 0 0 0 0 0 0 0 0 0 0 0 0 0 0 0 0 </measResults>
            </measValue>
            <measValue measObjLdn="966.MBTS.1/Cell:eNodeB Function Name=966_L_1, Local Cell ID=11, Cell Name=966_L_1_18F03, eNodeB ID=9660, Cell FDD TDD indication=CELL_FDD">
                <measResults>0 0 0 0 0 0 0 0 0 0 0 0 0 0 0 0 0 0 0 0 0 0 0 0 0 0 0 0 0 0 0 0 0 0 0 0 0 0 0 0 0 0 0 0 0 0 0 0 0 0 0 0 0 0 0 0 0 0 0 0 0 0 0 0 0 0 0 0 0 0 0 0 0 0 0 0 0 0 0 0 0 0 0 0 0 0 0 0 0 0 0 0 0 </measResults>
            </measValue>
            <measValue measObjLdn="966.MBTS.1/Cell:eNodeB Function Name=966_L_1, Local Cell ID=21, Cell Name=966_L_1_09F01, eNodeB ID=9660, Cell FDD TDD indication=CELL_FDD">
                <measResults>0 0 0 0 0 0 0 0 0 0 0 0 0 0 0 0 0 0 0 0 0 0 0 0 0 0 0 0 0 0 0 0 0 0 0 0 0 0 0 0 0 0 0 0 0 0 0 0 0 0 0 0 0 0 0 0 0 0 0 0 0 0 0 0 0 0 0 0 0 0 0 0 0 0 0 0 0 0 0 0 0 0 0 0 0 0 0 0 0 0 0 0 0 </measResults>
            </measValue>
            <measValue measObjLdn="966.MBTS.1/Cell:eNodeB Function Name=966_L_1, Local Cell ID=22, Cell Name=966_L_1_09F02, eNodeB ID=9660, Cell FDD TDD indication=CELL_FDD">
                <measResults>0 0 0 0 0 0 0 0 0 0 0 0 0 0 0 0 0 0 0 0 0 0 0 0 0 0 0 0 0 0 0 0 0 0 0 0 0 0 0 0 0 0 0 0 0 0 0 0 0 0 0 0 0 0 0 0 0 0 0 0 0 0 0 0 0 0 0 0 0 0 0 0 0 0 0 0 0 0 0 0 0 0 0 0 0 0 0 0 0 0 0 0 0 </measResults>
            </measValue>
            <measValue measObjLdn="966.MBTS.1/Cell:eNodeB Function Name=966_L_1, Local Cell ID=23, Cell Name=966_L_1_09F03, eNodeB ID=9660, Cell FDD TDD indication=CELL_FDD">
                <measResults>0 0 0 0 0 0 0 0 0 0 0 0 0 0 0 0 0 0 0 0 0 0 0 0 0 0 0 0 0 0 0 0 0 0 0 0 0 0 0 0 0 0 0 0 0 0 0 0 0 0 0 0 0 0 0 0 0 0 0 0 0 0 0 0 0 0 0 0 0 0 0 0 0 0 0 0 0 0 0 0 0 0 0 0 0 0 0 0 0 0 0 0 0 </measResults>
            </measValue>
            <measValue measObjLdn="966.MBTS.1/Cell:eNodeB Function Name=966_L_1, Local Cell ID=81, Cell Name=966_L_1_21F01, eNodeB ID=9660, Cell FDD TDD indication=CELL_FDD">
                <measResults>0 0 0 0 0 0 0 0 0 0 0 0 0 0 0 0 0 0 0 0 0 0 0 0 0 0 0 0 0 0 0 0 0 0 0 0 0 0 0 0 0 0 0 0 0 0 0 0 0 0 0 0 0 0 0 0 0 0 0 0 0 0 0 0 0 0 0 0 0 0 0 0 0 0 0 0 0 0 0 0 0 0 0 0 0 0 0 0 0 0 0 0 0 </measResults>
            </measValue>
            <measValue measObjLdn="966.MBTS.1/Cell:eNodeB Function Name=966_L_1, Local Cell ID=82, Cell Name=966_L_1_21F02, eNodeB ID=9660, Cell FDD TDD indication=CELL_FDD">
                <measResults>0 0 0 0 0 0 0 0 0 0 0 0 0 0 0 0 0 0 0 0 0 0 0 0 0 0 0 0 0 0 0 0 0 0 0 0 0 0 0 0 0 0 0 0 0 0 0 0 0 0 0 0 0 0 0 0 0 0 0 0 0 0 0 0 0 0 0 0 0 0 0 0 0 0 0 0 0 0 0 0 0 0 0 0 0 0 0 0 0 0 0 0 0 </measResults>
            </measValue>
            <measValue measObjLdn="966.MBTS.1/Cell:eNodeB Function Name=966_L_1, Local Cell ID=83, Cell Name=966_L_1_21F03, eNodeB ID=9660, Cell FDD TDD indication=CELL_FDD">
                <measResults>0 0 0 0 0 0 0 0 0 0 0 0 0 0 0 0 0 0 0 0 0 0 0 0 0 0 0 0 0 0 0 0 0 0 0 0 0 0 0 0 0 0 0 0 0 0 0 0 0 0 0 0 0 0 0 0 0 0 0 0 0 0 0 0 0 0 0 0 0 0 0 0 0 0 0 0 0 0 0 0 0 0 0 0 0 0 0 0 0 0 0 0 0 </measResults>
            </measValue>
        </measInfo>
        <measInfo measInfoId="1526726812">
            <granPeriod duration="PT3600S" endTime="2016-11-16T01:00:00+01:00"/>
            <repPeriod duration="PT3600S"/>
            <measTypes>1526739682 1526739683 1526739684 1526739685 1526739686 1526739687 1526739688 1526739689 1526739690 1526739691 1526739692 1526739693 1526739694 1526739695 1526739696 1526739697 1526739698 1526739699 1526739700 1526739701 1526739702 1526739703 1526739704 1526739705 1526739706 1526739707 1526739708 1526739709 1526739710 1526739711 1526739712 1526739713 </measTypes>
            <measValue measObjLdn="966.MBTS.1/Cell:eNodeB Function Name=966_L_1, Local Cell ID=9, Cell Name=966_L_1_18F01, eNodeB ID=9660, Cell FDD TDD indication=CELL_FDD">
                <measResults>0 0 0 0 0 0 0 0 0 0 0 0 0 0 0 0 0 0 0 0 0 0 0 0 0 0 0 0 0 0 0 0 </measResults>
            </measValue>
            <measValue measObjLdn="966.MBTS.1/Cell:eNodeB Function Name=966_L_1, Local Cell ID=10, Cell Name=966_L_1_18F02, eNodeB ID=9660, Cell FDD TDD indication=CELL_FDD">
                <measResults>0 0 0 0 0 0 0 0 0 0 0 0 0 0 0 0 0 0 0 0 0 0 0 0 0 0 0 0 0 0 0 0 </measResults>
            </measValue>
            <measValue measObjLdn="966.MBTS.1/Cell:eNodeB Function Name=966_L_1, Local Cell ID=11, Cell Name=966_L_1_18F03, eNodeB ID=9660, Cell FDD TDD indication=CELL_FDD">
                <measResults>0 0 0 0 0 0 0 0 0 0 0 0 0 0 0 0 0 0 0 0 0 0 0 0 0 0 0 0 0 0 0 0 </measResults>
            </measValue>
            <measValue measObjLdn="966.MBTS.1/Cell:eNodeB Function Name=966_L_1, Local Cell ID=21, Cell Name=966_L_1_09F01, eNodeB ID=9660, Cell FDD TDD indication=CELL_FDD">
                <measResults>0 0 0 0 0 0 0 0 0 0 0 0 0 0 0 0 0 0 0 0 0 0 0 0 0 0 0 0 0 0 0 0 </measResults>
            </measValue>
            <measValue measObjLdn="966.MBTS.1/Cell:eNodeB Function Name=966_L_1, Local Cell ID=22, Cell Name=966_L_1_09F02, eNodeB ID=9660, Cell FDD TDD indication=CELL_FDD">
                <measResults>0 0 0 0 0 0 0 0 0 0 0 0 0 0 0 0 0 0 0 0 0 0 0 0 0 0 0 0 0 0 0 0 </measResults>
            </measValue>
            <measValue measObjLdn="966.MBTS.1/Cell:eNodeB Function Name=966_L_1, Local Cell ID=23, Cell Name=966_L_1_09F03, eNodeB ID=9660, Cell FDD TDD indication=CELL_FDD">
                <measResults>0 0 0 0 0 0 0 0 0 0 0 0 0 0 0 0 0 0 0 0 0 0 0 0 0 0 0 0 0 0 0 0 </measResults>
            </measValue>
            <measValue measObjLdn="966.MBTS.1/Cell:eNodeB Function Name=966_L_1, Local Cell ID=81, Cell Name=966_L_1_21F01, eNodeB ID=9660, Cell FDD TDD indication=CELL_FDD">
                <measResults>0 0 0 0 0 0 0 0 0 0 0 0 0 0 0 0 0 0 0 0 0 0 0 0 0 0 0 0 0 0 0 0 </measResults>
            </measValue>
            <measValue measObjLdn="966.MBTS.1/Cell:eNodeB Function Name=966_L_1, Local Cell ID=82, Cell Name=966_L_1_21F02, eNodeB ID=9660, Cell FDD TDD indication=CELL_FDD">
                <measResults>0 0 0 0 0 0 0 0 0 0 0 0 0 0 0 0 0 0 0 0 0 0 0 0 0 0 0 0 0 0 0 0 </measResults>
            </measValue>
            <measValue measObjLdn="966.MBTS.1/Cell:eNodeB Function Name=966_L_1, Local Cell ID=83, Cell Name=966_L_1_21F03, eNodeB ID=9660, Cell FDD TDD indication=CELL_FDD">
                <measResults>0 0 0 0 0 0 0 0 0 0 0 0 0 0 0 0 0 0 0 0 0 0 0 0 0 0 0 0 0 0 0 0 </measResults>
            </measValue>
        </measInfo>
        <measInfo measInfoId="1526726814">
            <granPeriod duration="PT3600S" endTime="2016-11-16T01:00:00+01:00"/>
            <repPeriod duration="PT3600S"/>
            <measTypes>1526739732 1526739733 </measTypes>
            <measValue measObjLdn="966.MBTS.1/Cell:eNodeB Function Name=966_L_1, Local Cell ID=9, Cell Name=966_L_1_18F01, eNodeB ID=9660, Cell FDD TDD indication=CELL_FDD">
                <measResults>0 0 </measResults>
            </measValue>
            <measValue measObjLdn="966.MBTS.1/Cell:eNodeB Function Name=966_L_1, Local Cell ID=10, Cell Name=966_L_1_18F02, eNodeB ID=9660, Cell FDD TDD indication=CELL_FDD">
                <measResults>0 0 </measResults>
            </measValue>
            <measValue measObjLdn="966.MBTS.1/Cell:eNodeB Function Name=966_L_1, Local Cell ID=11, Cell Name=966_L_1_18F03, eNodeB ID=9660, Cell FDD TDD indication=CELL_FDD">
                <measResults>0 0 </measResults>
            </measValue>
            <measValue measObjLdn="966.MBTS.1/Cell:eNodeB Function Name=966_L_1, Local Cell ID=21, Cell Name=966_L_1_09F01, eNodeB ID=9660, Cell FDD TDD indication=CELL_FDD">
                <measResults>0 0 </measResults>
            </measValue>
            <measValue measObjLdn="966.MBTS.1/Cell:eNodeB Function Name=966_L_1, Local Cell ID=22, Cell Name=966_L_1_09F02, eNodeB ID=9660, Cell FDD TDD indication=CELL_FDD">
                <measResults>0 0 </measResults>
            </measValue>
            <measValue measObjLdn="966.MBTS.1/Cell:eNodeB Function Name=966_L_1, Local Cell ID=23, Cell Name=966_L_1_09F03, eNodeB ID=9660, Cell FDD TDD indication=CELL_FDD">
                <measResults>0 0 </measResults>
            </measValue>
            <measValue measObjLdn="966.MBTS.1/Cell:eNodeB Function Name=966_L_1, Local Cell ID=81, Cell Name=966_L_1_21F01, eNodeB ID=9660, Cell FDD TDD indication=CELL_FDD">
                <measResults>0 0 </measResults>
            </measValue>
            <measValue measObjLdn="966.MBTS.1/Cell:eNodeB Function Name=966_L_1, Local Cell ID=82, Cell Name=966_L_1_21F02, eNodeB ID=9660, Cell FDD TDD indication=CELL_FDD">
                <measResults>0 0 </measResults>
            </measValue>
            <measValue measObjLdn="966.MBTS.1/Cell:eNodeB Function Name=966_L_1, Local Cell ID=83, Cell Name=966_L_1_21F03, eNodeB ID=9660, Cell FDD TDD indication=CELL_FDD">
                <measResults>0 0 </measResults>
            </measValue>
        </measInfo>
        <measInfo measInfoId="1526726816">
            <granPeriod duration="PT3600S" endTime="2016-11-16T01:00:00+01:00"/>
            <repPeriod duration="PT3600S"/>
            <measTypes>1526741685 1526741686 1526741687 1526741688 1526741689 1526741690 1526741691 1526741692 1526741693 1526741694 1526741695 1526741696 1526741697 1526741698 1526741699 1526741700 1526741701 1526741702 1526741703 1526741704 1526741705 1526741706 1526741707 1526741708 1526741709 1526741710 1526741711 1526741712 1526741713 1526741714 1526741715 1526741716 1526741717 1526741718 1526741719 1526741720 1526741721 1526741722 1526741723 1526741724 1526741725 1526741726 1526741946 1526741947 1526742132 </measTypes>
            <measValue measObjLdn="966.MBTS.1/Cell:eNodeB Function Name=966_L_1, Local Cell ID=9, Cell Name=966_L_1_18F01, eNodeB ID=9660, Cell FDD TDD indication=CELL_FDD">
                <measResults>0 0 0 0 0 0 0 0 0 0 0 0 0 0 0 0 0 0 0 0 0 0 0 0 0 0 0 0 0 0 0 0 0 0 0 0 0 0 0 0 0 0 0 0 0 </measResults>
            </measValue>
            <measValue measObjLdn="966.MBTS.1/Cell:eNodeB Function Name=966_L_1, Local Cell ID=10, Cell Name=966_L_1_18F02, eNodeB ID=9660, Cell FDD TDD indication=CELL_FDD">
                <measResults>0 0 0 0 0 0 0 0 0 0 0 0 0 0 0 0 0 0 0 0 0 0 0 0 0 0 0 0 0 0 0 0 0 0 0 0 0 0 0 0 0 0 0 0 0 </measResults>
            </measValue>
            <measValue measObjLdn="966.MBTS.1/Cell:eNodeB Function Name=966_L_1, Local Cell ID=11, Cell Name=966_L_1_18F03, eNodeB ID=9660, Cell FDD TDD indication=CELL_FDD">
                <measResults>0 0 0 0 0 0 0 0 0 0 0 0 0 0 0 0 0 0 0 0 0 0 0 0 0 0 0 0 0 0 0 0 0 0 0 0 0 0 0 0 0 0 0 0 0 </measResults>
            </measValue>
            <measValue measObjLdn="966.MBTS.1/Cell:eNodeB Function Name=966_L_1, Local Cell ID=21, Cell Name=966_L_1_09F01, eNodeB ID=9660, Cell FDD TDD indication=CELL_FDD">
                <measResults>0 0 0 0 0 0 0 0 0 0 0 0 0 0 0 0 0 0 0 0 0 0 0 0 0 0 0 0 0 0 0 0 0 0 0 0 0 0 0 0 0 0 0 0 0 </measResults>
            </measValue>
            <measValue measObjLdn="966.MBTS.1/Cell:eNodeB Function Name=966_L_1, Local Cell ID=22, Cell Name=966_L_1_09F02, eNodeB ID=9660, Cell FDD TDD indication=CELL_FDD">
                <measResults>0 0 0 0 0 0 0 0 0 0 0 0 0 0 0 0 0 0 0 0 0 0 0 0 0 0 0 0 0 0 0 0 0 0 0 0 0 0 0 0 0 0 0 0 0 </measResults>
            </measValue>
            <measValue measObjLdn="966.MBTS.1/Cell:eNodeB Function Name=966_L_1, Local Cell ID=23, Cell Name=966_L_1_09F03, eNodeB ID=9660, Cell FDD TDD indication=CELL_FDD">
                <measResults>0 0 0 0 0 0 0 0 0 0 0 0 0 0 0 0 0 0 0 0 0 0 0 0 0 0 0 0 0 0 0 0 0 0 0 0 0 0 0 0 0 0 0 0 0 </measResults>
            </measValue>
            <measValue measObjLdn="966.MBTS.1/Cell:eNodeB Function Name=966_L_1, Local Cell ID=81, Cell Name=966_L_1_21F01, eNodeB ID=9660, Cell FDD TDD indication=CELL_FDD">
                <measResults>0 0 0 0 0 0 0 0 0 0 0 0 0 0 0 0 0 0 0 0 0 0 0 0 0 0 0 0 0 0 0 0 0 0 0 0 0 0 0 0 0 0 0 0 0 </measResults>
            </measValue>
            <measValue measObjLdn="966.MBTS.1/Cell:eNodeB Function Name=966_L_1, Local Cell ID=82, Cell Name=966_L_1_21F02, eNodeB ID=9660, Cell FDD TDD indication=CELL_FDD">
                <measResults>0 0 0 0 0 0 0 0 0 0 0 0 0 0 0 0 0 0 0 0 0 0 0 0 0 0 0 0 0 0 0 0 0 0 0 0 0 0 0 0 0 0 0 0 0 </measResults>
            </measValue>
            <measValue measObjLdn="966.MBTS.1/Cell:eNodeB Function Name=966_L_1, Local Cell ID=83, Cell Name=966_L_1_21F03, eNodeB ID=9660, Cell FDD TDD indication=CELL_FDD">
                <measResults>0 0 0 0 0 0 0 0 0 0 0 0 0 0 0 0 0 0 0 0 0 0 0 0 0 0 0 0 0 0 0 0 0 0 0 0 0 0 0 0 0 0 0 0 0 </measResults>
            </measValue>
        </measInfo>
        <measInfo measInfoId="1526726817">
            <granPeriod duration="PT3600S" endTime="2016-11-16T01:00:00+01:00"/>
            <repPeriod duration="PT3600S"/>
            <measTypes>1526741780 1526741781 1526741782 1526741783 1526741784 1526741785 1526741786 1526741787 1526741788 1526741789 1526741790 1526741791 1526741792 1526741793 1526741794 1526741795 1526741796 1526741797 1526741798 1526741799 1526741811 1526741812 1526741813 1526741814 1526741815 1526741816 1526741817 1526741818 1526741819 1526741820 1526741821 1526741822 1526741823 1526741824 1526741825 1526741826 1526741827 1526741828 1526741829 1526741830 1526741831 1526741832 1526741833 1526741834 1526741835 1526741836 1526741837 1526741838 1526741839 1526741840 </measTypes>
            <measValue measObjLdn="966.MBTS.1/Cell:eNodeB Function Name=966_L_1, Local Cell ID=9, Cell Name=966_L_1_18F01, eNodeB ID=9660, Cell FDD TDD indication=CELL_FDD">
                <measResults>0 0 0 0 0 0 0 0 0 0 0 0 0 0 0 0 0 0 0 0 0 0 0 0 0 0 0 0 0 0 0 0 0 0 0 0 0 0 0 0 0 0 0 0 0 0 0 0 0 0 </measResults>
            </measValue>
            <measValue measObjLdn="966.MBTS.1/Cell:eNodeB Function Name=966_L_1, Local Cell ID=10, Cell Name=966_L_1_18F02, eNodeB ID=9660, Cell FDD TDD indication=CELL_FDD">
                <measResults>0 0 0 0 0 0 0 0 0 0 0 0 0 0 0 0 0 0 0 0 0 0 0 0 0 0 0 0 0 0 0 0 0 0 0 0 0 0 0 0 0 0 0 0 0 0 0 0 0 0 </measResults>
            </measValue>
            <measValue measObjLdn="966.MBTS.1/Cell:eNodeB Function Name=966_L_1, Local Cell ID=11, Cell Name=966_L_1_18F03, eNodeB ID=9660, Cell FDD TDD indication=CELL_FDD">
                <measResults>0 0 0 0 0 0 0 0 0 0 0 0 0 0 0 0 0 0 0 0 0 0 0 0 0 0 0 0 0 0 0 0 0 0 0 0 0 0 0 0 0 0 0 0 0 0 0 0 0 0 </measResults>
            </measValue>
            <measValue measObjLdn="966.MBTS.1/Cell:eNodeB Function Name=966_L_1, Local Cell ID=21, Cell Name=966_L_1_09F01, eNodeB ID=9660, Cell FDD TDD indication=CELL_FDD">
                <measResults>0 0 0 0 0 0 0 0 0 0 0 0 0 0 0 0 0 0 0 0 0 0 0 0 0 0 0 0 0 0 0 0 0 0 0 0 0 0 0 0 0 0 0 0 0 0 0 0 0 0 </measResults>
            </measValue>
            <measValue measObjLdn="966.MBTS.1/Cell:eNodeB Function Name=966_L_1, Local Cell ID=22, Cell Name=966_L_1_09F02, eNodeB ID=9660, Cell FDD TDD indication=CELL_FDD">
                <measResults>0 0 0 0 0 0 0 0 0 0 0 0 0 0 0 0 0 0 0 0 0 0 0 0 0 0 0 0 0 0 0 0 0 0 0 0 0 0 0 0 0 0 0 0 0 0 0 0 0 0 </measResults>
            </measValue>
            <measValue measObjLdn="966.MBTS.1/Cell:eNodeB Function Name=966_L_1, Local Cell ID=23, Cell Name=966_L_1_09F03, eNodeB ID=9660, Cell FDD TDD indication=CELL_FDD">
                <measResults>0 0 0 0 0 0 0 0 0 0 0 0 0 0 0 0 0 0 0 0 0 0 0 0 0 0 0 0 0 0 0 0 0 0 0 0 0 0 0 0 0 0 0 0 0 0 0 0 0 0 </measResults>
            </measValue>
            <measValue measObjLdn="966.MBTS.1/Cell:eNodeB Function Name=966_L_1, Local Cell ID=81, Cell Name=966_L_1_21F01, eNodeB ID=9660, Cell FDD TDD indication=CELL_FDD">
                <measResults>0 0 0 0 0 0 0 0 0 0 0 0 0 0 0 0 0 0 0 0 0 0 0 0 0 0 0 0 0 0 0 0 0 0 0 0 0 0 0 0 0 0 0 0 0 0 0 0 0 0 </measResults>
            </measValue>
            <measValue measObjLdn="966.MBTS.1/Cell:eNodeB Function Name=966_L_1, Local Cell ID=82, Cell Name=966_L_1_21F02, eNodeB ID=9660, Cell FDD TDD indication=CELL_FDD">
                <measResults>0 0 0 0 0 0 0 0 0 0 0 0 0 0 0 0 0 0 0 0 0 0 0 0 0 0 0 0 0 0 0 0 0 0 0 0 0 0 0 0 0 0 0 0 0 0 0 0 0 0 </measResults>
            </measValue>
            <measValue measObjLdn="966.MBTS.1/Cell:eNodeB Function Name=966_L_1, Local Cell ID=83, Cell Name=966_L_1_21F03, eNodeB ID=9660, Cell FDD TDD indication=CELL_FDD">
                <measResults>0 0 0 0 0 0 0 0 0 0 0 0 0 0 0 0 0 0 0 0 0 0 0 0 0 0 0 0 0 0 0 0 0 0 0 0 0 0 0 0 0 0 0 0 0 0 0 0 0 0 </measResults>
            </measValue>
        </measInfo>
        <measInfo measInfoId="1526726818">
            <granPeriod duration="PT3600S" endTime="2016-11-16T01:00:00+01:00"/>
            <repPeriod duration="PT3600S"/>
            <measTypes>1526741893 1526741894 1526741895 1526741896 </measTypes>
            <measValue measObjLdn="966.MBTS.1/Cell:eNodeB Function Name=966_L_1, Local Cell ID=9, Cell Name=966_L_1_18F01, eNodeB ID=9660, Cell FDD TDD indication=CELL_FDD">
                <measResults>0 0 0 3 </measResults>
            </measValue>
            <measValue measObjLdn="966.MBTS.1/Cell:eNodeB Function Name=966_L_1, Local Cell ID=10, Cell Name=966_L_1_18F02, eNodeB ID=9660, Cell FDD TDD indication=CELL_FDD">
                <measResults>1 1 1 0 </measResults>
            </measValue>
            <measValue measObjLdn="966.MBTS.1/Cell:eNodeB Function Name=966_L_1, Local Cell ID=11, Cell Name=966_L_1_18F03, eNodeB ID=9660, Cell FDD TDD indication=CELL_FDD">
                <measResults>2 0 0 0 </measResults>
            </measValue>
            <measValue measObjLdn="966.MBTS.1/Cell:eNodeB Function Name=966_L_1, Local Cell ID=21, Cell Name=966_L_1_09F01, eNodeB ID=9660, Cell FDD TDD indication=CELL_FDD">
                <measResults>1 0 0 0 </measResults>
            </measValue>
            <measValue measObjLdn="966.MBTS.1/Cell:eNodeB Function Name=966_L_1, Local Cell ID=22, Cell Name=966_L_1_09F02, eNodeB ID=9660, Cell FDD TDD indication=CELL_FDD">
                <measResults>0 0 0 2 </measResults>
            </measValue>
            <measValue measObjLdn="966.MBTS.1/Cell:eNodeB Function Name=966_L_1, Local Cell ID=23, Cell Name=966_L_1_09F03, eNodeB ID=9660, Cell FDD TDD indication=CELL_FDD">
                <measResults>1 2 2 1 </measResults>
            </measValue>
            <measValue measObjLdn="966.MBTS.1/Cell:eNodeB Function Name=966_L_1, Local Cell ID=81, Cell Name=966_L_1_21F01, eNodeB ID=9660, Cell FDD TDD indication=CELL_FDD">
                <measResults>0 0 0 0 </measResults>
            </measValue>
            <measValue measObjLdn="966.MBTS.1/Cell:eNodeB Function Name=966_L_1, Local Cell ID=82, Cell Name=966_L_1_21F02, eNodeB ID=9660, Cell FDD TDD indication=CELL_FDD">
                <measResults>0 0 0 0 </measResults>
            </measValue>
            <measValue measObjLdn="966.MBTS.1/Cell:eNodeB Function Name=966_L_1, Local Cell ID=83, Cell Name=966_L_1_21F03, eNodeB ID=9660, Cell FDD TDD indication=CELL_FDD">
                <measResults>0 0 0 0 </measResults>
            </measValue>
        </measInfo>
        <measInfo measInfoId="1526726727">
            <granPeriod duration="PT3600S" endTime="2016-11-16T01:00:00+01:00"/>
            <repPeriod duration="PT3600S"/>
            <measTypes>1526728156 1526728157 </measTypes>
            <measValue measObjLdn="966.MBTS.1/eNodeBFunction:eNodeB Function Name=966_L_1">
                <measResults>0 0 </measResults>
            </measValue>
        </measInfo>
        <measInfo measInfoId="1526726733">
            <granPeriod duration="PT3600S" endTime="2016-11-16T01:00:00+01:00"/>
            <repPeriod duration="PT3600S"/>
            <measTypes>1526728334 1526736788 1526742011 1526742012 </measTypes>
            <measValue measObjLdn="966.MBTS.1/eNodeBFunction:eNodeB Function Name=966_L_1">
                <measResults>73 73 73 0 </measResults>
            </measValue>
        </measInfo>
        <measInfo measInfoId="1526726751">
            <granPeriod duration="PT3600S" endTime="2016-11-16T01:00:00+01:00"/>
            <repPeriod duration="PT3600S"/>
            <measTypes>1526728946 1526728947 1526728948 1526728949 1526728950 1526728951 1526729475 1526729476 1526729477 1526729478 1526729497 1526729498 1526729661 1526729662 1526729663 </measTypes>
            <measValue measObjLdn="966.MBTS.1/eNodeBFunction:eNodeB Function Name=966_L_1">
                <measResults>0 0 11 0 0 0 0 0 0 0 0 0 0 0 0 </measResults>
            </measValue>
        </measInfo>
        <measInfo measInfoId="1526726754">
            <granPeriod duration="PT3600S" endTime="2016-11-16T01:00:00+01:00"/>
            <repPeriod duration="PT3600S"/>
            <measTypes>1526729256 1526729257 1526729258 </measTypes>
            <measValue measObjLdn="966.MBTS.1/eNodeBFunction:eNodeB Function Name=966_L_1">
                <measResults>89712272 3989000 91429552 </measResults>
            </measValue>
        </measInfo>
        <measInfo measInfoId="1526726762">
            <granPeriod duration="PT3600S" endTime="2016-11-16T01:00:00+01:00"/>
            <repPeriod duration="PT3600S"/>
            <measTypes>1526729664 1526737750 </measTypes>
            <measValue measObjLdn="966.MBTS.1/eNodeBFunction:eNodeB Function Name=966_L_1">
                <measResults>0 0 </measResults>
            </measValue>
        </measInfo>
        <measInfo measInfoId="1526726765">
            <granPeriod duration="PT3600S" endTime="2016-11-16T01:00:00+01:00"/>
            <repPeriod duration="PT3600S"/>
            <measTypes>1526729903 1526729904 1526729905 1526729906 1526729907 1526729908 </measTypes>
            <measValue measObjLdn="966.MBTS.1/eNodeBFunction:eNodeB Function Name=966_L_1">
                <measResults>0 0 0 0 0 0 </measResults>
            </measValue>
        </measInfo>
        <measInfo measInfoId="1526726788">
            <granPeriod duration="PT3600S" endTime="2016-11-16T01:00:00+01:00"/>
            <repPeriod duration="PT3600S"/>
            <measTypes>1526732878 1526732879 1526732880 1526732881 1526732882 1526732883 1526732884 1526732885 1526732886 1526732887 </measTypes>
            <measValue measObjLdn="966.MBTS.1/eNodeBFunction:eNodeB Function Name=966_L_1">
                <measResults>0 0 0 0 0 0 0 0 0 0 </measResults>
            </measValue>
        </measInfo>
        <measInfo measInfoId="1526726792">
            <granPeriod duration="PT3600S" endTime="2016-11-16T01:00:00+01:00"/>
            <repPeriod duration="PT3600S"/>
            <measTypes>1526733176 1526733177 1526733178 1526733179 1526733180 1526733181 1526733182 1526733183 1526742010 </measTypes>
            <measValue measObjLdn="966.MBTS.1/eNodeBFunction:eNodeB Function Name=966_L_1">
                <measResults>200803771 2116872291 1555271 2000568 446230 2639859 4704160 41181228 0 </measResults>
            </measValue>
        </measInfo>
        <measInfo measInfoId="1526726798">
            <granPeriod duration="PT3600S" endTime="2016-11-16T01:00:00+01:00"/>
            <repPeriod duration="PT3600S"/>
            <measTypes>1526735557 1526735558 1526737855 </measTypes>
            <measValue measObjLdn="966.MBTS.1/eNodeBFunction:eNodeB Function Name=966_L_1">
                <measResults>0 0 0 </measResults>
            </measValue>
        </measInfo>
        <measInfo measInfoId="1526726799">
            <granPeriod duration="PT3600S" endTime="2016-11-16T01:00:00+01:00"/>
            <repPeriod duration="PT3600S"/>
            <measTypes>1526735559 1526735560 1526735561 1526735562 1526735563 1526735564 1526735565 </measTypes>
            <measValue measObjLdn="966.MBTS.1/eNodeBFunction:eNodeB Function Name=966_L_1">
                <measResults>0 0 0 0 0 0 0 </measResults>
            </measValue>
        </measInfo>
        <measInfo measInfoId="1526726800">
            <granPeriod duration="PT3600S" endTime="2016-11-16T01:00:00+01:00"/>
            <repPeriod duration="PT3600S"/>
            <measTypes>1526735566 1526735567 </measTypes>
            <measValue measObjLdn="966.MBTS.1/eNodeBFunction:eNodeB Function Name=966_L_1">
                <measResults>0 0 </measResults>
            </measValue>
        </measInfo>
        <measInfo measInfoId="1526726811">
            <granPeriod duration="PT3600S" endTime="2016-11-16T01:00:00+01:00"/>
            <repPeriod duration="PT3600S"/>
            <measTypes>1526737822 1526737823 </measTypes>
            <measValue measObjLdn="966.MBTS.1/eNodeBFunction:eNodeB Function Name=966_L_1">
                <measResults>0 0 </measResults>
            </measValue>
        </measInfo>
        <measInfo measInfoId="1526726695">
            <granPeriod duration="PT3600S" endTime="2016-11-16T01:00:00+01:00"/>
            <repPeriod duration="PT3600S"/>
            <measTypes>1526727188 1526727189 1526728767 1526728768 </measTypes>
            <measValue measObjLdn="966.MBTS.1/S1Interface:eNodeB Function Name=966_L_1, S1Interface ID=0">
                <measResults>0 0 0 0 </measResults>
            </measValue>
            <measValue measObjLdn="966.MBTS.1/S1Interface:eNodeB Function Name=966_L_1, S1Interface ID=1">
                <measResults>0 0 0 0 </measResults>
            </measValue>
            <measValue measObjLdn="966.MBTS.1/S1Interface:eNodeB Function Name=966_L_1, S1Interface ID=2">
                <measResults>0 0 0 0 </measResults>
            </measValue>
        </measInfo>
        <measInfo measInfoId="1526726696">
            <granPeriod duration="PT3600S" endTime="2016-11-16T01:00:00+01:00"/>
            <repPeriod duration="PT3600S"/>
            <measTypes>1526727202 1526727203 1526727204 1526727205 1526728766 </measTypes>
            <measValue measObjLdn="966.MBTS.1/X2Interface:eNodeB Function Name=966_L_1, X2Interface ID=0">
                <measResults>0 0 0 0 0 </measResults>
            </measValue>
            <measValue measObjLdn="966.MBTS.1/X2Interface:eNodeB Function Name=966_L_1, X2Interface ID=3">
                <measResults>0 0 0 0 0 </measResults>
            </measValue>
            <measValue measObjLdn="966.MBTS.1/X2Interface:eNodeB Function Name=966_L_1, X2Interface ID=5">
                <measResults>0 0 0 0 0 </measResults>
            </measValue>
            <measValue measObjLdn="966.MBTS.1/X2Interface:eNodeB Function Name=966_L_1, X2Interface ID=6">
                <measResults>0 0 0 0 0 </measResults>
            </measValue>
            <measValue measObjLdn="966.MBTS.1/X2Interface:eNodeB Function Name=966_L_1, X2Interface ID=8">
                <measResults>0 0 0 0 0 </measResults>
            </measValue>
            <measValue measObjLdn="966.MBTS.1/X2Interface:eNodeB Function Name=966_L_1, X2Interface ID=11">
                <measResults>0 0 0 0 0 </measResults>
            </measValue>
            <measValue measObjLdn="966.MBTS.1/X2Interface:eNodeB Function Name=966_L_1, X2Interface ID=16">
                <measResults>0 0 0 0 0 </measResults>
            </measValue>
            <measValue measObjLdn="966.MBTS.1/X2Interface:eNodeB Function Name=966_L_1, X2Interface ID=17">
                <measResults>0 0 0 0 0 </measResults>
            </measValue>
            <measValue measObjLdn="966.MBTS.1/X2Interface:eNodeB Function Name=966_L_1, X2Interface ID=18">
                <measResults>0 0 0 0 0 </measResults>
            </measValue>
            <measValue measObjLdn="966.MBTS.1/X2Interface:eNodeB Function Name=966_L_1, X2Interface ID=19">
                <measResults>0 0 0 0 0 </measResults>
            </measValue>
            <measValue measObjLdn="966.MBTS.1/X2Interface:eNodeB Function Name=966_L_1, X2Interface ID=22">
                <measResults>0 0 0 0 0 </measResults>
            </measValue>
            <measValue measObjLdn="966.MBTS.1/X2Interface:eNodeB Function Name=966_L_1, X2Interface ID=23">
                <measResults>0 0 0 0 0 </measResults>
            </measValue>
            <measValue measObjLdn="966.MBTS.1/X2Interface:eNodeB Function Name=966_L_1, X2Interface ID=24">
                <measResults>0 0 0 0 0 </measResults>
            </measValue>
            <measValue measObjLdn="966.MBTS.1/X2Interface:eNodeB Function Name=966_L_1, X2Interface ID=26">
                <measResults>0 0 0 0 0 </measResults>
            </measValue>
            <measValue measObjLdn="966.MBTS.1/X2Interface:eNodeB Function Name=966_L_1, X2Interface ID=27">
                <measResults>0 0 0 0 0 </measResults>
            </measValue>
            <measValue measObjLdn="966.MBTS.1/X2Interface:eNodeB Function Name=966_L_1, X2Interface ID=28">
                <measResults>0 0 0 0 0 </measResults>
            </measValue>
            <measValue measObjLdn="966.MBTS.1/X2Interface:eNodeB Function Name=966_L_1, X2Interface ID=29">
                <measResults>0 0 0 0 0 </measResults>
            </measValue>
            <measValue measObjLdn="966.MBTS.1/X2Interface:eNodeB Function Name=966_L_1, X2Interface ID=30">
                <measResults>0 0 0 0 0 </measResults>
            </measValue>
            <measValue measObjLdn="966.MBTS.1/X2Interface:eNodeB Function Name=966_L_1, X2Interface ID=31">
                <measResults>0 0 0 0 0 </measResults>
            </measValue>
            <measValue measObjLdn="966.MBTS.1/X2Interface:eNodeB Function Name=966_L_1, X2Interface ID=34">
                <measResults>0 0 0 0 0 </measResults>
            </measValue>
            <measValue measObjLdn="966.MBTS.1/X2Interface:eNodeB Function Name=966_L_1, X2Interface ID=35">
                <measResults>0 0 0 0 0 </measResults>
            </measValue>
            <measValue measObjLdn="966.MBTS.1/X2Interface:eNodeB Function Name=966_L_1, X2Interface ID=36">
                <measResults>0 0 0 0 0 </measResults>
            </measValue>
            <measValue measObjLdn="966.MBTS.1/X2Interface:eNodeB Function Name=966_L_1, X2Interface ID=37">
                <measResults>0 0 0 0 0 </measResults>
            </measValue>
            <measValue measObjLdn="966.MBTS.1/X2Interface:eNodeB Function Name=966_L_1, X2Interface ID=38">
                <measResults>0 0 0 0 0 </measResults>
            </measValue>
            <measValue measObjLdn="966.MBTS.1/X2Interface:eNodeB Function Name=966_L_1, X2Interface ID=39">
                <measResults>0 0 0 0 0 </measResults>
            </measValue>
            <measValue measObjLdn="966.MBTS.1/X2Interface:eNodeB Function Name=966_L_1, X2Interface ID=40">
                <measResults>0 0 0 0 0 </measResults>
            </measValue>
            <measValue measObjLdn="966.MBTS.1/X2Interface:eNodeB Function Name=966_L_1, X2Interface ID=41">
                <measResults>0 0 0 0 0 </measResults>
            </measValue>
            <measValue measObjLdn="966.MBTS.1/X2Interface:eNodeB Function Name=966_L_1, X2Interface ID=42">
                <measResults>0 0 0 0 0 </measResults>
            </measValue>
            <measValue measObjLdn="966.MBTS.1/X2Interface:eNodeB Function Name=966_L_1, X2Interface ID=43">
                <measResults>0 0 0 0 0 </measResults>
            </measValue>
            <measValue measObjLdn="966.MBTS.1/X2Interface:eNodeB Function Name=966_L_1, X2Interface ID=44">
                <measResults>0 0 0 0 0 </measResults>
            </measValue>
            <measValue measObjLdn="966.MBTS.1/X2Interface:eNodeB Function Name=966_L_1, X2Interface ID=45">
                <measResults>0 0 0 0 0 </measResults>
            </measValue>
            <measValue measObjLdn="966.MBTS.1/X2Interface:eNodeB Function Name=966_L_1, X2Interface ID=46">
                <measResults>0 0 0 0 0 </measResults>
            </measValue>
            <measValue measObjLdn="966.MBTS.1/X2Interface:eNodeB Function Name=966_L_1, X2Interface ID=49">
                <measResults>0 0 0 0 0 </measResults>
            </measValue>
            <measValue measObjLdn="966.MBTS.1/X2Interface:eNodeB Function Name=966_L_1, X2Interface ID=50">
                <measResults>0 0 0 0 0 </measResults>
            </measValue>
            <measValue measObjLdn="966.MBTS.1/X2Interface:eNodeB Function Name=966_L_1, X2Interface ID=51">
                <measResults>0 0 0 0 0 </measResults>
            </measValue>
            <measValue measObjLdn="966.MBTS.1/X2Interface:eNodeB Function Name=966_L_1, X2Interface ID=54">
                <measResults>0 0 0 0 0 </measResults>
            </measValue>
            <measValue measObjLdn="966.MBTS.1/X2Interface:eNodeB Function Name=966_L_1, X2Interface ID=56">
                <measResults>0 0 0 0 0 </measResults>
            </measValue>
            <measValue measObjLdn="966.MBTS.1/X2Interface:eNodeB Function Name=966_L_1, X2Interface ID=58">
                <measResults>0 0 0 0 0 </measResults>
            </measValue>
            <measValue measObjLdn="966.MBTS.1/X2Interface:eNodeB Function Name=966_L_1, X2Interface ID=61">
                <measResults>0 0 0 0 0 </measResults>
            </measValue>
            <measValue measObjLdn="966.MBTS.1/X2Interface:eNodeB Function Name=966_L_1, X2Interface ID=62">
                <measResults>0 0 0 0 0 </measResults>
            </measValue>
            <measValue measObjLdn="966.MBTS.1/X2Interface:eNodeB Function Name=966_L_1, X2Interface ID=63">
                <measResults>0 0 0 0 0 </measResults>
            </measValue>
            <measValue measObjLdn="966.MBTS.1/X2Interface:eNodeB Function Name=966_L_1, X2Interface ID=64">
                <measResults>0 0 0 0 0 </measResults>
            </measValue>
            <measValue measObjLdn="966.MBTS.1/X2Interface:eNodeB Function Name=966_L_1, X2Interface ID=65">
                <measResults>0 0 0 0 0 </measResults>
            </measValue>
            <measValue measObjLdn="966.MBTS.1/X2Interface:eNodeB Function Name=966_L_1, X2Interface ID=67">
                <measResults>0 0 0 0 0 </measResults>
            </measValue>
            <measValue measObjLdn="966.MBTS.1/X2Interface:eNodeB Function Name=966_L_1, X2Interface ID=69">
                <measResults>0 0 0 0 0 </measResults>
            </measValue>
            <measValue measObjLdn="966.MBTS.1/X2Interface:eNodeB Function Name=966_L_1, X2Interface ID=70">
                <measResults>0 0 0 0 0 </measResults>
            </measValue>
            <measValue measObjLdn="966.MBTS.1/X2Interface:eNodeB Function Name=966_L_1, X2Interface ID=72">
                <measResults>0 0 0 0 0 </measResults>
            </measValue>
            <measValue measObjLdn="966.MBTS.1/X2Interface:eNodeB Function Name=966_L_1, X2Interface ID=73">
                <measResults>0 0 0 0 0 </measResults>
            </measValue>
            <measValue measObjLdn="966.MBTS.1/X2Interface:eNodeB Function Name=966_L_1, X2Interface ID=74">
                <measResults>0 0 0 0 0 </measResults>
            </measValue>
            <measValue measObjLdn="966.MBTS.1/X2Interface:eNodeB Function Name=966_L_1, X2Interface ID=75">
                <measResults>0 0 0 0 0 </measResults>
            </measValue>
            <measValue measObjLdn="966.MBTS.1/X2Interface:eNodeB Function Name=966_L_1, X2Interface ID=76">
                <measResults>0 0 0 0 0 </measResults>
            </measValue>
            <measValue measObjLdn="966.MBTS.1/X2Interface:eNodeB Function Name=966_L_1, X2Interface ID=78">
                <measResults>0 0 0 0 0 </measResults>
            </measValue>
            <measValue measObjLdn="966.MBTS.1/X2Interface:eNodeB Function Name=966_L_1, X2Interface ID=79">
                <measResults>0 0 0 0 0 </measResults>
            </measValue>
            <measValue measObjLdn="966.MBTS.1/X2Interface:eNodeB Function Name=966_L_1, X2Interface ID=81">
                <measResults>0 0 0 0 0 </measResults>
            </measValue>
            <measValue measObjLdn="966.MBTS.1/X2Interface:eNodeB Function Name=966_L_1, X2Interface ID=82">
                <measResults>0 0 0 0 0 </measResults>
            </measValue>
            <measValue measObjLdn="966.MBTS.1/X2Interface:eNodeB Function Name=966_L_1, X2Interface ID=83">
                <measResults>0 0 0 0 0 </measResults>
            </measValue>
            <measValue measObjLdn="966.MBTS.1/X2Interface:eNodeB Function Name=966_L_1, X2Interface ID=84">
                <measResults>0 0 0 0 0 </measResults>
            </measValue>
            <measValue measObjLdn="966.MBTS.1/X2Interface:eNodeB Function Name=966_L_1, X2Interface ID=85">
                <measResults>0 0 0 0 0 </measResults>
            </measValue>
            <measValue measObjLdn="966.MBTS.1/X2Interface:eNodeB Function Name=966_L_1, X2Interface ID=86">
                <measResults>0 0 0 0 0 </measResults>
            </measValue>
            <measValue measObjLdn="966.MBTS.1/X2Interface:eNodeB Function Name=966_L_1, X2Interface ID=87">
                <measResults>0 0 0 0 0 </measResults>
            </measValue>
            <measValue measObjLdn="966.MBTS.1/X2Interface:eNodeB Function Name=966_L_1, X2Interface ID=88">
                <measResults>0 0 0 0 0 </measResults>
            </measValue>
            <measValue measObjLdn="966.MBTS.1/X2Interface:eNodeB Function Name=966_L_1, X2Interface ID=89">
                <measResults>0 0 0 0 0 </measResults>
            </measValue>
            <measValue measObjLdn="966.MBTS.1/X2Interface:eNodeB Function Name=966_L_1, X2Interface ID=92">
                <measResults>0 0 0 0 0 </measResults>
            </measValue>
            <measValue measObjLdn="966.MBTS.1/X2Interface:eNodeB Function Name=966_L_1, X2Interface ID=94">
                <measResults>0 0 0 0 0 </measResults>
            </measValue>
            <measValue measObjLdn="966.MBTS.1/X2Interface:eNodeB Function Name=966_L_1, X2Interface ID=95">
                <measResults>0 0 0 0 0 </measResults>
            </measValue>
            <measValue measObjLdn="966.MBTS.1/X2Interface:eNodeB Function Name=966_L_1, X2Interface ID=97">
                <measResults>0 0 0 0 0 </measResults>
            </measValue>
            <measValue measObjLdn="966.MBTS.1/X2Interface:eNodeB Function Name=966_L_1, X2Interface ID=98">
                <measResults>0 0 0 0 0 </measResults>
            </measValue>
            <measValue measObjLdn="966.MBTS.1/X2Interface:eNodeB Function Name=966_L_1, X2Interface ID=99">
                <measResults>0 0 0 0 0 </measResults>
            </measValue>
            <measValue measObjLdn="966.MBTS.1/X2Interface:eNodeB Function Name=966_L_1, X2Interface ID=100">
                <measResults>0 0 0 0 0 </measResults>
                <suspect>true</suspect>
            </measValue>
            <measValue measObjLdn="966.MBTS.1/X2Interface:eNodeB Function Name=966_L_1, X2Interface ID=101">
                <measResults>0 0 0 0 0 </measResults>
            </measValue>
            <measValue measObjLdn="966.MBTS.1/X2Interface:eNodeB Function Name=966_L_1, X2Interface ID=102">
                <measResults>0 0 0 0 0 </measResults>
            </measValue>
            <measValue measObjLdn="966.MBTS.1/X2Interface:eNodeB Function Name=966_L_1, X2Interface ID=104">
                <measResults>0 0 0 0 0 </measResults>
            </measValue>
            <measValue measObjLdn="966.MBTS.1/X2Interface:eNodeB Function Name=966_L_1, X2Interface ID=107">
                <measResults>0 0 0 0 0 </measResults>
            </measValue>
            <measValue measObjLdn="966.MBTS.1/X2Interface:eNodeB Function Name=966_L_1, X2Interface ID=108">
                <measResults>0 0 0 0 0 </measResults>
            </measValue>
            <measValue measObjLdn="966.MBTS.1/X2Interface:eNodeB Function Name=966_L_1, X2Interface ID=109">
                <measResults>0 0 0 0 0 </measResults>
            </measValue>
            <measValue measObjLdn="966.MBTS.1/X2Interface:eNodeB Function Name=966_L_1, X2Interface ID=110">
                <measResults>0 0 0 0 0 </measResults>
            </measValue>
            <measValue measObjLdn="966.MBTS.1/X2Interface:eNodeB Function Name=966_L_1, X2Interface ID=112">
                <measResults>0 0 0 0 0 </measResults>
            </measValue>
            <measValue measObjLdn="966.MBTS.1/X2Interface:eNodeB Function Name=966_L_1, X2Interface ID=116">
                <measResults>0 0 0 0 0 </measResults>
            </measValue>
            <measValue measObjLdn="966.MBTS.1/X2Interface:eNodeB Function Name=966_L_1, X2Interface ID=119">
                <measResults>0 0 0 0 0 </measResults>
            </measValue>
            <measValue measObjLdn="966.MBTS.1/X2Interface:eNodeB Function Name=966_L_1, X2Interface ID=120">
                <measResults>0 0 0 0 0 </measResults>
            </measValue>
            <measValue measObjLdn="966.MBTS.1/X2Interface:eNodeB Function Name=966_L_1, X2Interface ID=121">
                <measResults>0 0 0 0 0 </measResults>
            </measValue>
            <measValue measObjLdn="966.MBTS.1/X2Interface:eNodeB Function Name=966_L_1, X2Interface ID=122">
                <measResults>0 0 0 0 0 </measResults>
            </measValue>
            <measValue measObjLdn="966.MBTS.1/X2Interface:eNodeB Function Name=966_L_1, X2Interface ID=123">
                <measResults>0 0 0 0 0 </measResults>
            </measValue>
            <measValue measObjLdn="966.MBTS.1/X2Interface:eNodeB Function Name=966_L_1, X2Interface ID=130">
                <measResults>0 0 0 0 0 </measResults>
            </measValue>
            <measValue measObjLdn="966.MBTS.1/X2Interface:eNodeB Function Name=966_L_1, X2Interface ID=135">
                <measResults>0 0 0 0 0 </measResults>
            </measValue>
            <measValue measObjLdn="966.MBTS.1/X2Interface:eNodeB Function Name=966_L_1, X2Interface ID=136">
                <measResults>0 0 0 0 0 </measResults>
            </measValue>
            <measValue measObjLdn="966.MBTS.1/X2Interface:eNodeB Function Name=966_L_1, X2Interface ID=141">
                <measResults>0 0 0 0 0 </measResults>
            </measValue>
            <measValue measObjLdn="966.MBTS.1/X2Interface:eNodeB Function Name=966_L_1, X2Interface ID=149">
                <measResults>0 0 0 0 0 </measResults>
            </measValue>
            <measValue measObjLdn="966.MBTS.1/X2Interface:eNodeB Function Name=966_L_1, X2Interface ID=152">
                <measResults>0 0 0 0 0 </measResults>
                <suspect>true</suspect>
            </measValue>
            <measValue measObjLdn="966.MBTS.1/X2Interface:eNodeB Function Name=966_L_1, X2Interface ID=40010">
                <measResults>0 0 0 0 0 </measResults>
            </measValue>
            <measValue measObjLdn="966.MBTS.1/X2Interface:eNodeB Function Name=966_L_1, X2Interface ID=40011">
                <measResults>0 0 0 0 0 </measResults>
            </measValue>
            <measValue measObjLdn="966.MBTS.1/X2Interface:eNodeB Function Name=966_L_1, X2Interface ID=40017">
                <measResults>0 0 0 0 0 </measResults>
            </measValue>
            <measValue measObjLdn="966.MBTS.1/X2Interface:eNodeB Function Name=966_L_1, X2Interface ID=40018">
                <measResults>0 0 0 0 0 </measResults>
            </measValue>
            <measValue measObjLdn="966.MBTS.1/X2Interface:eNodeB Function Name=966_L_1, X2Interface ID=40021">
                <measResults>0 0 0 0 0 </measResults>
            </measValue>
            <measValue measObjLdn="966.MBTS.1/X2Interface:eNodeB Function Name=966_L_1, X2Interface ID=40025">
                <measResults>0 0 0 0 0 </measResults>
            </measValue>
            <measValue measObjLdn="966.MBTS.1/X2Interface:eNodeB Function Name=966_L_1, X2Interface ID=40027">
                <measResults>0 0 0 0 0 </measResults>
            </measValue>
            <measValue measObjLdn="966.MBTS.1/X2Interface:eNodeB Function Name=966_L_1, X2Interface ID=40030">
                <measResults>0 0 0 0 0 </measResults>
                <suspect>true</suspect>
            </measValue>
            <measValue measObjLdn="966.MBTS.1/X2Interface:eNodeB Function Name=966_L_1, X2Interface ID=40032">
                <measResults>0 0 0 0 0 </measResults>
            </measValue>
            <measValue measObjLdn="966.MBTS.1/X2Interface:eNodeB Function Name=966_L_1, X2Interface ID=40033">
                <measResults>0 0 0 0 0 </measResults>
            </measValue>
            <measValue measObjLdn="966.MBTS.1/X2Interface:eNodeB Function Name=966_L_1, X2Interface ID=40034">
                <measResults>0 0 0 0 0 </measResults>
            </measValue>
            <measValue measObjLdn="966.MBTS.1/X2Interface:eNodeB Function Name=966_L_1, X2Interface ID=40035">
                <measResults>0 0 0 0 0 </measResults>
            </measValue>
            <measValue measObjLdn="966.MBTS.1/X2Interface:eNodeB Function Name=966_L_1, X2Interface ID=40036">
                <measResults>0 0 0 0 0 </measResults>
            </measValue>
            <measValue measObjLdn="966.MBTS.1/X2Interface:eNodeB Function Name=966_L_1, X2Interface ID=40037">
                <measResults>0 0 0 0 0 </measResults>
            </measValue>
            <measValue measObjLdn="966.MBTS.1/X2Interface:eNodeB Function Name=966_L_1, X2Interface ID=40038">
                <measResults>0 0 0 0 0 </measResults>
            </measValue>
            <measValue measObjLdn="966.MBTS.1/X2Interface:eNodeB Function Name=966_L_1, X2Interface ID=40039">
[truncated: 495,882 more chars]
